# Supplementary material for: Tissue-Specific Multi-Omics Integration Demonstrates Molecular Signatures Connecting Obesity to Immune Vulnerability
Source: Metabolites. 2026 Jan 27;16(2):95. doi: 10.3390/metabo16020095 (PMC12943377; doi:10.3390/metabo16020095)
Supplement: Supplementary file 1 [file metabolites-16-00095-s001.zip]

Archive with 2 entries (2 files):
- Supplementary_File S2_All_Datasets and DEGs_List.xlsx
- Supplementary_File S1_Metadata_tissue_transcriptome.xlsx
