# Supplementary material for: Tissue-Specific Multi-Omics Integration Demonstrates Molecular Signatures Connecting Obesity to Immune Vulnerability
Source: Metabolites. 2026 Jan 27;16(2):95. doi: 10.3390/metabo16020095 (PMC12943377; doi:10.3390/metabo16020095)
Supplement: Supplementary file 1 [file metabolites-16-00095-s001.zip › Supplementary_File S2_All_Datasets and DEGs_List.xlsx]

## Sheet: GSE24883_subc
Total DEGs number	1759	Gene.symbol	Gene.symbol trimmed		Downregulated DEG	1468	Gene.symbol	Gene.symbol trimmed			Upregulated DEG	291	Gene.symbol	Gene.symbol trimmed				Gene.symbol	adj.P.Val	P.Value	logFC	FC	FC		downreg	Gene.symbol	adj.P.Val	P.Value	logFC	FC	FC		upreg	Gene.symbol	adj.P.Val	P.Value	logFC	FC	FC
		TUNAR	TUNAR				TUNAR	TUNAR					UBE2D4	UBE2D4				TUNAR	0.0119	3.48e-06	-4.93417	0.0327091	0.0327091			TUNAR	0.0119	3.48e-06	-4.93417	0.0327091	0.0327091			UBE2D4	0.3452	0.0318	0.57545	1.49014	1.49014
	1759	HSP90AA1	HSP90AA1			1468	HSP90AA1	HSP90AA1				291	LOC100128288	LOC100128288				HSP90AA1	0.0375	2.64e-05	-3.29887	0.101611	0.101611			HSP90AA1	0.0375	2.64e-05	-3.29887	0.101611	0.101611			LOC100128288	0.3525	0.0339	0.591354	1.50666	1.50666
		BNIP3L	BNIP3L				BNIP3L	BNIP3L					ZC3H14	ZC3H14				BNIP3L	0.2748	0.0127	-2.66126	0.158082	0.158082			BNIP3L	0.2748	0.0127	-2.66126	0.158082	0.158082			ZC3H14	0.3526	0.0341	0.602783	1.51864	1.51864
		TACC1	TACC1				TACC1	TACC1					NOTCH2NL	NOTCH2NL				TACC1	0.0049	3e-07	-2.60577	0.16428	0.16428			TACC1	0.0049	3e-07	-2.60577	0.16428	0.16428			NOTCH2NL	0.3739	0.0414	0.607343	1.52345	1.52345
		SOWAHC	SOWAHC				SOWAHC	SOWAHC					KCNK4	KCNK4				SOWAHC	0.0049	4.77e-07	-2.49248	0.1777	0.1777			SOWAHC	0.0049	4.77e-07	-2.49248	0.1777	0.1777			KCNK4	0.3133	0.0221	0.609044	1.52525	1.52525
		SLC17A4	SLC17A4				SLC17A4	SLC17A4					DMXL1	DMXL1				SLC17A4	0.2601	0.00959	-2.31763	0.200597	0.200597			SLC17A4	0.2601	0.00959	-2.31763	0.200597	0.200597			DMXL1	0.3383	0.0299	0.613586	1.53006	1.53006
		CTNS	CTNS				CTNS	CTNS					GUSBP3	GUSBP3				CTNS	0.0481	7.02e-05	-2.29937	0.203152	0.203152			CTNS	0.0481	7.02e-05	-2.29937	0.203152	0.203152			GUSBP3	0.3809	0.0442	0.616969	1.53365	1.53365
		FANCE	FANCE				FANCE	FANCE					TADA1	TADA1				FANCE	0.2415	0.007	-2.27652	0.206394	0.206394			FANCE	0.2415	0.007	-2.27652	0.206394	0.206394			TADA1	0.3885	0.0464	0.634891	1.55282	1.55282
		ZNF143	ZNF143				ZNF143	ZNF143					FOXN3	FOXN3				ZNF143	0.0375	2.73e-05	-2.24654	0.210729	0.210729			ZNF143	0.0375	2.73e-05	-2.24654	0.210729	0.210729			FOXN3	0.3943	0.0489	0.6372	1.55531	1.55531
		KLK2	KLK2				KLK2	KLK2					OLFML1	OLFML1				KLK2	0.0375	2.53e-05	-2.23011	0.213142	0.213142			KLK2	0.0375	2.53e-05	-2.23011	0.213142	0.213142			OLFML1	0.3921	0.0477	0.638257	1.55645	1.55645
		LARP6	LARP6				LARP6	LARP6					HIST1H2AK	HIST1H2AK				LARP6	0.2431	0.00726	-2.17168	0.221952	0.221952			LARP6	0.2431	0.00726	-2.17168	0.221952	0.221952			HIST1H2AK	0.3749	0.0417	0.647677	1.56664	1.56664
		FGF20	FGF20				FGF20	FGF20					ZBED9	ZBED9				FGF20	0.1524	0.00149	-2.14222	0.226531	0.226531			FGF20	0.1524	0.00149	-2.14222	0.226531	0.226531			ZBED9	0.3921	0.0479	0.651757	1.57108	1.57108
		SVOPL	SVOPL				SVOPL	SVOPL					RPS15	RPS15				SVOPL	0.0439	4.44e-05	-2.10714	0.232106	0.232106			SVOPL	0.0439	4.44e-05	-2.10714	0.232106	0.232106			RPS15	0.3921	0.048	0.651787	1.57111	1.57111
		NDUFA12	NDUFA12				NDUFA12	NDUFA12					PCOLCE2	PCOLCE2				NDUFA12	0.0126	4.29e-06	-2.07744	0.236935	0.236935			NDUFA12	0.0126	4.29e-06	-2.07744	0.236935	0.236935			PCOLCE2	0.3767	0.0424	0.655774	1.57546	1.57546
		RAD9B	RAD9B				RAD9B	RAD9B					HRH3	HRH3				RAD9B	0.1649	0.00203	-2.04584	0.242181	0.242181			RAD9B	0.1649	0.00203	-2.04584	0.242181	0.242181			HRH3	0.3506	0.0333	0.66553	1.58615	1.58615
		CCDC88C	CCDC88C				CCDC88C	CCDC88C					PIF1	PIF1				CCDC88C	0.2752	0.0128	-2.02799	0.245196	0.245196			CCDC88C	0.2752	0.0128	-2.02799	0.245196	0.245196			PIF1	0.3577	0.036	0.66694	1.5877	1.5877
		SLCO4A1	SLCO4A1				SLCO4A1	SLCO4A1					EEF2K	EEF2K				SLCO4A1	0.315	0.0226	-2.00436	0.249245	0.249245			SLCO4A1	0.315	0.0226	-2.00436	0.249245	0.249245			EEF2K	0.3944	0.049	0.668993	1.58996	1.58996
		USP25	USP25				USP25	USP25					HIST1H3E	HIST1H3E				USP25	0.0469	5.92e-05	-1.97078	0.255116	0.255116			USP25	0.0469	5.92e-05	-1.97078	0.255116	0.255116			HIST1H3E	0.3142	0.0225	0.670943	1.59211	1.59211
		SLC25A40	SLC25A40				SLC25A40	SLC25A40					SYT5	SYT5				SLC25A40	0.0311	1.66e-05	-1.94376	0.259938	0.259938			SLC25A40	0.0311	1.66e-05	-1.94376	0.259938	0.259938			SYT5	0.3898	0.047	0.672078	1.59337	1.59337
		PYCRL	PYCRL				PYCRL	PYCRL					RNF34	RNF34				PYCRL	0.3239	0.0251	-1.94363	0.259962	0.259962			PYCRL	0.3239	0.0251	-1.94363	0.259962	0.259962			RNF34	0.3685	0.0403	0.672211	1.59351	1.59351
		CNTN2	CNTN2				CNTN2	CNTN2					TEAD2	TEAD2				CNTN2	0.3049	0.0195	-1.93682	0.261191	0.261191			CNTN2	0.3049	0.0195	-1.93682	0.261191	0.261191			TEAD2	0.3266	0.0255	0.672672	1.59402	1.59402
		SUMO1	SUMO1				SUMO1	SUMO1					BTBD18	BTBD18				SUMO1	0.0788	0.000272	-1.91082	0.26594	0.26594			SUMO1	0.0788	0.000272	-1.91082	0.26594	0.26594			BTBD18	0.3773	0.0427	0.68486	1.60755	1.60755
		POLH	POLH				POLH	POLH					VASP	VASP				POLH	0.1554	0.00158	-1.90372	0.267252	0.267252			POLH	0.1554	0.00158	-1.90372	0.267252	0.267252			VASP	0.3721	0.0409	0.689439	1.61266	1.61266
		RASA4	RASA4				RASA4	RASA4					CDH26	CDH26				RASA4	0.0862	0.000355	-1.90095	0.267768	0.267768			RASA4	0.0862	0.000355	-1.90095	0.267768	0.267768			CDH26	0.3323	0.0274	0.696977	1.6211	1.6211
		SLC6A15	SLC6A15				SLC6A15	SLC6A15					MAPK15	MAPK15				SLC6A15	0.2742	0.0126	-1.8977	0.26837	0.26837			SLC6A15	0.2742	0.0126	-1.8977	0.26837	0.26837			MAPK15	0.3613	0.0381	0.697325	1.6215	1.6215
		CDKL1	CDKL1				CDKL1	CDKL1					EPM2A	EPM2A				CDKL1	0.0951	0.000463	-1.89641	0.268611	0.268611			CDKL1	0.0951	0.000463	-1.89641	0.268611	0.268611			EPM2A	0.3613	0.0378	0.7034	1.62834	1.62834
		FAM229B	FAM229B				FAM229B	FAM229B					MIR99AHG	MIR99AHG				FAM229B	0.2982	0.0174	-1.82689	0.281871	0.281871			FAM229B	0.2982	0.0174	-1.82689	0.281871	0.281871			MIR99AHG	0.345	0.0317	0.70686	1.63225	1.63225
		CTSG	CTSG				CTSG	CTSG					PFDN6	PFDN6				CTSG	0.1814	0.00285	-1.81026	0.28514	0.28514			CTSG	0.1814	0.00285	-1.81026	0.28514	0.28514			PFDN6	0.3613	0.0382	0.71167	1.6377	1.6377
		DDR2	DDR2				DDR2	DDR2					PTCH1	PTCH1				DDR2	0.1787	0.0028	-1.80582	0.286019	0.286019			DDR2	0.1787	0.0028	-1.80582	0.286019	0.286019			PTCH1	0.3577	0.0362	0.7119	1.63796	1.63796
		HRH2	HRH2				HRH2	HRH2					PTPN7	PTPN7				HRH2	0.1787	0.00277	-1.80192	0.286792	0.286792			HRH2	0.1787	0.00277	-1.80192	0.286792	0.286792			PTPN7	0.3421	0.0309	0.713331	1.63959	1.63959
		LDB3	LDB3				LDB3	LDB3					TOMM7	TOMM7				LDB3	0.1753	0.00255	-1.79313	0.288545	0.288545			LDB3	0.1753	0.00255	-1.79313	0.288545	0.288545			TOMM7	0.2698	0.0118	0.716016	1.64264	1.64264
		SSX5	SSX5				SSX5	SSX5					TDRKH	TDRKH				SSX5	0.2838	0.0145	-1.78716	0.289741	0.289741			SSX5	0.2838	0.0145	-1.78716	0.289741	0.289741			TDRKH	0.379	0.0434	0.721711	1.64914	1.64914
		CDSN	CDSN				CDSN	CDSN					KCNB1	KCNB1				CDSN	0.2208	0.00504	-1.7719	0.292823	0.292823			CDSN	0.2208	0.00504	-1.7719	0.292823	0.292823			KCNB1	0.3394	0.0301	0.722008	1.64948	1.64948
		TRIM52-AS1	TRIM52-AS1				TRIM52-AS1	TRIM52-AS1					LRRC47	LRRC47				TRIM52-AS1	0.0187	9.08e-06	-1.77036	0.293135	0.293135			TRIM52-AS1	0.0187	9.08e-06	-1.77036	0.293135	0.293135			LRRC47	0.3896	0.0469	0.724933	1.65282	1.65282
		LOC81691	LOC81691				LOC81691	LOC81691					C18orf54	C18orf54				LOC81691	0.1901	0.00324	-1.75737	0.295788	0.295788			LOC81691	0.1901	0.00324	-1.75737	0.295788	0.295788			C18orf54	0.3	0.0177	0.725891	1.65392	1.65392
		C11orf88	C11orf88				C11orf88	C11orf88					NAE1	NAE1				C11orf88	0.0091	2.07e-06	-1.73747	0.299895	0.299895			C11orf88	0.0091	2.07e-06	-1.73747	0.299895	0.299895			NAE1	0.3195	0.0238	0.726015	1.65406	1.65406
		LUM	LUM				LUM	LUM					FANCC	FANCC				LUM	0.2464	0.00754	-1.73043	0.301363	0.301363			LUM	0.2464	0.00754	-1.73043	0.301363	0.301363			FANCC	0.3801	0.0437	0.727059	1.65526	1.65526
		HOXA11-AS	HOXA11-AS				HOXA11-AS	HOXA11-AS					LOC100132790	LOC100132790				HOXA11-AS	0.0982	0.000536	-1.7295	0.301557	0.301557			HOXA11-AS	0.0982	0.000536	-1.7295	0.301557	0.301557			LOC100132790	0.3638	0.039	0.729064	1.65756	1.65756
		GPR17	GPR17				GPR17	GPR17					C19orf73	C19orf73				GPR17	0.0187	8.73e-06	-1.72795	0.30188	0.30188			GPR17	0.0187	8.73e-06	-1.72795	0.30188	0.30188			C19orf73	0.3573	0.036	0.733097	1.6622	1.6622
		AGBL4	AGBL4				AGBL4	AGBL4					FRZB	FRZB				AGBL4	0.1577	0.0017	-1.72756	0.301962	0.301962			AGBL4	0.1577	0.0017	-1.72756	0.301962	0.301962			FRZB	0.3638	0.0389	0.735795	1.66531	1.66531
		STMN4	STMN4				STMN4	STMN4					CACNG3	CACNG3				STMN4	0.3687	0.0403	-1.72685	0.302111	0.302111			STMN4	0.3687	0.0403	-1.72685	0.302111	0.302111			CACNG3	0.3573	0.0355	0.747898	1.67934	1.67934
		FBLN1	FBLN1				FBLN1	FBLN1					MGST2	MGST2				FBLN1	0.1244	0.000896	-1.72561	0.302372	0.302372			FBLN1	0.1244	0.000896	-1.72561	0.302372	0.302372			MGST2	0.36	0.0371	0.750985	1.68294	1.68294
		CTCF	CTCF				CTCF	CTCF					RAMP2	RAMP2				CTCF	0.3036	0.0185	-1.70417	0.306897	0.306897			CTCF	0.3036	0.0185	-1.70417	0.306897	0.306897			RAMP2	0.3489	0.0329	0.755099	1.68775	1.68775
		WRN	WRN				WRN	WRN					TARS2	TARS2				WRN	0.2178	0.00455	-1.69288	0.309309	0.309309			WRN	0.2178	0.00455	-1.69288	0.309309	0.309309			TARS2	0.3312	0.0272	0.755571	1.6883	1.6883
		PIWIL2	PIWIL2				PIWIL2	PIWIL2					RPS6KA1	RPS6KA1				PIWIL2	0.1775	0.00263	-1.6841	0.311196	0.311196			PIWIL2	0.1775	0.00263	-1.6841	0.311196	0.311196			RPS6KA1	0.2928	0.0163	0.75614	1.68897	1.68897
		SYNE1	SYNE1				SYNE1	SYNE1					L3MBTL3	L3MBTL3				SYNE1	0.2211	0.00512	-1.67465	0.313241	0.313241			SYNE1	0.2211	0.00512	-1.67465	0.313241	0.313241			L3MBTL3	0.3163	0.023	0.756927	1.68989	1.68989
		CRBN	CRBN				CRBN	CRBN					SHISA7	SHISA7				CRBN	0.3017	0.0181	-1.67078	0.314083	0.314083			CRBN	0.3017	0.0181	-1.67078	0.314083	0.314083			SHISA7	0.313	0.022	0.756951	1.68992	1.68992
		SNRPD1	SNRPD1				SNRPD1	SNRPD1					WDR17	WDR17				SNRPD1	0.3088	0.0203	-1.66685	0.31494	0.31494			SNRPD1	0.3088	0.0203	-1.66685	0.31494	0.31494			WDR17	0.2891	0.0153	0.75972	1.69316	1.69316
		SRC	SRC				SRC	SRC					RAX2	RAX2				SRC	0.0402	3.33e-05	-1.65798	0.316882	0.316882			SRC	0.0402	3.33e-05	-1.65798	0.316882	0.316882			RAX2	0.3016	0.0181	0.760597	1.69419	1.69419
		LYSMD1	LYSMD1				LYSMD1	LYSMD1					ABHD16B	ABHD16B				LYSMD1	0.0499	8.67e-05	-1.6421	0.32039	0.32039			LYSMD1	0.0499	8.67e-05	-1.6421	0.32039	0.32039			ABHD16B	0.3338	0.028	0.762264	1.69615	1.69615
		CRLS1	CRLS1				CRLS1	CRLS1					ENO1	ENO1				CRLS1	0.07	0.000183	-1.63843	0.321206	0.321206			CRLS1	0.07	0.000183	-1.63843	0.321206	0.321206			ENO1	0.3566	0.0351	0.76545	1.6999	1.6999
		KIF5A	KIF5A				KIF5A	KIF5A					C11orf97	C11orf97				KIF5A	0.2913	0.016	-1.63485	0.322004	0.322004			KIF5A	0.2913	0.016	-1.63485	0.322004	0.322004			C11orf97	0.3613	0.0377	0.765789	1.7003	1.7003
		CACNA1E	CACNA1E				CACNA1E	CACNA1E					FAM76A	FAM76A				CACNA1E	0.1223	0.000853	-1.62841	0.323446	0.323446			CACNA1E	0.1223	0.000853	-1.62841	0.323446	0.323446			FAM76A	0.3153	0.0227	0.76673	1.70141	1.70141
		LY9	LY9				LY9	LY9					LOC400684	LOC400684				LY9	0.3119	0.0218	-1.62083	0.325149	0.325149			LY9	0.3119	0.0218	-1.62083	0.325149	0.325149			LOC400684	0.3379	0.0296	0.76936	1.70451	1.70451
		HDAC11	HDAC11				HDAC11	HDAC11					EDRF1	EDRF1				HDAC11	0.1587	0.00178	-1.62034	0.325259	0.325259			HDAC11	0.1587	0.00178	-1.62034	0.325259	0.325259			EDRF1	0.3049	0.0196	0.770786	1.7062	1.7062
		ASPSCR1	ASPSCR1				ASPSCR1	ASPSCR1					MIER2	MIER2				ASPSCR1	0.3739	0.0415	-1.61827	0.325725	0.325725			ASPSCR1	0.3739	0.0415	-1.61827	0.325725	0.325725			MIER2	0.2891	0.0152	0.773521	1.70944	1.70944
		TBKBP1	TBKBP1				TBKBP1	TBKBP1					CDK2	CDK2				TBKBP1	0.2312	0.00572	-1.61815	0.325753	0.325753			TBKBP1	0.2312	0.00572	-1.61815	0.325753	0.325753			CDK2	0.3117	0.0217	0.781661	1.71911	1.71911
		SFR1	SFR1				SFR1	SFR1					CALM1	CALM1				SFR1	0.1967	0.00348	-1.61688	0.326039	0.326039			SFR1	0.1967	0.00348	-1.61688	0.326039	0.326039			CALM1	0.3142	0.0225	0.782144	1.71968	1.71968
		STIM2	STIM2				STIM2	STIM2					TTF2	TTF2				STIM2	0.082	0.000315	-1.6154	0.326375	0.326375			STIM2	0.082	0.000315	-1.6154	0.326375	0.326375			TTF2	0.3088	0.0203	0.791197	1.73051	1.73051
		LINC01095	LINC01095				LINC01095	LINC01095					ZDHHC11	ZDHHC11				LINC01095	0.1248	0.000923	-1.60857	0.327924	0.327924			LINC01095	0.1248	0.000923	-1.60857	0.327924	0.327924			ZDHHC11	0.3049	0.0196	0.7923	1.73183	1.73183
		RSRC1	RSRC1				RSRC1	RSRC1					RUNX3	RUNX3				RSRC1	0.3324	0.0276	-1.59777	0.330387	0.330387			RSRC1	0.3324	0.0276	-1.59777	0.330387	0.330387			RUNX3	0.3518	0.0337	0.793018	1.7327	1.7327
		ARHGAP17	ARHGAP17				ARHGAP17	ARHGAP17					DAD1	DAD1				ARHGAP17	0.1587	0.00176	-1.58719	0.332819	0.332819			ARHGAP17	0.1587	0.00176	-1.58719	0.332819	0.332819			DAD1	0.3095	0.0206	0.799833	1.7409	1.7409
		HNRNPA3	HNRNPA3				HNRNPA3	HNRNPA3					FAM192A	FAM192A				HNRNPA3	0.1677	0.00213	-1.58695	0.332875	0.332875			HNRNPA3	0.1677	0.00213	-1.58695	0.332875	0.332875			FAM192A	0.281	0.0138	0.800373	1.74155	1.74155
		MED23	MED23				MED23	MED23					COX15	COX15				MED23	0.3142	0.0225	-1.58471	0.333391	0.333391			MED23	0.3142	0.0225	-1.58471	0.333391	0.333391			COX15	0.3776	0.0428	0.802321	1.7439	1.7439
		PRR11	PRR11				PRR11	PRR11					CD177	CD177				PRR11	0.2496	0.00784	-1.57995	0.334494	0.334494			PRR11	0.2496	0.00784	-1.57995	0.334494	0.334494			CD177	0.3931	0.0484	0.805276	1.74748	1.74748
		ZNF2	ZNF2				ZNF2	ZNF2					GRIN2A	GRIN2A				ZNF2	0.3573	0.0355	-1.57773	0.335008	0.335008			ZNF2	0.3573	0.0355	-1.57773	0.335008	0.335008			GRIN2A	0.3863	0.0458	0.806174	1.74857	1.74857
		PEBP4	PEBP4				PEBP4	PEBP4					GPR25	GPR25				PEBP4	0.3266	0.0258	-1.57246	0.336235	0.336235			PEBP4	0.3266	0.0258	-1.57246	0.336235	0.336235			GPR25	0.2957	0.017	0.812497	1.75625	1.75625
		MISP	MISP				MISP	MISP					RFXANK	RFXANK				MISP	0.2377	0.00644	-1.57098	0.33658	0.33658			MISP	0.2377	0.00644	-1.57098	0.33658	0.33658			RFXANK	0.2698	0.0113	0.815265	1.75962	1.75962
		WDHD1	WDHD1				WDHD1	WDHD1					TMEM39B	TMEM39B				WDHD1	0.0469	5.8e-05	-1.56689	0.337534	0.337534			WDHD1	0.0469	5.8e-05	-1.56689	0.337534	0.337534			TMEM39B	0.3095	0.0209	0.81844	1.7635	1.7635
		PLEKHA7	PLEKHA7				PLEKHA7	PLEKHA7					BMP5	BMP5				PLEKHA7	0.1524	0.00149	-1.56605	0.337733	0.337733			PLEKHA7	0.1524	0.00149	-1.56605	0.337733	0.337733			BMP5	0.3324	0.0276	0.819777	1.76513	1.76513
		GEMIN4	GEMIN4				GEMIN4	GEMIN4					FCRL4	FCRL4				GEMIN4	0.1223	0.000831	-1.56254	0.338554	0.338554			GEMIN4	0.1223	0.000831	-1.56254	0.338554	0.338554			FCRL4	0.2957	0.0169	0.825257	1.77185	1.77185
		OCLN	OCLN				OCLN	OCLN					SYT9	SYT9				OCLN	0.2377	0.0063	-1.5613	0.338846	0.338846			OCLN	0.2377	0.0063	-1.5613	0.338846	0.338846			SYT9	0.3142	0.0224	0.828177	1.77544	1.77544
		PP12613	PP12613				PP12613	PP12613					ATG2A	ATG2A				PP12613	0.0686	0.00014	-1.5598	0.339198	0.339198			PP12613	0.0686	0.00014	-1.5598	0.339198	0.339198			ATG2A	0.3421	0.0309	0.828703	1.77609	1.77609
		LINC01296	LINC01296				LINC01296	LINC01296					OR4N4	OR4N4				LINC01296	0.2464	0.00756	-1.5557	0.340163	0.340163			LINC01296	0.2464	0.00756	-1.5557	0.340163	0.340163			OR4N4	0.3485	0.0328	0.836945	1.78626	1.78626
		DOCK8	DOCK8				DOCK8	DOCK8					ARHGAP29	ARHGAP29				DOCK8	0.077	0.00025	-1.55204	0.341028	0.341028			DOCK8	0.077	0.00025	-1.55204	0.341028	0.341028			ARHGAP29	0.2093	0.00418	0.84658	1.79823	1.79823
		HS3ST5	HS3ST5				HS3ST5	HS3ST5					OR10H1	OR10H1				HS3ST5	0.241	0.00684	-1.54615	0.342424	0.342424			HS3ST5	0.241	0.00684	-1.54615	0.342424	0.342424			OR10H1	0.2016	0.00369	0.853176	1.80647	1.80647
		HNRNPD	HNRNPD				HNRNPD	HNRNPD					TLR4	TLR4				HNRNPD	0.2415	0.007	-1.54358	0.343033	0.343033			HNRNPD	0.2415	0.007	-1.54358	0.343033	0.343033			TLR4	0.3689	0.0404	0.853592	1.80699	1.80699
		SIGLEC7	SIGLEC7				SIGLEC7	SIGLEC7					ADIPOQ	ADIPOQ				SIGLEC7	0.2671	0.0108	-1.54281	0.343215	0.343215			SIGLEC7	0.2671	0.0108	-1.54281	0.343215	0.343215			ADIPOQ	0.2876	0.015	0.854275	1.80785	1.80785
		DCDC5	DCDC5				DCDC5	DCDC5					ITGAM	ITGAM				DCDC5	0.1576	0.00167	-1.53795	0.344374	0.344374			DCDC5	0.1576	0.00167	-1.53795	0.344374	0.344374			ITGAM	0.2601	0.0098	0.854935	1.80868	1.80868
		MFSD6L	MFSD6L				MFSD6L	MFSD6L					SHC1	SHC1				MFSD6L	0.07	0.000173	-1.53645	0.344732	0.344732			MFSD6L	0.07	0.000173	-1.53645	0.344732	0.344732			SHC1	0.3863	0.0458	0.863302	1.8192	1.8192
		SYN1	SYN1				SYN1	SYN1					CALML6	CALML6				SYN1	0.1591	0.0018	-1.53363	0.345406	0.345406			SYN1	0.1591	0.0018	-1.53363	0.345406	0.345406			CALML6	0.2539	0.00861	0.865398	1.82184	1.82184
		CRKL	CRKL				CRKL	CRKL					RHOH	RHOH				CRKL	0.3223	0.0245	-1.52982	0.34632	0.34632			CRKL	0.3223	0.0245	-1.52982	0.34632	0.34632			RHOH	0.3506	0.0332	0.871492	1.82955	1.82955
		CHMP4A	CHMP4A				CHMP4A	CHMP4A					VNN1	VNN1				CHMP4A	0.2694	0.0112	-1.52685	0.347034	0.347034			CHMP4A	0.2694	0.0112	-1.52685	0.347034	0.347034			VNN1	0.3379	0.0297	0.87403	1.83278	1.83278
		PPM1E	PPM1E				PPM1E	PPM1E					EFS	EFS				PPM1E	0.1787	0.00279	-1.5194	0.34883	0.34883			PPM1E	0.1787	0.00279	-1.5194	0.34883	0.34883			EFS	0.3284	0.0262	0.875495	1.83464	1.83464
		EFCAB13	EFCAB13				EFCAB13	EFCAB13					NOC2L	NOC2L				EFCAB13	0.3964	0.0495	-1.51352	0.350256	0.350256			EFCAB13	0.3964	0.0495	-1.51352	0.350256	0.350256			NOC2L	0.3343	0.0282	0.875952	1.83522	1.83522
		CUL3	CUL3				CUL3	CUL3					CAV1	CAV1				CUL3	0.0951	0.000476	-1.5131	0.350357	0.350357			CUL3	0.0951	0.000476	-1.5131	0.350357	0.350357			CAV1	0.3531	0.0343	0.877561	1.83727	1.83727
		LOC339803	LOC339803				LOC339803	LOC339803					RNF148	RNF148				LOC339803	0.3095	0.021	-1.50748	0.351724	0.351724			LOC339803	0.3095	0.021	-1.50748	0.351724	0.351724			RNF148	0.3852	0.0455	0.880063	1.84046	1.84046
		TECPR1	TECPR1				TECPR1	TECPR1					ESR2	ESR2				TECPR1	0.3095	0.021	-1.50636	0.351997	0.351997			TECPR1	0.3095	0.021	-1.50636	0.351997	0.351997			ESR2	0.3755	0.0419	0.894581	1.85907	1.85907
		RBP7	RBP7				RBP7	RBP7					OTUD1	OTUD1				RBP7	0.3281	0.026	-1.50316	0.352781	0.352781			RBP7	0.3281	0.026	-1.50316	0.352781	0.352781			OTUD1	0.3329	0.0278	0.898924	1.86467	1.86467
		DMC1	DMC1				DMC1	DMC1					C17orf49	C17orf49				DMC1	0.1846	0.00304	-1.50241	0.352964	0.352964			DMC1	0.1846	0.00304	-1.50241	0.352964	0.352964			C17orf49	0.2577	0.00899	0.899549	1.86548	1.86548
		FAM35A	FAM35A				FAM35A	FAM35A					FSTL5	FSTL5				FAM35A	0.2211	0.00511	-1.5013	0.353236	0.353236			FAM35A	0.2211	0.00511	-1.5013	0.353236	0.353236			FSTL5	0.2755	0.0129	0.913606	1.88375	1.88375
		KLB	KLB				KLB	KLB					LINC00894	LINC00894				KLB	0.3762	0.0421	-1.50042	0.353449	0.353449			KLB	0.3762	0.0421	-1.50042	0.353449	0.353449			LINC00894	0.3599	0.0369	0.915272	1.88592	1.88592
		BRI3	BRI3				BRI3	BRI3					PSMC4	PSMC4				BRI3	0.3281	0.0261	-1.49449	0.354907	0.354907			BRI3	0.3281	0.0261	-1.49449	0.354907	0.354907			PSMC4	0.3239	0.0251	0.916736	1.88784	1.88784
		KIAA1456	KIAA1456				KIAA1456	KIAA1456					DNMT1	DNMT1				KIAA1456	0.273	0.0125	-1.48934	0.356175	0.356175			KIAA1456	0.273	0.0125	-1.48934	0.356175	0.356175			DNMT1	0.261	0.01	0.921539	1.89413	1.89413
		SMAD7	SMAD7				SMAD7	SMAD7					SPN	SPN				SMAD7	0.07	0.000181	-1.48788	0.356535	0.356535			SMAD7	0.07	0.000181	-1.48788	0.356535	0.356535			SPN	0.2334	0.00599	0.924918	1.89858	1.89858
		ARHGAP33	ARHGAP33				ARHGAP33	ARHGAP33					GNL1	GNL1				ARHGAP33	0.3096	0.0213	-1.4878	0.356555	0.356555			ARHGAP33	0.3096	0.0213	-1.4878	0.356555	0.356555			GNL1	0.2698	0.0113	0.925334	1.89912	1.89912
		MC1R	MC1R				MC1R	MC1R					ALDH8A1	ALDH8A1				MC1R	0.2178	0.00457	-1.4876	0.356605	0.356605			MC1R	0.2178	0.00457	-1.4876	0.356605	0.356605			ALDH8A1	0.322	0.0243	0.926594	1.90078	1.90078
		FOXS1	FOXS1				FOXS1	FOXS1					BCR	BCR				FOXS1	0.1094	0.00066	-1.48614	0.356967	0.356967			FOXS1	0.1094	0.00066	-1.48614	0.356967	0.356967			BCR	0.2601	0.00981	0.927206	1.90159	1.90159
		KRTAP11-1	KRTAP11-1				KRTAP11-1	KRTAP11-1					HORMAD1	HORMAD1				KRTAP11-1	0.3748	0.0416	-1.48578	0.357055	0.357055			KRTAP11-1	0.3748	0.0416	-1.48578	0.357055	0.357055			HORMAD1	0.3573	0.0359	0.927957	1.90258	1.90258
		FNTB	FNTB				FNTB	FNTB					FERMT2	FERMT2				FNTB	0.1138	0.000723	-1.48494	0.357262	0.357262			FNTB	0.1138	0.000723	-1.48494	0.357262	0.357262			FERMT2	0.2815	0.014	0.929134	1.90413	1.90413
		RALBP1	RALBP1				RALBP1	RALBP1					STX1A	STX1A				RALBP1	0.0982	0.00054	-1.48469	0.357326	0.357326			RALBP1	0.0982	0.00054	-1.48469	0.357326	0.357326			STX1A	0.3588	0.0366	0.929932	1.90519	1.90519
		OR7E47P	OR7E47P				OR7E47P	OR7E47P					NEAT1	NEAT1				OR7E47P	0.2389	0.00669	-1.48359	0.357597	0.357597			OR7E47P	0.2389	0.00669	-1.48359	0.357597	0.357597			NEAT1	0.3224	0.0247	0.932425	1.90848	1.90848
		SFI1	SFI1				SFI1	SFI1					SLC22A17	SLC22A17				SFI1	0.0795	0.000279	-1.47347	0.360114	0.360114			SFI1	0.0795	0.000279	-1.47347	0.360114	0.360114			SLC22A17	0.261	0.01	0.938913	1.91708	1.91708
		EEPD1	EEPD1				EEPD1	EEPD1					ARMCX5	ARMCX5				EEPD1	0.2389	0.00662	-1.46859	0.361335	0.361335			EEPD1	0.2389	0.00662	-1.46859	0.361335	0.361335			ARMCX5	0.3095	0.021	0.944989	1.92517	1.92517
		ZNF681	ZNF681				ZNF681	ZNF681					TMEM158	TMEM158				ZNF681	0.3669	0.0399	-1.46816	0.361443	0.361443			ZNF681	0.3669	0.0399	-1.46816	0.361443	0.361443			TMEM158	0.3095	0.0207	0.947836	1.92898	1.92898
		RAD54B	RAD54B				RAD54B	RAD54B					GPC6	GPC6				RAD54B	0.1776	0.00265	-1.46623	0.361926	0.361926			RAD54B	0.1776	0.00265	-1.46623	0.361926	0.361926			GPC6	0.2625	0.0103	0.949351	1.931	1.931
		EWSR1	EWSR1				EWSR1	EWSR1					ZNF273	ZNF273				EWSR1	0.2415	0.00698	-1.46618	0.36194	0.36194			EWSR1	0.2415	0.00698	-1.46618	0.36194	0.36194			ZNF273	0.2957	0.017	0.95024	1.93219	1.93219
		U2AF1	U2AF1				U2AF1	U2AF1					C15orf32	C15orf32				U2AF1	0.1664	0.0021	-1.4654	0.362135	0.362135			U2AF1	0.1664	0.0021	-1.4654	0.362135	0.362135			C15orf32	0.3804	0.044	0.95193	1.93446	1.93446
		AANAT	AANAT				AANAT	AANAT					DSCC1	DSCC1				AANAT	0.1086	0.00065	-1.45504	0.364744	0.364744			AANAT	0.1086	0.00065	-1.45504	0.364744	0.364744			DSCC1	0.3343	0.0283	0.957165	1.94149	1.94149
		LOC100130741	LOC100130741				LOC100130741	LOC100130741					DTL	DTL				LOC100130741	0.2517	0.00823	-1.44588	0.367068	0.367068			LOC100130741	0.2517	0.00823	-1.44588	0.367068	0.367068			DTL	0.3063	0.0199	0.961679	1.94758	1.94758
		TMPO	TMPO				TMPO	TMPO					NEK6	NEK6				TMPO	0.0951	0.000489	-1.44527	0.367223	0.367223			TMPO	0.0951	0.000489	-1.44527	0.367223	0.367223			NEK6	0.3803	0.044	0.966673	1.95433	1.95433
		CALCOCO1	CALCOCO1				CALCOCO1	CALCOCO1					PDLIM3	PDLIM3				CALCOCO1	0.3049	0.0195	-1.44343	0.367692	0.367692			CALCOCO1	0.3049	0.0195	-1.44343	0.367692	0.367692			PDLIM3	0.271	0.0122	0.978383	1.97026	1.97026
		ANP32B	ANP32B				ANP32B	ANP32B					CCDC30	CCDC30				ANP32B	0.0763	0.000215	-1.44258	0.36791	0.36791			ANP32B	0.0763	0.000215	-1.44258	0.36791	0.36791			CCDC30	0.3036	0.0185	0.97929	1.97149	1.97149
		ADGRD1	ADGRD1				ADGRD1	ADGRD1					TRIM13	TRIM13				ADGRD1	0.2698	0.012	-1.44166	0.368143	0.368143			ADGRD1	0.2698	0.012	-1.44166	0.368143	0.368143			TRIM13	0.3609	0.0374	0.981526	1.97455	1.97455
		CSTF3	CSTF3				CSTF3	CSTF3					HSCB	HSCB				CSTF3	0.1689	0.00216	-1.44109	0.368289	0.368289			CSTF3	0.1689	0.00216	-1.44109	0.368289	0.368289			HSCB	0.3802	0.044	0.981799	1.97493	1.97493
		MYO9B	MYO9B				MYO9B	MYO9B					ZNF207	ZNF207				MYO9B	0.1572	0.00162	-1.43957	0.368677	0.368677			MYO9B	0.1572	0.00162	-1.43957	0.368677	0.368677			ZNF207	0.2876	0.015	0.982972	1.97653	1.97653
		SSR3	SSR3				SSR3	SSR3					SLC35G2	SLC35G2				SSR3	0.0398	3.1e-05	-1.43868	0.368906	0.368906			SSR3	0.0398	3.1e-05	-1.43868	0.368906	0.368906			SLC35G2	0.329	0.0265	0.983073	1.97667	1.97667
		PTPN11	PTPN11				PTPN11	PTPN11					MS4A15	MS4A15				PTPN11	0.047	6.18e-05	-1.43139	0.370772	0.370772			PTPN11	0.047	6.18e-05	-1.43139	0.370772	0.370772			MS4A15	0.2027	0.00379	0.986087	1.98081	1.98081
		IL1A	IL1A				IL1A	IL1A					IGDCC3	IGDCC3				IL1A	0.3183	0.0235	-1.43048	0.371008	0.371008			IL1A	0.3183	0.0235	-1.43048	0.371008	0.371008			IGDCC3	0.3734	0.0412	0.993995	1.99169	1.99169
		ZNF398	ZNF398				ZNF398	ZNF398					TREH	TREH				ZNF398	0.2389	0.00664	-1.42856	0.371503	0.371503			ZNF398	0.2389	0.00664	-1.42856	0.371503	0.371503			TREH	0.3363	0.0293	0.996575	1.99526	1.99526
		SSB	SSB				SSB	SSB					DOC2B	DOC2B				SSB	0.0951	0.000479	-1.42288	0.372966	0.372966			SSB	0.0951	0.000479	-1.42288	0.372966	0.372966			DOC2B	0.3568	0.0351	0.997878	1.99706	1.99706
		WDR55	WDR55				WDR55	WDR55					ZNF257	ZNF257				WDR55	0.2477	0.00772	-1.4181	0.374204	0.374204			WDR55	0.2477	0.00772	-1.4181	0.374204	0.374204			ZNF257	0.2389	0.0066	0.998782	1.99831	1.99831
		NR5A2	NR5A2				NR5A2	NR5A2					CD160	CD160				NR5A2	0.0689	0.000154	-1.41774	0.374298	0.374298			NR5A2	0.0689	0.000154	-1.41774	0.374298	0.374298			CD160	0.2957	0.0171	0.999623	1.99948	1.99948
		SDCCAG8	SDCCAG8				SDCCAG8	SDCCAG8					NOP10	NOP10				SDCCAG8	0.241	0.00685	-1.41316	0.375489	0.375489			SDCCAG8	0.241	0.00685	-1.41316	0.375489	0.375489			NOP10	0.3117	0.0217	1.00038	2.00053	2.00053
		SNRPF	SNRPF				SNRPF	SNRPF					LOC90768	LOC90768				SNRPF	0.1223	0.000851	-1.40786	0.376871	0.376871			SNRPF	0.1223	0.000851	-1.40786	0.376871	0.376871			LOC90768	0.2922	0.0163	1.00122	2.00169	2.00169
		L3MBTL2	L3MBTL2				L3MBTL2	L3MBTL2					CDC42SE1	CDC42SE1				L3MBTL2	0.2061	0.00399	-1.4071	0.377069	0.377069			L3MBTL2	0.2061	0.00399	-1.4071	0.377069	0.377069			CDC42SE1	0.3017	0.0181	1.00148	2.00205	2.00205
		C3orf58	C3orf58				C3orf58	C3orf58					PGAM1	PGAM1				C3orf58	0.2708	0.0121	-1.40497	0.377626	0.377626			C3orf58	0.2708	0.0121	-1.40497	0.377626	0.377626			PGAM1	0.3117	0.0216	1.00379	2.00527	2.00527
		CASZ1	CASZ1				CASZ1	CASZ1					CNTROB	CNTROB				CASZ1	0.146	0.00127	-1.40417	0.377836	0.377836			CASZ1	0.146	0.00127	-1.40417	0.377836	0.377836			CNTROB	0.353	0.0342	1.00665	2.00924	2.00924
		RERG	RERG				RERG	RERG					FBXO34	FBXO34				RERG	0.3822	0.0447	-1.40314	0.378106	0.378106			RERG	0.3822	0.0447	-1.40314	0.378106	0.378106			FBXO34	0.3183	0.0235	1.00681	2.00946	2.00946
		C11orf1	C11orf1				C11orf1	C11orf1					BBS5	BBS5				C11orf1	0.3751	0.0417	-1.40228	0.378331	0.378331			C11orf1	0.3751	0.0417	-1.40228	0.378331	0.378331			BBS5	0.3093	0.0205	1.01032	2.01436	2.01436
		CAV2	CAV2				CAV2	CAV2					COL15A1	COL15A1				CAV2	0.0764	0.000223	-1.40051	0.378795	0.378795			CAV2	0.0764	0.000223	-1.40051	0.378795	0.378795			COL15A1	0.2087	0.00408	1.01368	2.01906	2.01906
		EMG1	EMG1				EMG1	EMG1					C9orf50	C9orf50				EMG1	0.3269	0.0259	-1.39987	0.378962	0.378962			EMG1	0.3269	0.0259	-1.39987	0.378962	0.378962			C9orf50	0.2584	0.00906	1.0182	2.02539	2.02539
		DEPDC7	DEPDC7				DEPDC7	DEPDC7					KPNA5	KPNA5				DEPDC7	0.0951	0.000505	-1.39833	0.379368	0.379368			DEPDC7	0.0951	0.000505	-1.39833	0.379368	0.379368			KPNA5	0.3291	0.0266	1.02043	2.02853	2.02853
		KIAA1804	KIAA1804				KIAA1804	KIAA1804					JUN	JUN				KIAA1804	0.3618	0.0384	-1.39588	0.380014	0.380014			KIAA1804	0.3618	0.0384	-1.39588	0.380014	0.380014			JUN	0.2671	0.0109	1.02324	2.03248	2.03248
		GTF2E1	GTF2E1				GTF2E1	GTF2E1					GPR78	GPR78				GTF2E1	0.1524	0.00144	-1.39462	0.380345	0.380345			GTF2E1	0.1524	0.00144	-1.39462	0.380345	0.380345			GPR78	0.3599	0.037	1.02662	2.03724	2.03724
		PPP2CB	PPP2CB				PPP2CB	PPP2CB					ANKRD16	ANKRD16				PPP2CB	0.123	0.000876	-1.39427	0.380436	0.380436			PPP2CB	0.123	0.000876	-1.39427	0.380436	0.380436			ANKRD16	0.2834	0.0144	1.02694	2.03769	2.03769
		CUX2	CUX2				CUX2	CUX2					PDCL	PDCL				CUX2	0.3363	0.0293	-1.39301	0.38077	0.38077			CUX2	0.3363	0.0293	-1.39301	0.38077	0.38077			PDCL	0.2777	0.0132	1.02809	2.03932	2.03932
		MAPT	MAPT				MAPT	MAPT					THBS2	THBS2				MAPT	0.1223	0.000863	-1.39227	0.380965	0.380965			MAPT	0.1223	0.000863	-1.39227	0.380965	0.380965			THBS2	0.2698	0.0117	1.03108	2.04355	2.04355
		COPA	COPA				COPA	COPA					GTF2H3	GTF2H3				COPA	0.0947	0.000446	-1.38995	0.381579	0.381579			COPA	0.0947	0.000446	-1.38995	0.381579	0.381579			GTF2H3	0.2577	0.00898	1.0312	2.04372	2.04372
		CD300A	CD300A				CD300A	CD300A					RAD50	RAD50				CD300A	0.1283	0.000977	-1.38023	0.384157	0.384157			CD300A	0.1283	0.000977	-1.38023	0.384157	0.384157			RAD50	0.2893	0.0155	1.03314	2.04647	2.04647
		HNRNPDL	HNRNPDL				HNRNPDL	HNRNPDL					MTMR9	MTMR9				HNRNPDL	0.2132	0.00438	-1.3762	0.385233	0.385233			HNRNPDL	0.2132	0.00438	-1.3762	0.385233	0.385233			MTMR9	0.2957	0.0168	1.03456	2.04848	2.04848
		KLHL8	KLHL8				KLHL8	KLHL8					QKI	QKI				KLHL8	0.345	0.0318	-1.37044	0.386772	0.386772			KLHL8	0.345	0.0318	-1.37044	0.386772	0.386772			QKI	0.1817	0.00288	1.03625	2.05089	2.05089
		GET4	GET4				GET4	GET4					EIF5A2	EIF5A2				GET4	0.2477	0.00772	-1.37023	0.38683	0.38683			GET4	0.2477	0.00772	-1.37023	0.38683	0.38683			EIF5A2	0.2755	0.013	1.03791	2.05324	2.05324
		LRRC49	LRRC49				LRRC49	LRRC49					ETS1	ETS1				LRRC49	0.0874	0.000378	-1.37022	0.386833	0.386833			LRRC49	0.0874	0.000378	-1.37022	0.386833	0.386833			ETS1	0.34	0.0304	1.03875	2.05445	2.05445
		SYNC	SYNC				SYNC	SYNC					PTGER3	PTGER3				SYNC	0.2601	0.00985	-1.36847	0.387302	0.387302			SYNC	0.2601	0.00985	-1.36847	0.387302	0.387302			PTGER3	0.2625	0.0103	1.04188	2.05891	2.05891
		KCTD17	KCTD17				KCTD17	KCTD17					GABRG1	GABRG1				KCTD17	0.2923	0.0163	-1.36631	0.387881	0.387881			KCTD17	0.2923	0.0163	-1.36631	0.387881	0.387881			GABRG1	0.2389	0.00668	1.04442	2.06253	2.06253
		FAM135A	FAM135A				FAM135A	FAM135A					PTK2	PTK2				FAM135A	0.0713	0.000192	-1.36547	0.388109	0.388109			FAM135A	0.0713	0.000192	-1.36547	0.388109	0.388109			PTK2	0.2132	0.00433	1.04581	2.06452	2.06452
		ZP4	ZP4				ZP4	ZP4					EIF3I	EIF3I				ZP4	0.3224	0.0246	-1.36532	0.388148	0.388148			ZP4	0.3224	0.0246	-1.36532	0.388148	0.388148			EIF3I	0.3351	0.0286	1.04615	2.06501	2.06501
		TMED7	TMED7				TMED7	TMED7					NDUFAF6	NDUFAF6				TMED7	0.1784	0.00268	-1.36516	0.388191	0.388191			TMED7	0.1784	0.00268	-1.36516	0.388191	0.388191			NDUFAF6	0.3329	0.0278	1.05056	2.07134	2.07134
		PKN1	PKN1				PKN1	PKN1					ARSD	ARSD				PKN1	0.2377	0.00628	-1.36214	0.389006	0.389006			PKN1	0.2377	0.00628	-1.36214	0.389006	0.389006			ARSD	0.1852	0.00306	1.05249	2.0741	2.0741
		ID1	ID1				ID1	ID1					VGLL2	VGLL2				ID1	0.2193	0.00497	-1.35889	0.389881	0.389881			ID1	0.2193	0.00497	-1.35889	0.389881	0.389881			VGLL2	0.1753	0.00248	1.05665	2.0801	2.0801
		LYPLA1	LYPLA1				LYPLA1	LYPLA1					CLTB	CLTB				LYPLA1	0.2994	0.0176	-1.35781	0.390175	0.390175			LYPLA1	0.2994	0.0176	-1.35781	0.390175	0.390175			CLTB	0.2698	0.0117	1.06006	2.08502	2.08502
		SPZ1	SPZ1				SPZ1	SPZ1					AGT	AGT				SPZ1	0.2499	0.008	-1.35575	0.390732	0.390732			SPZ1	0.2499	0.008	-1.35575	0.390732	0.390732			AGT	0.2178	0.00464	1.06538	2.09272	2.09272
		MAN1A2	MAN1A2				MAN1A2	MAN1A2					QSER1	QSER1				MAN1A2	0.3158	0.0229	-1.35558	0.390777	0.390777			MAN1A2	0.3158	0.0229	-1.35558	0.390777	0.390777			QSER1	0.3036	0.0189	1.06723	2.09541	2.09541
		MRPL44	MRPL44				MRPL44	MRPL44					SPATA20	SPATA20				MRPL44	0.1207	0.000793	-1.35334	0.391384	0.391384			MRPL44	0.1207	0.000793	-1.35334	0.391384	0.391384			SPATA20	0.3767	0.0425	1.06753	2.09584	2.09584
		HHIP	HHIP				HHIP	HHIP					COL4A3BP	COL4A3BP				HHIP	0.3095	0.0208	-1.35109	0.391995	0.391995			HHIP	0.3095	0.0208	-1.35109	0.391995	0.391995			COL4A3BP	0.2312	0.00578	1.07675	2.10928	2.10928
		KCNK15	KCNK15				KCNK15	KCNK15					MKRN2	MKRN2				KCNK15	0.1753	0.00244	-1.35008	0.392271	0.392271			KCNK15	0.1753	0.00244	-1.35008	0.392271	0.392271			MKRN2	0.2755	0.013	1.07774	2.11073	2.11073
		ASB7	ASB7				ASB7	ASB7					GOSR2	GOSR2				ASB7	0.1901	0.00325	-1.34548	0.393522	0.393522			ASB7	0.1901	0.00325	-1.34548	0.393522	0.393522			GOSR2	0.3518	0.0337	1.07793	2.111	2.111
		SIK1	SIK1				SIK1	SIK1					PSMA3-AS1	PSMA3-AS1				SIK1	0.1649	0.00204	-1.34509	0.393628	0.393628			SIK1	0.1649	0.00204	-1.34509	0.393628	0.393628			PSMA3-AS1	0.2333	0.00597	1.08515	2.1216	2.1216
		ZNF461	ZNF461				ZNF461	ZNF461					ALDH1A2	ALDH1A2				ZNF461	0.3036	0.0192	-1.34265	0.394295	0.394295			ZNF461	0.3036	0.0192	-1.34265	0.394295	0.394295			ALDH1A2	0.2671	0.0109	1.08681	2.12403	2.12403
		RAMP2-AS1	RAMP2-AS1				RAMP2-AS1	RAMP2-AS1					TIMM10	TIMM10				RAMP2-AS1	0.1753	0.00254	-1.33574	0.396188	0.396188			RAMP2-AS1	0.1753	0.00254	-1.33574	0.396188	0.396188			TIMM10	0.1086	0.000642	1.08699	2.1243	2.1243
		B3GNTL1	B3GNTL1				B3GNTL1	B3GNTL1					EVC	EVC				B3GNTL1	0.2178	0.00469	-1.3343	0.396584	0.396584			B3GNTL1	0.2178	0.00469	-1.3343	0.396584	0.396584			EVC	0.3088	0.0203	1.08803	2.12584	2.12584
		AREG	AREG				AREG	AREG					MOCOS	MOCOS				AREG	0.2183	0.00482	-1.33131	0.397408	0.397408			AREG	0.2183	0.00482	-1.33131	0.397408	0.397408			MOCOS	0.3793	0.0434	1.12113	2.17517	2.17517
		HSD11B1L	HSD11B1L				HSD11B1L	HSD11B1L					OR8G1	OR8G1				HSD11B1L	0.1541	0.00154	-1.32865	0.39814	0.39814			HSD11B1L	0.1541	0.00154	-1.32865	0.39814	0.39814			OR8G1	0.1223	0.000857	1.12627	2.18293	2.18293
		PLCB1	PLCB1				PLCB1	PLCB1					MAGEA10	MAGEA10				PLCB1	0.0947	0.000451	-1.3277	0.398404	0.398404			PLCB1	0.0947	0.000451	-1.3277	0.398404	0.398404			MAGEA10	0.2535	0.00833	1.12691	2.18391	2.18391
		RAD17	RAD17				RAD17	RAD17					SLC26A11	SLC26A11				RAD17	0.1138	0.00073	-1.32557	0.398992	0.398992			RAD17	0.1138	0.00073	-1.32557	0.398992	0.398992			SLC26A11	0.2386	0.00654	1.13118	2.19038	2.19038
		RPF1	RPF1				RPF1	RPF1					C12orf29	C12orf29				RPF1	0.3324	0.0275	-1.32177	0.400044	0.400044			RPF1	0.3324	0.0275	-1.32177	0.400044	0.400044			C12orf29	0.1753	0.00257	1.1468	2.21422	2.21422
		BECN1	BECN1				BECN1	BECN1					SERPINA6	SERPINA6				BECN1	0.2178	0.00471	-1.32089	0.400289	0.400289			BECN1	0.2178	0.00471	-1.32089	0.400289	0.400289			SERPINA6	0.1541	0.00155	1.14947	2.21833	2.21833
		MARCH5	MARCH5				MARCH5	MARCH5					HAP1	HAP1				MARCH5	0.3036	0.0192	-1.32003	0.400525	0.400525			MARCH5	0.3036	0.0192	-1.32003	0.400525	0.400525			HAP1	0.111	0.000686	1.15121	2.22099	2.22099
		CYB5D2	CYB5D2				CYB5D2	CYB5D2					F2	F2				CYB5D2	0.0865	0.000364	-1.31993	0.400555	0.400555			CYB5D2	0.0865	0.000364	-1.31993	0.400555	0.400555			F2	0.3926	0.0483	1.15654	2.22923	2.22923
		PLGLB1	PLGLB1				PLGLB1	PLGLB1					MYO3A	MYO3A				PLGLB1	0.2836	0.0145	-1.31917	0.400764	0.400764			PLGLB1	0.2836	0.0145	-1.31917	0.400764	0.400764			MYO3A	0.2464	0.00755	1.16955	2.24942	2.24942
		POLR2K	POLR2K				POLR2K	POLR2K					BPTF	BPTF				POLR2K	0.306	0.0198	-1.31776	0.401157	0.401157			POLR2K	0.306	0.0198	-1.31776	0.401157	0.401157			BPTF	0.2735	0.0126	1.17248	2.25399	2.25399
		CHRDL2	CHRDL2				CHRDL2	CHRDL2					AHCTF1	AHCTF1				CHRDL2	0.2994	0.0176	-1.31283	0.402532	0.402532			CHRDL2	0.2994	0.0176	-1.31283	0.402532	0.402532			AHCTF1	0.2698	0.0119	1.17665	2.26051	2.26051
		ZNF17	ZNF17				ZNF17	ZNF17					TSNAX	TSNAX				ZNF17	0.2822	0.0141	-1.31188	0.402796	0.402796			ZNF17	0.2822	0.0141	-1.31188	0.402796	0.402796			TSNAX	0.3266	0.0257	1.18019	2.26606	2.26606
		CPEB2	CPEB2				CPEB2	CPEB2					CD93	CD93				CPEB2	0.2249	0.00529	-1.30564	0.404542	0.404542			CPEB2	0.2249	0.00529	-1.30564	0.404542	0.404542			CD93	0.2462	0.00743	1.18038	2.26637	2.26637
		XPO5	XPO5				XPO5	XPO5					NEBL	NEBL				XPO5	0.1824	0.00297	-1.30507	0.404701	0.404701			XPO5	0.1824	0.00297	-1.30507	0.404701	0.404701			NEBL	0.3355	0.0287	1.18416	2.27231	2.27231
		TMA7	TMA7				TMA7	TMA7					H2AFY	H2AFY				TMA7	0.2868	0.0148	-1.30442	0.404884	0.404884			TMA7	0.2868	0.0148	-1.30442	0.404884	0.404884			H2AFY	0.3273	0.0259	1.19034	2.28206	2.28206
		USP10	USP10				USP10	USP10					DEFT1P2	DEFT1P2		DEFT1P		USP10	0.123	0.00088	-1.30177	0.405628	0.405628			USP10	0.123	0.00088	-1.30177	0.405628	0.405628			DEFT1P2///DEFT1P	0.3944	0.0491	1.19152	2.28394	2.28394
		MYO1C	MYO1C				MYO1C	MYO1C					SLC12A8	SLC12A8				MYO1C	0.0862	0.000357	-1.29984	0.406171	0.406171			MYO1C	0.0862	0.000357	-1.29984	0.406171	0.406171			SLC12A8	0.3036	0.019	1.19288	2.28609	2.28609
		KCNIP1	KCNIP1				KCNIP1	KCNIP1					DUSP19	DUSP19				KCNIP1	0.3739	0.0415	-1.29978	0.406188	0.406188			KCNIP1	0.3739	0.0415	-1.29978	0.406188	0.406188			DUSP19	0.2748	0.0127	1.19748	2.29339	2.29339
		MYZAP	MYZAP				MYZAP	MYZAP					CLPTM1L	CLPTM1L				MYZAP	0.1753	0.0024	-1.29747	0.40684	0.40684			MYZAP	0.1753	0.0024	-1.29747	0.40684	0.40684			CLPTM1L	0.1541	0.00155	1.19983	2.29712	2.29712
		GSKIP	GSKIP				GSKIP	GSKIP					NTSR1	NTSR1				GSKIP	0.1649	0.00198	-1.29576	0.407321	0.407321			GSKIP	0.1649	0.00198	-1.29576	0.407321	0.407321			NTSR1	0.3306	0.027	1.205	2.30538	2.30538
		FGF13	FGF13				FGF13	FGF13					TBC1D3B	TBC1D3B				FGF13	0.2007	0.00362	-1.29553	0.407387	0.407387			FGF13	0.2007	0.00362	-1.29553	0.407387	0.407387			TBC1D3B	0.3618	0.0383	1.21235	2.31715	2.31715
		ALG10B	ALG10B				ALG10B	ALG10B					APMAP	APMAP				ALG10B	0.2208	0.00503	-1.29405	0.407804	0.407804			ALG10B	0.2208	0.00503	-1.29405	0.407804	0.407804			APMAP	0.1576	0.00168	1.21339	2.31882	2.31882
		FADS3	FADS3				FADS3	FADS3					SEC22A	SEC22A				FADS3	0.3096	0.0214	-1.29266	0.408197	0.408197			FADS3	0.3096	0.0214	-1.29266	0.408197	0.408197			SEC22A	0.332	0.0274	1.21411	2.31998	2.31998
		AKR1D1	AKR1D1				AKR1D1	AKR1D1					HPCAL4	HPCAL4				AKR1D1	0.0499	8.66e-05	-1.29121	0.408609	0.408609			AKR1D1	0.0499	8.66e-05	-1.29121	0.408609	0.408609			HPCAL4	0.3533	0.0343	1.21727	2.32506	2.32506
		NR3C1	NR3C1				NR3C1	NR3C1					COL10A1	COL10A1				NR3C1	0.299	0.0175	-1.28867	0.409328	0.409328			NR3C1	0.299	0.0175	-1.28867	0.409328	0.409328			COL10A1	0.3058	0.0198	1.21848	2.32701	2.32701
		MTHFD1L	MTHFD1L				MTHFD1L	MTHFD1L					C5orf52	C5orf52				MTHFD1L	0.3356	0.0289	-1.28723	0.409738	0.409738			MTHFD1L	0.3356	0.0289	-1.28723	0.409738	0.409738			C5orf52	0.172	0.00229	1.2271	2.34096	2.34096
		REV3L	REV3L				REV3L	REV3L					DEFA6	DEFA6				REV3L	0.2574	0.00886	-1.28546	0.410241	0.410241			REV3L	0.2574	0.00886	-1.28546	0.410241	0.410241			DEFA6	0.3096	0.0213	1.22941	2.34471	2.34471
		MCTP2	MCTP2				MCTP2	MCTP2					FNDC9	FNDC9				MCTP2	0.077	0.00023	-1.28386	0.410694	0.410694			MCTP2	0.077	0.00023	-1.28386	0.410694	0.410694			FNDC9	0.1587	0.00178	1.24303	2.36696	2.36696
		TMEM206	TMEM206				TMEM206	TMEM206					C12orf74	C12orf74				TMEM206	0.3573	0.0358	-1.2833	0.410856	0.410856			TMEM206	0.3573	0.0358	-1.2833	0.410856	0.410856			C12orf74	0.2671	0.0109	1.24604	2.37189	2.37189
		MED12L	MED12L				MED12L	MED12L					ZC3H12D	ZC3H12D				MED12L	0.1697	0.00218	-1.28313	0.410902	0.410902			MED12L	0.1697	0.00218	-1.28313	0.410902	0.410902			ZC3H12D	0.394	0.0488	1.25054	2.37931	2.37931
		PRRT1	PRRT1				PRRT1	PRRT1					ACAD10	ACAD10				PRRT1	0.2573	0.00882	-1.27986	0.411836	0.411836			PRRT1	0.2573	0.00882	-1.27986	0.411836	0.411836			ACAD10	0.2446	0.00735	1.2564	2.389	2.389
		CENPO	CENPO				CENPO	CENPO					RNF151	RNF151				CENPO	0.2692	0.0112	-1.27985	0.411837	0.411837			CENPO	0.2692	0.0112	-1.27985	0.411837	0.411837			RNF151	0.1475	0.00129	1.26096	2.39655	2.39655
		SERTAD3	SERTAD3				SERTAD3	SERTAD3					DRD5	DRD5				SERTAD3	0.2517	0.00819	-1.27959	0.411913	0.411913			SERTAD3	0.2517	0.00819	-1.27959	0.411913	0.411913			DRD5	0.2189	0.00493	1.26418	2.4019	2.4019
		PRR13	PRR13				PRR13	PRR13					NAF1	NAF1				PRR13	0.3377	0.0295	-1.2757	0.413025	0.413025			PRR13	0.3377	0.0295	-1.2757	0.413025	0.413025			NAF1	0.3881	0.0462	1.27314	2.41687	2.41687
		FUNDC2	FUNDC2				FUNDC2	FUNDC2					PDZRN3	PDZRN3				FUNDC2	0.1649	0.00206	-1.27449	0.413371	0.413371			FUNDC2	0.1649	0.00206	-1.27449	0.413371	0.413371			PDZRN3	0.232	0.00587	1.2745	2.41916	2.41916
		NCOA5	NCOA5				NCOA5	NCOA5					STRN3	STRN3				NCOA5	0.2945	0.0166	-1.27308	0.413775	0.413775			NCOA5	0.2945	0.0166	-1.27308	0.413775	0.413775			STRN3	0.2178	0.00473	1.27828	2.4255	2.4255
		LEF1	LEF1				LEF1	LEF1					CGB2	CGB2				LEF1	0.2815	0.014	-1.27174	0.414161	0.414161			LEF1	0.2815	0.014	-1.27174	0.414161	0.414161			CGB2	0.2625	0.0103	1.28176	2.43136	2.43136
		ALG2	ALG2				ALG2	ALG2					CTU1	CTU1				ALG2	0.2506	0.00807	-1.27105	0.414358	0.414358			ALG2	0.2506	0.00807	-1.27105	0.414358	0.414358			CTU1	0.3195	0.0238	1.28794	2.4418	2.4418
		URGCP	URGCP				URGCP	URGCP					FANCD2	FANCD2				URGCP	0.2433	0.00728	-1.26706	0.415506	0.415506			URGCP	0.2433	0.00728	-1.26706	0.415506	0.415506			FANCD2	0.2389	0.00672	1.30034	2.46287	2.46287
		MAP7D1	MAP7D1				MAP7D1	MAP7D1					RHOJ	RHOJ				MAP7D1	0.0375	2.3e-05	-1.26231	0.416875	0.416875			MAP7D1	0.0375	2.3e-05	-1.26231	0.416875	0.416875			RHOJ	0.0764	0.000221	1.30863	2.47706	2.47706
		INPP5E	INPP5E				INPP5E	INPP5E					MED17	MED17				INPP5E	0.1522	0.00137	-1.26116	0.417209	0.417209			INPP5E	0.1522	0.00137	-1.26116	0.417209	0.417209			MED17	0.2535	0.00837	1.31784	2.49293	2.49293
		ERV3-2	ERV3-2				ERV3-2	ERV3-2					CHN1	CHN1				ERV3-2	0.3885	0.0464	-1.26029	0.41746	0.41746			ERV3-2	0.3885	0.0464	-1.26029	0.41746	0.41746			CHN1	0.3343	0.0282	1.33495	2.52266	2.52266
		NOTCH1	NOTCH1				NOTCH1	NOTCH1					VCAN	VCAN				NOTCH1	0.2601	0.00986	-1.26005	0.41753	0.41753			NOTCH1	0.2601	0.00986	-1.26005	0.41753	0.41753			VCAN	0.2698	0.0119	1.33555	2.52372	2.52372
		TLR5	TLR5				TLR5	TLR5					ZNF397	ZNF397				TLR5	0.3934	0.0485	-1.25857	0.417959	0.417959			TLR5	0.3934	0.0485	-1.25857	0.417959	0.417959			ZNF397	0.1587	0.00175	1.33882	2.52945	2.52945
		EIF3L	EIF3L				EIF3L	EIF3L					LINC00474	LINC00474				EIF3L	0.2584	0.00907	-1.25742	0.418291	0.418291			EIF3L	0.2584	0.00907	-1.25742	0.418291	0.418291			LINC00474	0.2027	0.00378	1.34011	2.5317	2.5317
		ANAPC16	ANAPC16				ANAPC16	ANAPC16					UTP11	UTP11				ANAPC16	0.0815	0.00029	-1.25599	0.418706	0.418706			ANAPC16	0.0815	0.00029	-1.25599	0.418706	0.418706			UTP11	0.3036	0.0191	1.35639	2.56044	2.56044
		DOCK7	DOCK7				DOCK7	DOCK7					BIRC8	BIRC8				DOCK7	0.3048	0.0194	-1.2526	0.41969	0.41969			DOCK7	0.3048	0.0194	-1.2526	0.41969	0.41969			BIRC8	0.2913	0.016	1.36266	2.57159	2.57159
		MAN1A1	MAN1A1				MAN1A1	MAN1A1					TRAF2	TRAF2				MAN1A1	0.077	0.000255	-1.24893	0.420761	0.420761			MAN1A1	0.077	0.000255	-1.24893	0.420761	0.420761			TRAF2	0.3885	0.0463	1.36661	2.57864	2.57864
		ZNF501	ZNF501				ZNF501	ZNF501					NHLRC3	NHLRC3				ZNF501	0.3163	0.0229	-1.24669	0.421414	0.421414			ZNF501	0.3163	0.0229	-1.24669	0.421414	0.421414			NHLRC3	0.2377	0.0062	1.36841	2.58186	2.58186
		MAML2	MAML2				MAML2	MAML2					PCSK7	PCSK7				MAML2	0.2016	0.00367	-1.24021	0.42331	0.42331			MAML2	0.2016	0.00367	-1.24021	0.42331	0.42331			PCSK7	0.1753	0.00253	1.3687	2.58237	2.58237
		FBXO28	FBXO28				FBXO28	FBXO28					CDKN3	CDKN3				FBXO28	0.3694	0.0405	-1.23971	0.423457	0.423457			FBXO28	0.3694	0.0405	-1.23971	0.423457	0.423457			CDKN3	0.3312	0.0272	1.37121	2.58687	2.58687
		DDHD1	DDHD1				DDHD1	DDHD1					PDE4C	PDE4C				DDHD1	0.1107	0.000679	-1.23917	0.423615	0.423615			DDHD1	0.1107	0.000679	-1.23917	0.423615	0.423615			PDE4C	0.3665	0.0396	1.37461	2.59297	2.59297
		HIST1H3C	HIST1H3C				HIST1H3C	HIST1H3C					ZNF695	ZNF695				HIST1H3C	0.25	0.00803	-1.23587	0.424587	0.424587			HIST1H3C	0.25	0.00803	-1.23587	0.424587	0.424587			ZNF695	0.2377	0.00638	1.37766	2.59847	2.59847
		TRAV12-2	TRAV12-2				TRAV12-2	TRAV12-2					ARMC2	ARMC2				TRAV12-2	0.1522	0.00138	-1.23136	0.425916	0.425916			TRAV12-2	0.1522	0.00138	-1.23136	0.425916	0.425916			ARMC2	0.2708	0.0121	1.383	2.60811	2.60811
		KDELC1	KDELC1				KDELC1	KDELC1					EHF	EHF				KDELC1	0.1876	0.00314	-1.22942	0.42649	0.42649			KDELC1	0.1876	0.00314	-1.22942	0.42649	0.42649			EHF	0.2027	0.00373	1.3837	2.60937	2.60937
		OTOA	OTOA				OTOA	OTOA					BMP8A	BMP8A				OTOA	0.2573	0.00883	-1.22893	0.426633	0.426633			OTOA	0.2573	0.00883	-1.22893	0.426633	0.426633			BMP8A	0.1876	0.00314	1.38948	2.61985	2.61985
		DHRS13	DHRS13				DHRS13	DHRS13					COG8	COG8				DHRS13	0.2499	0.00793	-1.22839	0.426792	0.426792			DHRS13	0.2499	0.00793	-1.22839	0.426792	0.426792			COG8	0.1522	0.00141	1.40312	2.64472	2.64472
		PHF20	PHF20				PHF20	PHF20					CECR1	CECR1				PHF20	0.07	0.000184	-1.22697	0.427213	0.427213			PHF20	0.07	0.000184	-1.22697	0.427213	0.427213			CECR1	0.1602	0.00185	1.41904	2.67407	2.67407
		LINC00652	LINC00652				LINC00652	LINC00652					CCL2	CCL2				LINC00652	0.0686	0.000136	-1.22562	0.427613	0.427613			LINC00652	0.0686	0.000136	-1.22562	0.427613	0.427613			CCL2	0.0947	0.000431	1.42547	2.68601	2.68601
		CETN1	CETN1				CETN1	CETN1					EIF4E	EIF4E				CETN1	0.2671	0.0108	-1.22489	0.427832	0.427832			CETN1	0.2671	0.0108	-1.22489	0.427832	0.427832			EIF4E	0.3195	0.0238	1.43984	2.71291	2.71291
		ABHD10	ABHD10				ABHD10	ABHD10					PNMAL2	PNMAL2				ABHD10	0.1577	0.0017	-1.22237	0.428579	0.428579			ABHD10	0.1577	0.0017	-1.22237	0.428579	0.428579			PNMAL2	0.3049	0.0196	1.44107	2.71522	2.71522
		PHF3	PHF3				PHF3	PHF3					FAM19A5	FAM19A5				PHF3	0.2892	0.0155	-1.21549	0.430626	0.430626			PHF3	0.2892	0.0155	-1.21549	0.430626	0.430626			FAM19A5	0.1284	0.00102	1.44188	2.71675	2.71675
		INPP1	INPP1				INPP1	INPP1					BTBD3	BTBD3				INPP1	0.3665	0.0396	-1.21304	0.43136	0.43136			INPP1	0.3665	0.0396	-1.21304	0.43136	0.43136			BTBD3	0.2281	0.00546	1.45207	2.73601	2.73601
		SRD5A3-AS1	SRD5A3-AS1				SRD5A3-AS1	SRD5A3-AS1					BACE2	BACE2				SRD5A3-AS1	0.1753	0.00252	-1.21198	0.431676	0.431676			SRD5A3-AS1	0.1753	0.00252	-1.21198	0.431676	0.431676			BACE2	0.2698	0.0114	1.47256	2.77513	2.77513
		ZNF493	ZNF493				ZNF493	ZNF493					C16orf70	C16orf70				ZNF493	0.1246	0.000916	-1.21145	0.431833	0.431833			ZNF493	0.1246	0.000916	-1.21145	0.431833	0.431833			C16orf70	0.1649	0.00203	1.48202	2.79339	2.79339
		PLEC	PLEC				PLEC	PLEC					CCNA2	CCNA2				PLEC	0.3607	0.0373	-1.20867	0.432667	0.432667			PLEC	0.3607	0.0373	-1.20867	0.432667	0.432667			CCNA2	0.3573	0.0355	1.48601	2.80113	2.80113
		PBRM1	PBRM1				PBRM1	PBRM1					FAM107A	FAM107A				PBRM1	0.3036	0.0191	-1.20169	0.434765	0.434765			PBRM1	0.3036	0.0191	-1.20169	0.434765	0.434765			FAM107A	0.3822	0.0448	1.48774	2.8045	2.8045
		SENP6	SENP6				SENP6	SENP6					KAZN	KAZN				SENP6	0.2377	0.00639	-1.20141	0.43485	0.43485			SENP6	0.2377	0.00639	-1.20141	0.43485	0.43485			KAZN	0.2265	0.00536	1.50493	2.83811	2.83811
		DEPDC4	DEPDC4				DEPDC4	DEPDC4					BAZ1A	BAZ1A				DEPDC4	0.1877	0.00316	-1.20025	0.435199	0.435199			DEPDC4	0.1877	0.00316	-1.20025	0.435199	0.435199			BAZ1A	0.21	0.00421	1.50884	2.84581	2.84581
		GRB2	GRB2				GRB2	GRB2					TNP2	TNP2				GRB2	0.301	0.018	-1.19689	0.436214	0.436214			GRB2	0.301	0.018	-1.19689	0.436214	0.436214			TNP2	0.3421	0.031	1.51047	2.84903	2.84903
		RTN1	RTN1				RTN1	RTN1					SLC1A4	SLC1A4				RTN1	0.0686	0.000144	-1.19497	0.436794	0.436794			RTN1	0.0686	0.000144	-1.19497	0.436794	0.436794			SLC1A4	0.226	0.00533	1.51362	2.85525	2.85525
		ZSWIM8	ZSWIM8				ZSWIM8	ZSWIM8					TMEM87B	TMEM87B				ZSWIM8	0.1784	0.0027	-1.19469	0.436881	0.436881			ZSWIM8	0.1784	0.0027	-1.19469	0.436881	0.436881			TMEM87B	0.3355	0.0288	1.51635	2.86067	2.86067
		TMEM106B	TMEM106B				TMEM106B	TMEM106B					SEMA6A	SEMA6A				TMEM106B	0.1572	0.00163	-1.19409	0.437062	0.437062			TMEM106B	0.1572	0.00163	-1.19409	0.437062	0.437062			SEMA6A	0.3063	0.0199	1.52201	2.8719	2.8719
		RAB3GAP1	RAB3GAP1				RAB3GAP1	RAB3GAP1					SLC25A13	SLC25A13				RAB3GAP1	0.1753	0.00258	-1.19372	0.437174	0.437174			RAB3GAP1	0.1753	0.00258	-1.19372	0.437174	0.437174			SLC25A13	0.3618	0.0383	1.52836	2.88458	2.88458
		PPP1CB	PPP1CB				PPP1CB	PPP1CB					ST3GAL5	ST3GAL5				PPP1CB	0.2671	0.0108	-1.19368	0.437186	0.437186			PPP1CB	0.2671	0.0108	-1.19368	0.437186	0.437186			ST3GAL5	0.3654	0.0393	1.54114	2.91025	2.91025
		WDR78	WDR78				WDR78	WDR78					WFDC8	WFDC8				WDR78	0.2599	0.00934	-1.19146	0.43786	0.43786			WDR78	0.2599	0.00934	-1.19146	0.43786	0.43786			WFDC8	0.3622	0.0386	1.55195	2.93214	2.93214
		LSMEM1	LSMEM1				LSMEM1	LSMEM1					TUBA1C	TUBA1C				LSMEM1	0.3531	0.0342	-1.19084	0.438048	0.438048			LSMEM1	0.3531	0.0342	-1.19084	0.438048	0.438048			TUBA1C	0.1284	0.00102	1.55715	2.94271	2.94271
		DCTN3	DCTN3				DCTN3	DCTN3					PARL	PARL				DCTN3	0.2957	0.0171	-1.19044	0.43817	0.43817			DCTN3	0.2957	0.0171	-1.19044	0.43817	0.43817			PARL	0.1524	0.00145	1.5701	2.96926	2.96926
		HNRNPR	HNRNPR				HNRNPR	HNRNPR					COL25A1	COL25A1				HNRNPR	0.3555	0.0347	-1.18402	0.440124	0.440124			HNRNPR	0.3555	0.0347	-1.18402	0.440124	0.440124			COL25A1	0.2295	0.00553	1.57504	2.97944	2.97944
		PALLD	PALLD				PALLD	PALLD					SHISA3	SHISA3				PALLD	0.3335	0.0278	-1.18305	0.440421	0.440421			PALLD	0.3335	0.0278	-1.18305	0.440421	0.440421			SHISA3	0.3096	0.0211	1.58165	2.99313	2.99313
		USP48	USP48				USP48	USP48					CERS3	CERS3				USP48	0.1753	0.00245	-1.18054	0.441187	0.441187			USP48	0.1753	0.00245	-1.18054	0.441187	0.441187			CERS3	0.3613	0.0379	1.58596	3.00208	3.00208
		NCR2	NCR2				NCR2	NCR2					TRIM72	TRIM72				NCR2	0.241	0.00682	-1.17989	0.441387	0.441387			NCR2	0.241	0.00682	-1.17989	0.441387	0.441387			TRIM72	0.3421	0.031	1.59576	3.02253	3.02253
		L2HGDH	L2HGDH				L2HGDH	L2HGDH					NTN5	NTN5				L2HGDH	0.3465	0.032	-1.17884	0.441707	0.441707			L2HGDH	0.3465	0.032	-1.17884	0.441707	0.441707			NTN5	0.2577	0.00899	1.60817	3.04864	3.04864
		APEX2	APEX2				APEX2	APEX2					LINC00442	LINC00442				APEX2	0.0951	0.0005	-1.17879	0.441722	0.441722			APEX2	0.0951	0.0005	-1.17879	0.441722	0.441722			LINC00442	0.1522	0.00141	1.62174	3.07745	3.07745
		MAFF	MAFF				MAFF	MAFF					SNAI3-AS1	SNAI3-AS1				MAFF	0.1733	0.00233	-1.17709	0.442243	0.442243			MAFF	0.1733	0.00233	-1.17709	0.442243	0.442243			SNAI3-AS1	0.1223	0.000844	1.62606	3.08669	3.08669
		SEMA3B	SEMA3B				SEMA3B	SEMA3B					ADRM1	ADRM1				SEMA3B	0.1761	0.0026	-1.17624	0.442502	0.442502			SEMA3B	0.1761	0.0026	-1.17624	0.442502	0.442502			ADRM1	0.0686	0.000132	1.63196	3.09933	3.09933
		ARHGEF40	ARHGEF40				ARHGEF40	ARHGEF40					AKT1	AKT1				ARHGEF40	0.2312	0.00574	-1.17456	0.443018	0.443018			ARHGEF40	0.2312	0.00574	-1.17456	0.443018	0.443018			AKT1	0.375	0.0417	1.64168	3.12029	3.12029
		TEX261	TEX261				TEX261	TEX261					NFKB2	NFKB2				TEX261	0.1697	0.00219	-1.17413	0.443151	0.443151			TEX261	0.1697	0.00219	-1.17413	0.443151	0.443151			NFKB2	0.1753	0.00246	1.64827	3.13458	3.13458
		RNF103	RNF103				RNF103	RNF103					FZD10-AS1	FZD10-AS1				RNF103	0.3421	0.0311	-1.17243	0.443672	0.443672			RNF103	0.3421	0.0311	-1.17243	0.443672	0.443672			FZD10-AS1	0.3329	0.0277	1.70107	3.25141	3.25141
		RORA	RORA				RORA	RORA					GUSB	GUSB				RORA	0.3607	0.0372	-1.17239	0.443686	0.443686			RORA	0.3607	0.0372	-1.17239	0.443686	0.443686			GUSB	0.3093	0.0205	1.71129	3.27453	3.27453
		PGD	PGD				PGD	PGD					RNF167	RNF167				PGD	0.1649	0.00202	-1.17227	0.443724	0.443724			PGD	0.1649	0.00202	-1.17227	0.443724	0.443724			RNF167	0.3036	0.0192	1.71834	3.29058	3.29058
		MLXIP	MLXIP				MLXIP	MLXIP					FAM200B	FAM200B				MLXIP	0.231	0.00569	-1.17091	0.44414	0.44414			MLXIP	0.231	0.00569	-1.17091	0.44414	0.44414			FAM200B	0.3345	0.0284	1.7265	3.30924	3.30924
		RPS3A	RPS3A				RPS3A	RPS3A					POU2AF1	POU2AF1				RPS3A	0.0772	0.000259	-1.16871	0.444819	0.444819			RPS3A	0.0772	0.000259	-1.16871	0.444819	0.444819			POU2AF1	0.3885	0.0464	1.75956	3.38594	3.38594
		WTAP	WTAP				WTAP	WTAP					KRTAP19-1	KRTAP19-1				WTAP	0.1522	0.00141	-1.16812	0.445002	0.445002			WTAP	0.1522	0.00141	-1.16812	0.445002	0.445002			KRTAP19-1	0.2178	0.00472	1.77945	3.43296	3.43296
		LOC105378732	LOC105378732				LOC105378732	LOC105378732					NDUFAF7	NDUFAF7				LOC105378732	0.1086	0.000647	-1.16619	0.445595	0.445595			LOC105378732	0.1086	0.000647	-1.16619	0.445595	0.445595			NDUFAF7	0.2876	0.015	1.83045	3.55647	3.55647
		LRRC2	LRRC2				LRRC2	LRRC2					CMTM3	CMTM3				LRRC2	0.2601	0.0095	-1.15971	0.447602	0.447602			LRRC2	0.2601	0.0095	-1.15971	0.447602	0.447602			CMTM3	0.232	0.00584	1.84053	3.58141	3.58141
		GCC2	GCC2				GCC2	GCC2					OSBPL7	OSBPL7				GCC2	0.1428	0.00119	-1.15749	0.44829	0.44829			GCC2	0.1428	0.00119	-1.15749	0.44829	0.44829			OSBPL7	0.1223	0.000837	1.88304	3.68852	3.68852
		CDKN1B	CDKN1B				CDKN1B	CDKN1B					PTPRH	PTPRH				CDKN1B	0.1358	0.0011	-1.15602	0.448749	0.448749			CDKN1B	0.1358	0.0011	-1.15602	0.448749	0.448749			PTPRH	0.0481	7.25e-05	1.88832	3.70204	3.70204
		ILK	ILK				ILK	ILK					SERPIND1	SERPIND1				ILK	0.2585	0.00914	-1.15592	0.448781	0.448781			ILK	0.2585	0.00914	-1.15592	0.448781	0.448781			SERPIND1	0.2744	0.0126	1.91624	3.77439	3.77439
		RSPH3	RSPH3				RSPH3	RSPH3					CRLF3	CRLF3				RSPH3	0.379	0.0434	-1.15575	0.448832	0.448832			RSPH3	0.379	0.0434	-1.15575	0.448832	0.448832			CRLF3	0.2698	0.0116	1.94097	3.83964	3.83964
		HIPK2	HIPK2				HIPK2	HIPK2					LCP1	LCP1				HIPK2	0.3822	0.0447	-1.15448	0.449228	0.449228			HIPK2	0.3822	0.0447	-1.15448	0.449228	0.449228			LCP1	0.2601	0.00986	1.94558	3.85193	3.85193
		C1D	C1D				C1D	C1D					TRMT44	TRMT44				C1D	0.1753	0.00245	-1.15406	0.449359	0.449359			C1D	0.1753	0.00245	-1.15406	0.449359	0.449359			TRMT44	0.3108	0.0215	1.95276	3.87114	3.87114
		TNFSF14	TNFSF14				TNFSF14	TNFSF14					CBWD5	CBWD5				TNFSF14	0.232	0.00588	-1.15152	0.450151	0.450151			TNFSF14	0.232	0.00588	-1.15152	0.450151	0.450151			CBWD5	0.2997	0.0176	1.96263	3.89772	3.89772
		PTPMT1	PTPMT1				PTPMT1	PTPMT1					ZMYM6	ZMYM6				PTPMT1	0.2671	0.0107	-1.15026	0.450546	0.450546			PTPMT1	0.2671	0.0107	-1.15026	0.450546	0.450546			ZMYM6	0.2273	0.00541	1.98202	3.95047	3.95047
		CA11	CA11				CA11	CA11					CYB561	CYB561				CA11	0.3002	0.0178	-1.14761	0.451372	0.451372			CA11	0.3002	0.0178	-1.14761	0.451372	0.451372			CYB561	0.258	0.00903	1.99351	3.98206	3.98206
		SPSB2	SPSB2				SPSB2	SPSB2					SNHG12	SNHG12				SPSB2	0.3049	0.0195	-1.14521	0.452124	0.452124			SPSB2	0.3049	0.0195	-1.14521	0.452124	0.452124			SNHG12	0.0435	3.94e-05	2.01895	4.0529	4.0529
		SLC12A3	SLC12A3				SLC12A3	SLC12A3					NAPEPLD	NAPEPLD				SLC12A3	0.3511	0.0335	-1.14427	0.452418	0.452418			SLC12A3	0.3511	0.0335	-1.14427	0.452418	0.452418			NAPEPLD	0.2539	0.00849	2.0369	4.10364	4.10364
		ANKRD11	ANKRD11				ANKRD11	ANKRD11					CEBPA	CEBPA				ANKRD11	0.3095	0.0206	-1.14093	0.453467	0.453467			ANKRD11	0.3095	0.0206	-1.14093	0.453467	0.453467			CEBPA	0.2377	0.00641	2.04254	4.11969	4.11969
		TAGLN	TAGLN				TAGLN	TAGLN					HECW2	HECW2				TAGLN	0.3898	0.0471	-1.13994	0.453778	0.453778			TAGLN	0.3898	0.0471	-1.13994	0.453778	0.453778			HECW2	0.07	0.000183	2.09777	4.28048	4.28048
		MED22	MED22				MED22	MED22					LINC01138	LINC01138				MED22	0.1448	0.00124	-1.13809	0.454361	0.454361			MED22	0.1448	0.00124	-1.13809	0.454361	0.454361			LINC01138	0.2891	0.0151	2.10654	4.30657	4.30657
		MLF1	MLF1				MLF1	MLF1					LY6K	LY6K				MLF1	0.2601	0.0097	-1.13629	0.454928	0.454928			MLF1	0.2601	0.0097	-1.13629	0.454928	0.454928			LY6K	0.0755	0.000209	2.11156	4.3216	4.3216
		PKHD1	PKHD1				PKHD1	PKHD1					SLC9A7	SLC9A7				PKHD1	0.3427	0.0312	-1.13509	0.455306	0.455306			PKHD1	0.3427	0.0312	-1.13509	0.455306	0.455306			SLC9A7	0.2297	0.00555	2.14315	4.41726	4.41726
		DDX11	DDX11				DDX11	DDX11					POTEE	POTEE				DDX11	0.2755	0.013	-1.13162	0.456403	0.456403			DDX11	0.2755	0.013	-1.13162	0.456403	0.456403			POTEE	0.2386	0.00655	2.15289	4.44717	4.44717
		IGKC	IGKC				IGKC	IGKC					MPPED2	MPPED2				IGKC	0.1787	0.0028	-1.13111	0.456565	0.456565			IGKC	0.1787	0.0028	-1.13111	0.456565	0.456565			MPPED2	0.2178	0.00477	2.16502	4.48473	4.48473
		PLA2G15	PLA2G15				PLA2G15	PLA2G15					LMF1	LMF1				PLA2G15	0.3142	0.0225	-1.13001	0.456912	0.456912			PLA2G15	0.3142	0.0225	-1.13001	0.456912	0.456912			LMF1	0.1923	0.00335	2.1728	4.50898	4.50898
		ZBTB7A	ZBTB7A				ZBTB7A	ZBTB7A					ZG16	ZG16				ZBTB7A	0.3613	0.0382	-1.12922	0.457164	0.457164			ZBTB7A	0.3613	0.0382	-1.12922	0.457164	0.457164			ZG16	0.082	0.000321	2.18931	4.56088	4.56088
		WDR6	WDR6				WDR6	WDR6					NALCN	NALCN				WDR6	0.1817	0.00289	-1.1269	0.457898	0.457898			WDR6	0.1817	0.00289	-1.1269	0.457898	0.457898			NALCN	0.1522	0.00138	2.20998	4.62669	4.62669
		SNX20	SNX20				SNX20	SNX20					DNAJB12	DNAJB12				SNX20	0.1631	0.00191	-1.12335	0.459027	0.459027			SNX20	0.1631	0.00191	-1.12335	0.459027	0.459027			DNAJB12	0.322	0.0242	2.29689	4.91398	4.91398
		SETD2	SETD2				SETD2	SETD2					GTF3C2	GTF3C2				SETD2	0.2815	0.014	-1.12318	0.459082	0.459082			SETD2	0.2815	0.014	-1.12318	0.459082	0.459082			GTF3C2	0.1283	0.00101	2.45668	5.48952	5.48952
		BEX3	BEX3				BEX3	BEX3					NR1D2	NR1D2				BEX3	0.2721	0.0122	-1.12247	0.459306	0.459306			BEX3	0.2721	0.0122	-1.12247	0.459306	0.459306			NR1D2	0.2913	0.016	2.47795	5.57104	5.57104
		KCNQ5	KCNQ5				KCNQ5	KCNQ5					ITGA3	ITGA3				KCNQ5	0.0689	0.000151	-1.12146	0.459629	0.459629			KCNQ5	0.0689	0.000151	-1.12146	0.459629	0.459629			ITGA3	0.2755	0.013	2.51943	5.73355	5.73355
		GBF1	GBF1				GBF1	GBF1					TMEM161B	TMEM161B				GBF1	0.2506	0.0081	-1.12085	0.459823	0.459823			GBF1	0.2506	0.0081	-1.12085	0.459823	0.459823			TMEM161B	0.082	0.000309	2.56333	5.91071	5.91071
		DKFZP586K1520	DKFZP586K1520				DKFZP586K1520	DKFZP586K1520					MMP1	MMP1				DKFZP586K1520	0.1048	0.000582	-1.11916	0.460362	0.460362			DKFZP586K1520	0.1048	0.000582	-1.11916	0.460362	0.460362			MMP1	0.0818	0.000295	2.77257	6.83325	6.83325
		PHACTR2	PHACTR2				PHACTR2	PHACTR2					CHRNA7	CHRNA7				PHACTR2	0.3442	0.0315	-1.11383	0.462065	0.462065			PHACTR2	0.3442	0.0315	-1.11383	0.462065	0.462065			CHRNA7	0.077	0.000254	2.8091	7.00845	7.00845
		KMT2C	KMT2C				KMT2C	KMT2C					FGD2	FGD2				KMT2C	0.3306	0.027	-1.11374	0.462096	0.462096			KMT2C	0.3306	0.027	-1.11374	0.462096	0.462096			FGD2	0.1265	0.000942	2.84215	7.17089	7.17089
		ZNF626	ZNF626				ZNF626	ZNF626					HCG8	HCG8				ZNF626	0.2415	0.00697	-1.1134	0.462203	0.462203			ZNF626	0.2415	0.00697	-1.1134	0.462203	0.462203			HCG8	0.0686	0.000131	2.9248	7.5937	7.5937
		IFFO2	IFFO2				IFFO2	IFFO2					IGLL1	IGLL1				IFFO2	0.261	0.0101	-1.11184	0.462702	0.462702			IFFO2	0.261	0.0101	-1.11184	0.462702	0.462702			IGLL1	0.07	0.000161	3.06895	8.39164	8.39164
		SPDYE7P	SPDYE7P				SPDYE7P	SPDYE7P					STK40	STK40				SPDYE7P	0.2539	0.00865	-1.11149	0.462815	0.462815			SPDYE7P	0.2539	0.00865	-1.11149	0.462815	0.462815			STK40	0.1923	0.00336	3.14033	8.81726	8.81726
		SPAG9	SPAG9				SPAG9	SPAG9					E2F1	E2F1				SPAG9	0.1541	0.00153	-1.11093	0.462995	0.462995			SPAG9	0.1541	0.00153	-1.11093	0.462995	0.462995			E2F1	0.082	0.000323	3.22885	9.3752	9.3752
		SHCBP1L	SHCBP1L				SHCBP1L	SHCBP1L										SHCBP1L	0.082	0.000304	-1.10828	0.463846	0.463846			SHCBP1L	0.082	0.000304	-1.10828	0.463846	0.463846
		ZNF804B	ZNF804B				ZNF804B	ZNF804B										ZNF804B	0.3306	0.0269	-1.1025	0.465708	0.465708			ZNF804B	0.3306	0.0269	-1.1025	0.465708	0.465708
		CA5B	CA5B				CA5B	CA5B										CA5B	0.3095	0.0209	-1.09919	0.46678	0.46678			CA5B	0.3095	0.0209	-1.09919	0.46678	0.46678
		PAM	PAM				PAM	PAM										PAM	0.2215	0.00517	-1.09705	0.467473	0.467473			PAM	0.2215	0.00517	-1.09705	0.467473	0.467473
		BLZF1	BLZF1				BLZF1	BLZF1										BLZF1	0.2464	0.00746	-1.09674	0.467571	0.467571			BLZF1	0.2464	0.00746	-1.09674	0.467571	0.467571
		HMGN5	HMGN5				HMGN5	HMGN5										HMGN5	0.3306	0.0271	-1.09594	0.467832	0.467832			HMGN5	0.3306	0.0271	-1.09594	0.467832	0.467832
		LOC344967	LOC344967				LOC344967	LOC344967										LOC344967	0.2975	0.0173	-1.09359	0.468595	0.468595			LOC344967	0.2975	0.0173	-1.09359	0.468595	0.468595
		CYP2D6	CYP2D6				CYP2D6	CYP2D6										CYP2D6	0.3826	0.0449	-1.09021	0.469694	0.469694			CYP2D6	0.3826	0.0449	-1.09021	0.469694	0.469694
		RPL26	RPL26				RPL26	RPL26										RPL26	0.3669	0.04	-1.08993	0.469785	0.469785			RPL26	0.3669	0.04	-1.08993	0.469785	0.469785
		KCNA1	KCNA1				KCNA1	KCNA1										KCNA1	0.3885	0.0464	-1.0891	0.470054	0.470054			KCNA1	0.3885	0.0464	-1.0891	0.470054	0.470054
		ZNF395	ZNF395				ZNF395	ZNF395										ZNF395	0.3669	0.0398	-1.08704	0.470726	0.470726			ZNF395	0.3669	0.0398	-1.08704	0.470726	0.470726
		TMEM225	TMEM225				TMEM225	TMEM225										TMEM225	0.1649	0.00205	-1.08612	0.471025	0.471025			TMEM225	0.1649	0.00205	-1.08612	0.471025	0.471025
		TUBA4A	TUBA4A				TUBA4A	TUBA4A										TUBA4A	0.1597	0.00183	-1.08314	0.472	0.472			TUBA4A	0.1597	0.00183	-1.08314	0.472	0.472
		PRR29	PRR29				PRR29	PRR29										PRR29	0.2178	0.00456	-1.08247	0.472218	0.472218			PRR29	0.2178	0.00456	-1.08247	0.472218	0.472218
		NTRK2	NTRK2				NTRK2	NTRK2										NTRK2	0.2876	0.015	-1.08208	0.472346	0.472346			NTRK2	0.2876	0.015	-1.08208	0.472346	0.472346
		CA8	CA8				CA8	CA8										CA8	0.2431	0.00723	-1.07989	0.473065	0.473065			CA8	0.2431	0.00723	-1.07989	0.473065	0.473065
		GALNS	GALNS				GALNS	GALNS										GALNS	0.2178	0.00463	-1.07865	0.47347	0.47347			GALNS	0.2178	0.00463	-1.07865	0.47347	0.47347
		DUSP16	DUSP16				DUSP16	DUSP16										DUSP16	0.2088	0.00414	-1.07833	0.473576	0.473576			DUSP16	0.2088	0.00414	-1.07833	0.473576	0.473576
		ETAA1	ETAA1				ETAA1	ETAA1										ETAA1	0.1649	0.00204	-1.07821	0.473615	0.473615			ETAA1	0.1649	0.00204	-1.07821	0.473615	0.473615
		CFAP20	CFAP20				CFAP20	CFAP20										CFAP20	0.2377	0.00634	-1.07524	0.474591	0.474591			CFAP20	0.2377	0.00634	-1.07524	0.474591	0.474591
		SDCBP	SDCBP				SDCBP	SDCBP										SDCBP	0.3343	0.0282	-1.07515	0.474623	0.474623			SDCBP	0.3343	0.0282	-1.07515	0.474623	0.474623
		BCOR	BCOR				BCOR	BCOR										BCOR	0.3442	0.0315	-1.07411	0.474964	0.474964			BCOR	0.3442	0.0315	-1.07411	0.474964	0.474964
		C1orf43	C1orf43				C1orf43	C1orf43										C1orf43	0.3485	0.0325	-1.07232	0.475555	0.475555			C1orf43	0.3485	0.0325	-1.07232	0.475555	0.475555
		MICAL1	MICAL1				MICAL1	MICAL1										MICAL1	0.3594	0.0367	-1.07054	0.476141	0.476141			MICAL1	0.3594	0.0367	-1.07054	0.476141	0.476141
		BZW1	BZW1				BZW1	BZW1										BZW1	0.2539	0.00862	-1.07013	0.476275	0.476275			BZW1	0.2539	0.00862	-1.07013	0.476275	0.476275
		ANO6	ANO6				ANO6	ANO6										ANO6	0.2477	0.00769	-1.06902	0.476644	0.476644			ANO6	0.2477	0.00769	-1.06902	0.476644	0.476644
		NDUFA1	NDUFA1				NDUFA1	NDUFA1										NDUFA1	0.0874	0.000376	-1.06891	0.47668	0.47668			NDUFA1	0.0874	0.000376	-1.06891	0.47668	0.47668
		ARSI	ARSI				ARSI	ARSI										ARSI	0.3599	0.0369	-1.0686	0.476782	0.476782			ARSI	0.3599	0.0369	-1.0686	0.476782	0.476782
		THBS1	THBS1				THBS1	THBS1										THBS1	0.2601	0.00968	-1.06811	0.476943	0.476943			THBS1	0.2601	0.00968	-1.06811	0.476943	0.476943
		C7	C7				C7	C7										C7	0.1245	0.000909	-1.06776	0.477059	0.477059			C7	0.1245	0.000909	-1.06776	0.477059	0.477059
		GJA5	GJA5				GJA5	GJA5										GJA5	0.2698	0.0119	-1.06512	0.477933	0.477933			GJA5	0.2698	0.0119	-1.06512	0.477933	0.477933
		DIRC1	DIRC1				DIRC1	DIRC1										DIRC1	0.2183	0.00482	-1.06477	0.47805	0.47805			DIRC1	0.2183	0.00482	-1.06477	0.47805	0.47805
		PCDH12	PCDH12				PCDH12	PCDH12										PCDH12	0.2698	0.0115	-1.06445	0.478153	0.478153			PCDH12	0.2698	0.0115	-1.06445	0.478153	0.478153
		LRRTM4	LRRTM4				LRRTM4	LRRTM4										LRRTM4	0.2498	0.00787	-1.06426	0.478218	0.478218			LRRTM4	0.2498	0.00787	-1.06426	0.478218	0.478218
		HSPC324	HSPC324				HSPC324	HSPC324										HSPC324	0.1107	0.000677	-1.06353	0.478461	0.478461			HSPC324	0.1107	0.000677	-1.06353	0.478461	0.478461
		CDC42	CDC42				CDC42	CDC42										CDC42	0.3095	0.021	-1.06197	0.478978	0.478978			CDC42	0.3095	0.021	-1.06197	0.478978	0.478978
		ALDH1A1	ALDH1A1				ALDH1A1	ALDH1A1										ALDH1A1	0.3525	0.0339	-1.06167	0.479079	0.479079			ALDH1A1	0.3525	0.0339	-1.06167	0.479079	0.479079
		SLC14A1	SLC14A1				SLC14A1	SLC14A1										SLC14A1	0.241	0.00683	-1.05959	0.479767	0.479767			SLC14A1	0.241	0.00683	-1.05959	0.479767	0.479767
		ZSWIM2	ZSWIM2				ZSWIM2	ZSWIM2										ZSWIM2	0.3898	0.047	-1.05638	0.480838	0.480838			ZSWIM2	0.3898	0.047	-1.05638	0.480838	0.480838
		WNT9A	WNT9A				WNT9A	WNT9A										WNT9A	0.1649	0.00196	-1.05582	0.481023	0.481023			WNT9A	0.1649	0.00196	-1.05582	0.481023	0.481023
		HAO1	HAO1				HAO1	HAO1										HAO1	0.3036	0.0187	-1.05546	0.481144	0.481144			HAO1	0.3036	0.0187	-1.05546	0.481144	0.481144
		DLAT	DLAT				DLAT	DLAT										DLAT	0.2464	0.00754	-1.05231	0.482197	0.482197			DLAT	0.2464	0.00754	-1.05231	0.482197	0.482197
		LOC100130256	LOC100130256				LOC100130256	LOC100130256										LOC100130256	0.3587	0.0365	-1.05082	0.482694	0.482694			LOC100130256	0.3587	0.0365	-1.05082	0.482694	0.482694
		USP42	USP42				USP42	USP42										USP42	0.3669	0.0398	-1.04969	0.483073	0.483073			USP42	0.3669	0.0398	-1.04969	0.483073	0.483073
		LDHAL6B	LDHAL6B				LDHAL6B	LDHAL6B										LDHAL6B	0.2777	0.0132	-1.04629	0.484212	0.484212			LDHAL6B	0.2777	0.0132	-1.04629	0.484212	0.484212
		SMS	SMS				SMS	SMS										SMS	0.172	0.0023	-1.04622	0.484236	0.484236			SMS	0.172	0.0023	-1.04622	0.484236	0.484236
		SPP1	SPP1				SPP1	SPP1										SPP1	0.322	0.0241	-1.0461	0.484275	0.484275			SPP1	0.322	0.0241	-1.0461	0.484275	0.484275
		PSG2	PSG2				PSG2	PSG2										PSG2	0.2601	0.00965	-1.04473	0.484736	0.484736			PSG2	0.2601	0.00965	-1.04473	0.484736	0.484736
		BMS1	BMS1				BMS1	BMS1										BMS1	0.2538	0.00848	-1.04236	0.485533	0.485533			BMS1	0.2538	0.00848	-1.04236	0.485533	0.485533
		TADA3	TADA3				TADA3	TADA3										TADA3	0.1138	0.000742	-1.04103	0.485982	0.485982			TADA3	0.1138	0.000742	-1.04103	0.485982	0.485982
		HHIPL1	HHIPL1				HHIPL1	HHIPL1										HHIPL1	0.2748	0.0128	-1.03833	0.48689	0.48689			HHIPL1	0.2748	0.0128	-1.03833	0.48689	0.48689
		NADSYN1	NADSYN1				NADSYN1	NADSYN1										NADSYN1	0.2214	0.00515	-1.03694	0.487359	0.487359			NADSYN1	0.2214	0.00515	-1.03694	0.487359	0.487359
		ZDHHC15	ZDHHC15				ZDHHC15	ZDHHC15										ZDHHC15	0.077	0.000247	-1.03629	0.48758	0.48758			ZDHHC15	0.077	0.000247	-1.03629	0.48758	0.48758
		FN1	FN1				FN1	FN1										FN1	0.2386	0.00654	-1.03548	0.487853	0.487853			FN1	0.2386	0.00654	-1.03548	0.487853	0.487853
		SGSM2	SGSM2				SGSM2	SGSM2										SGSM2	0.2625	0.0103	-1.03449	0.488189	0.488189			SGSM2	0.2625	0.0103	-1.03449	0.488189	0.488189
		NRIP2	NRIP2				NRIP2	NRIP2										NRIP2	0.2891	0.0153	-1.03431	0.488251	0.488251			NRIP2	0.2891	0.0153	-1.03431	0.488251	0.488251
		P3H4	P3H4				P3H4	P3H4										P3H4	0.1522	0.00139	-1.0343	0.488252	0.488252			P3H4	0.1522	0.00139	-1.0343	0.488252	0.488252
		TRIML1	TRIML1				TRIML1	TRIML1										TRIML1	0.2295	0.00552	-1.03421	0.488283	0.488283			TRIML1	0.2295	0.00552	-1.03421	0.488283	0.488283
		CCDC155	CCDC155				CCDC155	CCDC155										CCDC155	0.313	0.022	-1.03421	0.488284	0.488284			CCDC155	0.313	0.022	-1.03421	0.488284	0.488284
		AMOTL1	AMOTL1				AMOTL1	AMOTL1										AMOTL1	0.2601	0.00952	-1.03416	0.488301	0.488301			AMOTL1	0.2601	0.00952	-1.03416	0.488301	0.488301
		RAB11A	RAB11A				RAB11A	RAB11A										RAB11A	0.3418	0.0307	-1.03409	0.488324	0.488324			RAB11A	0.3418	0.0307	-1.03409	0.488324	0.488324
		CDK9	CDK9				CDK9	CDK9										CDK9	0.2708	0.0121	-1.03311	0.488656	0.488656			CDK9	0.2708	0.0121	-1.03311	0.488656	0.488656
		CA12	CA12				CA12	CA12										CA12	0.3384	0.03	-1.03132	0.489262	0.489262			CA12	0.3384	0.03	-1.03132	0.489262	0.489262
		GLS2	GLS2				GLS2	GLS2										GLS2	0.1086	0.000645	-1.03012	0.489671	0.489671			GLS2	0.1086	0.000645	-1.03012	0.489671	0.489671
		ATP8A2	ATP8A2				ATP8A2	ATP8A2										ATP8A2	0.3679	0.0401	-1.02961	0.489844	0.489844			ATP8A2	0.3679	0.0401	-1.02961	0.489844	0.489844
		CSNK1G1	CSNK1G1				CSNK1G1	CSNK1G1										CSNK1G1	0.2698	0.0113	-1.0295	0.48988	0.48988			CSNK1G1	0.2698	0.0113	-1.0295	0.48988	0.48988
		LRG1	LRG1				LRG1	LRG1										LRG1	0.261	0.00992	-1.02885	0.490101	0.490101			LRG1	0.261	0.00992	-1.02885	0.490101	0.490101
		LOC101927056	LOC101927056				LOC101927056	LOC101927056										LOC101927056	0.2577	0.00892	-1.02857	0.490196	0.490196			LOC101927056	0.2577	0.00892	-1.02857	0.490196	0.490196
		SYK	SYK				SYK	SYK										SYK	0.329	0.0264	-1.02662	0.490857	0.490857			SYK	0.329	0.0264	-1.02662	0.490857	0.490857
		ERP44	ERP44				ERP44	ERP44										ERP44	0.1716	0.00225	-1.02658	0.490874	0.490874			ERP44	0.1716	0.00225	-1.02658	0.490874	0.490874
		CCDC120	CCDC120				CCDC120	CCDC120										CCDC120	0.2389	0.00663	-1.02433	0.491637	0.491637			CCDC120	0.2389	0.00663	-1.02433	0.491637	0.491637
		GHRL	GHRL				GHRL	GHRL										GHRL	0.2087	0.00409	-1.02388	0.491792	0.491792			GHRL	0.2087	0.00409	-1.02388	0.491792	0.491792
		TNFSF11	TNFSF11				TNFSF11	TNFSF11										TNFSF11	0.3074	0.0201	-1.02363	0.491878	0.491878			TNFSF11	0.3074	0.0201	-1.02363	0.491878	0.491878
		HEPACAM	HEPACAM				HEPACAM	HEPACAM										HEPACAM	0.1448	0.00124	-1.02344	0.491942	0.491942			HEPACAM	0.1448	0.00124	-1.02344	0.491942	0.491942
		TRIM63	TRIM63				TRIM63	TRIM63										TRIM63	0.238	0.00647	-1.02276	0.492172	0.492172			TRIM63	0.238	0.00647	-1.02276	0.492172	0.492172
		RHOF	RHOF				RHOF	RHOF										RHOF	0.329	0.0265	-1.02195	0.492451	0.492451			RHOF	0.329	0.0265	-1.02195	0.492451	0.492451
		PTDSS1	PTDSS1				PTDSS1	PTDSS1										PTDSS1	0.3646	0.0391	-1.0219	0.492467	0.492467			PTDSS1	0.3646	0.0391	-1.0219	0.492467	0.492467
		CD99	CD99				CD99	CD99										CD99	0.1753	0.00255	-1.02152	0.492597	0.492597			CD99	0.1753	0.00255	-1.02152	0.492597	0.492597
		BCS1L	BCS1L				BCS1L	BCS1L										BCS1L	0.205	0.00389	-1.01917	0.493401	0.493401			BCS1L	0.205	0.00389	-1.01917	0.493401	0.493401
		NKTR	NKTR				NKTR	NKTR										NKTR	0.1658	0.00208	-1.01832	0.493692	0.493692			NKTR	0.1658	0.00208	-1.01832	0.493692	0.493692
		PPP4C	PPP4C				PPP4C	PPP4C										PPP4C	0.2957	0.0169	-1.01722	0.494066	0.494066			PPP4C	0.2957	0.0169	-1.01722	0.494066	0.494066
		MYH4	MYH4				MYH4	MYH4										MYH4	0.3036	0.0192	-1.01692	0.494169	0.494169			MYH4	0.3036	0.0192	-1.01692	0.494169	0.494169
		ABHD2	ABHD2				ABHD2	ABHD2										ABHD2	0.2389	0.00671	-1.01626	0.494395	0.494395			ABHD2	0.2389	0.00671	-1.01626	0.494395	0.494395
		PKP1	PKP1				PKP1	PKP1										PKP1	0.1787	0.00275	-1.01624	0.494402	0.494402			PKP1	0.1787	0.00275	-1.01624	0.494402	0.494402
		PLA2G4D	PLA2G4D				PLA2G4D	PLA2G4D										PLA2G4D	0.322	0.0243	-1.0156	0.494621	0.494621			PLA2G4D	0.322	0.0243	-1.0156	0.494621	0.494621
		ASB13	ASB13				ASB13	ASB13										ASB13	0.2601	0.0097	-1.01514	0.494781	0.494781			ASB13	0.2601	0.0097	-1.01514	0.494781	0.494781
		TTK	TTK				TTK	TTK										TTK	0.3266	0.0254	-1.01241	0.495717	0.495717			TTK	0.3266	0.0254	-1.01241	0.495717	0.495717
		ATP7B	ATP7B				ATP7B	ATP7B										ATP7B	0.261	0.0101	-1.01215	0.495807	0.495807			ATP7B	0.261	0.0101	-1.01215	0.495807	0.495807
		TP63	TP63				TP63	TP63										TP63	0.2698	0.0118	-1.01169	0.495965	0.495965			TP63	0.2698	0.0118	-1.01169	0.495965	0.495965
		KLRG1	KLRG1				KLRG1	KLRG1										KLRG1	0.2671	0.0108	-1.01128	0.496107	0.496107			KLRG1	0.2671	0.0108	-1.01128	0.496107	0.496107
		CASC2	CASC2				CASC2	CASC2										CASC2	0.2377	0.00639	-1.01068	0.496312	0.496312			CASC2	0.2377	0.00639	-1.01068	0.496312	0.496312
		CFTR	CFTR				CFTR	CFTR										CFTR	0.3061	0.0198	-1.01059	0.496343	0.496343			CFTR	0.3061	0.0198	-1.01059	0.496343	0.496343
		ZNF429	ZNF429				ZNF429	ZNF429										ZNF429	0.2382	0.00649	-1.01012	0.496504	0.496504			ZNF429	0.2382	0.00649	-1.01012	0.496504	0.496504
		ZBTB38	ZBTB38				ZBTB38	ZBTB38										ZBTB38	0.2314	0.00581	-1.00969	0.496652	0.496652			ZBTB38	0.2314	0.00581	-1.00969	0.496652	0.496652
		RAB13	RAB13				RAB13	RAB13										RAB13	0.313	0.022	-1.00931	0.496785	0.496785			RAB13	0.313	0.022	-1.00931	0.496785	0.496785
		ST8SIA4	ST8SIA4				ST8SIA4	ST8SIA4										ST8SIA4	0.094	0.000416	-1.00928	0.496794	0.496794			ST8SIA4	0.094	0.000416	-1.00928	0.496794	0.496794
		RPUSD4	RPUSD4				RPUSD4	RPUSD4										RPUSD4	0.2312	0.00572	-1.00872	0.496987	0.496987			RPUSD4	0.2312	0.00572	-1.00872	0.496987	0.496987
		SCNN1B	SCNN1B				SCNN1B	SCNN1B										SCNN1B	0.301	0.018	-1.00709	0.49755	0.49755			SCNN1B	0.301	0.018	-1.00709	0.49755	0.49755
		SLC22A7	SLC22A7				SLC22A7	SLC22A7										SLC22A7	0.2132	0.00438	-1.00589	0.497963	0.497963			SLC22A7	0.2132	0.00438	-1.00589	0.497963	0.497963
		API5	API5				API5	API5										API5	0.2377	0.00643	-1.00456	0.498424	0.498424			API5	0.2377	0.00643	-1.00456	0.498424	0.498424
		DYNC1H1	DYNC1H1				DYNC1H1	DYNC1H1										DYNC1H1	0.3095	0.021	-1.00394	0.498637	0.498637			DYNC1H1	0.3095	0.021	-1.00394	0.498637	0.498637
		RPS5	RPS5				RPS5	RPS5										RPS5	0.2815	0.014	-1.00335	0.498841	0.498841			RPS5	0.2815	0.014	-1.00335	0.498841	0.498841
		SCLT1	SCLT1				SCLT1	SCLT1										SCLT1	0.1598	0.00184	-1.00272	0.499057	0.499057			SCLT1	0.1598	0.00184	-1.00272	0.499057	0.499057
		SEZ6L2	SEZ6L2				SEZ6L2	SEZ6L2										SEZ6L2	0.2183	0.00486	-1.00217	0.499249	0.499249			SEZ6L2	0.2183	0.00486	-1.00217	0.499249	0.499249
		ARL5B	ARL5B				ARL5B	ARL5B										ARL5B	0.2431	0.00721	-1.00018	0.499939	0.499939			ARL5B	0.2431	0.00721	-1.00018	0.499939	0.499939
		ANKRD44	ANKRD44				ANKRD44	ANKRD44										ANKRD44	0.1572	0.00163	-0.999246	0.500261	0.500261			ANKRD44	0.1572	0.00163	-0.999246	0.500261	0.500261
		BIRC5	BIRC5				BIRC5	BIRC5										BIRC5	0.1068	0.000598	-0.999223	0.500269	0.500269			BIRC5	0.1068	0.000598	-0.999223	0.500269	0.500269
		FAM131A	FAM131A				FAM131A	FAM131A										FAM131A	0.3036	0.0191	-0.999138	0.500299	0.500299			FAM131A	0.3036	0.0191	-0.999138	0.500299	0.500299
		CRADD	CRADD				CRADD	CRADD										CRADD	0.1442	0.00121	-0.99779	0.500767	0.500767			CRADD	0.1442	0.00121	-0.99779	0.500767	0.500767
		CWC27	CWC27				CWC27	CWC27										CWC27	0.141	0.00116	-0.997569	0.500843	0.500843			CWC27	0.141	0.00116	-0.997569	0.500843	0.500843
		HIST1H2BE	HIST1H2BE				HIST1H2BE	HIST1H2BE										HIST1H2BE	0.2016	0.00366	-0.997107	0.501004	0.501004			HIST1H2BE	0.2016	0.00366	-0.997107	0.501004	0.501004
		PMAIP1	PMAIP1				PMAIP1	PMAIP1										PMAIP1	0.3063	0.0199	-0.9971	0.501006	0.501006			PMAIP1	0.3063	0.0199	-0.9971	0.501006	0.501006
		MAP1LC3B	MAP1LC3B				MAP1LC3B	MAP1LC3B										MAP1LC3B	0.2377	0.0063	-0.995765	0.50147	0.50147			MAP1LC3B	0.2377	0.0063	-0.995765	0.50147	0.50147
		CHERP	CHERP				CHERP	CHERP										CHERP	0.2793	0.0135	-0.995299	0.501632	0.501632			CHERP	0.2793	0.0135	-0.995299	0.501632	0.501632
		DHODH	DHODH				DHODH	DHODH										DHODH	0.2517	0.00823	-0.994986	0.501741	0.501741			DHODH	0.2517	0.00823	-0.994986	0.501741	0.501741
		STK39	STK39				STK39	STK39										STK39	0.3	0.0177	-0.993167	0.502374	0.502374			STK39	0.3	0.0177	-0.993167	0.502374	0.502374
		TNF	TNF				TNF	TNF										TNF	0.2914	0.016	-0.992634	0.502559	0.502559			TNF	0.2914	0.016	-0.992634	0.502559	0.502559
		TTC39C	TTC39C				TTC39C	TTC39C										TTC39C	0.2377	0.00618	-0.991203	0.503058	0.503058			TTC39C	0.2377	0.00618	-0.991203	0.503058	0.503058
		CHAC2	CHAC2				CHAC2	CHAC2										CHAC2	0.1283	0.00101	-0.989632	0.503606	0.503606			CHAC2	0.1283	0.00101	-0.989632	0.503606	0.503606
		MYBL1	MYBL1				MYBL1	MYBL1										MYBL1	0.3306	0.0271	-0.989348	0.503705	0.503705			MYBL1	0.3306	0.0271	-0.989348	0.503705	0.503705
		GP6	GP6				GP6	GP6										GP6	0.2386	0.00655	-0.98876	0.503911	0.503911			GP6	0.2386	0.00655	-0.98876	0.503911	0.503911
		LEO1	LEO1				LEO1	LEO1										LEO1	0.3921	0.0479	-0.987869	0.504222	0.504222			LEO1	0.3921	0.0479	-0.987869	0.504222	0.504222
		LOC107133515	LOC107133515				LOC107133515	LOC107133515										LOC107133515	0.3142	0.0225	-0.987636	0.504303	0.504303			LOC107133515	0.3142	0.0225	-0.987636	0.504303	0.504303
		PTPN6	PTPN6				PTPN6	PTPN6										PTPN6	0.273	0.0125	-0.98748	0.504358	0.504358			PTPN6	0.273	0.0125	-0.98748	0.504358	0.504358
		GRAMD1C	GRAMD1C				GRAMD1C	GRAMD1C										GRAMD1C	0.3237	0.025	-0.987449	0.504369	0.504369			GRAMD1C	0.3237	0.025	-0.987449	0.504369	0.504369
		MARCH10	MARCH10				MARCH10	MARCH10										MARCH10	0.2027	0.0038	-0.987008	0.504523	0.504523			MARCH10	0.2027	0.0038	-0.987008	0.504523	0.504523
		DDX3X	DDX3X				DDX3X	DDX3X										DDX3X	0.2178	0.0046	-0.986358	0.50475	0.50475			DDX3X	0.2178	0.0046	-0.986358	0.50475	0.50475
		PPP1R8	PPP1R8				PPP1R8	PPP1R8										PPP1R8	0.3917	0.0476	-0.985766	0.504958	0.504958			PPP1R8	0.3917	0.0476	-0.985766	0.504958	0.504958
		MPZL1	MPZL1				MPZL1	MPZL1										MPZL1	0.2755	0.013	-0.985485	0.505056	0.505056			MPZL1	0.2755	0.013	-0.985485	0.505056	0.505056
		C15orf41	C15orf41				C15orf41	C15orf41										C15orf41	0.3781	0.0431	-0.985313	0.505116	0.505116			C15orf41	0.3781	0.0431	-0.985313	0.505116	0.505116
		FZD6	FZD6				FZD6	FZD6										FZD6	0.3036	0.0186	-0.984553	0.505382	0.505382			FZD6	0.3036	0.0186	-0.984553	0.505382	0.505382
		CSRP2	CSRP2				CSRP2	CSRP2										CSRP2	0.3573	0.0355	-0.984443	0.505421	0.505421			CSRP2	0.3573	0.0355	-0.984443	0.505421	0.505421
		CD151	CD151				CD151	CD151										CD151	0.1086	0.000636	-0.983797	0.505647	0.505647			CD151	0.1086	0.000636	-0.983797	0.505647	0.505647
		PRSS33	PRSS33				PRSS33	PRSS33										PRSS33	0.3007	0.0179	-0.982837	0.505984	0.505984			PRSS33	0.3007	0.0179	-0.982837	0.505984	0.505984
		STXBP5	STXBP5				STXBP5	STXBP5										STXBP5	0.261	0.0101	-0.982323	0.506164	0.506164			STXBP5	0.261	0.0101	-0.982323	0.506164	0.506164
		KNG1	KNG1				KNG1	KNG1										KNG1	0.3598	0.0368	-0.98162	0.506411	0.506411			KNG1	0.3598	0.0368	-0.98162	0.506411	0.506411
		PAQR6	PAQR6				PAQR6	PAQR6										PAQR6	0.3888	0.0466	-0.980152	0.506926	0.506926			PAQR6	0.3888	0.0466	-0.980152	0.506926	0.506926
		CITED4	CITED4				CITED4	CITED4										CITED4	0.3367	0.0294	-0.978479	0.507515	0.507515			CITED4	0.3367	0.0294	-0.978479	0.507515	0.507515
		C2orf81	C2orf81				C2orf81	C2orf81										C2orf81	0.2281	0.00546	-0.978461	0.507521	0.507521			C2orf81	0.2281	0.00546	-0.978461	0.507521	0.507521
		LPAR3	LPAR3				LPAR3	LPAR3										LPAR3	0.23	0.00559	-0.978095	0.50765	0.50765			LPAR3	0.23	0.00559	-0.978095	0.50765	0.50765
		PDCD2L	PDCD2L				PDCD2L	PDCD2L										PDCD2L	0.3943	0.0489	-0.977976	0.507691	0.507691			PDCD2L	0.3943	0.0489	-0.977976	0.507691	0.507691
		ZNF146	ZNF146				ZNF146	ZNF146										ZNF146	0.2087	0.00408	-0.977806	0.507751	0.507751			ZNF146	0.2087	0.00408	-0.977806	0.507751	0.507751
		SP1	SP1				SP1	SP1										SP1	0.1428	0.00118	-0.977397	0.507895	0.507895			SP1	0.1428	0.00118	-0.977397	0.507895	0.507895
		SLC9A3	SLC9A3				SLC9A3	SLC9A3										SLC9A3	0.2498	0.00788	-0.975732	0.508482	0.508482			SLC9A3	0.2498	0.00788	-0.975732	0.508482	0.508482
		FGFR3	FGFR3				FGFR3	FGFR3										FGFR3	0.3035	0.0184	-0.974888	0.508779	0.508779			FGFR3	0.3035	0.0184	-0.974888	0.508779	0.508779
		IL27RA	IL27RA				IL27RA	IL27RA										IL27RA	0.1689	0.00216	-0.973423	0.509296	0.509296			IL27RA	0.1689	0.00216	-0.973423	0.509296	0.509296
		DPY19L4	DPY19L4				DPY19L4	DPY19L4										DPY19L4	0.382	0.0444	-0.972037	0.509786	0.509786			DPY19L4	0.382	0.0444	-0.972037	0.509786	0.509786
		MYOM3	MYOM3				MYOM3	MYOM3										MYOM3	0.2574	0.00887	-0.97154	0.509961	0.509961			MYOM3	0.2574	0.00887	-0.97154	0.509961	0.509961
		DIO3	DIO3				DIO3	DIO3										DIO3	0.3594	0.0367	-0.970641	0.510279	0.510279			DIO3	0.3594	0.0367	-0.970641	0.510279	0.510279
		KIT	KIT				KIT	KIT										KIT	0.1824	0.00292	-0.969402	0.510718	0.510718			KIT	0.1824	0.00292	-0.969402	0.510718	0.510718
		ARL13B	ARL13B				ARL13B	ARL13B										ARL13B	0.3509	0.0334	-0.968714	0.510961	0.510961			ARL13B	0.3509	0.0334	-0.968714	0.510961	0.510961
		RBMXL1	RBMXL1				RBMXL1	RBMXL1										RBMXL1	0.2599	0.00937	-0.968234	0.511131	0.511131			RBMXL1	0.2599	0.00937	-0.968234	0.511131	0.511131
		C3orf38	C3orf38				C3orf38	C3orf38										C3orf38	0.2855	0.0146	-0.96742	0.51142	0.51142			C3orf38	0.2855	0.0146	-0.96742	0.51142	0.51142
		BCL2L12	BCL2L12				BCL2L12	BCL2L12										BCL2L12	0.3096	0.0214	-0.966687	0.51168	0.51168			BCL2L12	0.3096	0.0214	-0.966687	0.51168	0.51168
		PDGFRA	PDGFRA				PDGFRA	PDGFRA										PDGFRA	0.2601	0.00972	-0.965862	0.511972	0.511972			PDGFRA	0.2601	0.00972	-0.965862	0.511972	0.511972
		PLPP5	PLPP5				PLPP5	PLPP5										PLPP5	0.2132	0.00433	-0.964476	0.512465	0.512465			PLPP5	0.2132	0.00433	-0.964476	0.512465	0.512465
		SEC22C	SEC22C				SEC22C	SEC22C										SEC22C	0.2892	0.0154	-0.964125	0.512589	0.512589			SEC22C	0.2892	0.0154	-0.964125	0.512589	0.512589
		DBP	DBP				DBP	DBP										DBP	0.2677	0.011	-0.963565	0.512788	0.512788			DBP	0.2677	0.011	-0.963565	0.512788	0.512788
		HCG25	HCG25				HCG25	HCG25										HCG25	0.146	0.00127	-0.96241	0.513199	0.513199			HCG25	0.146	0.00127	-0.96241	0.513199	0.513199
		JADE2	JADE2				JADE2	JADE2										JADE2	0.3601	0.0371	-0.96149	0.513526	0.513526			JADE2	0.3601	0.0371	-0.96149	0.513526	0.513526
		MARCH7	MARCH7				MARCH7	MARCH7										MARCH7	0.2634	0.0104	-0.961332	0.513583	0.513583			MARCH7	0.2634	0.0104	-0.961332	0.513583	0.513583
		APPBP2	APPBP2				APPBP2	APPBP2										APPBP2	0.2189	0.00494	-0.960988	0.513705	0.513705			APPBP2	0.2189	0.00494	-0.960988	0.513705	0.513705
		ASXL1	ASXL1				ASXL1	ASXL1										ASXL1	0.3298	0.0267	-0.960928	0.513726	0.513726			ASXL1	0.3298	0.0267	-0.960928	0.513726	0.513726
		PHB	PHB				PHB	PHB										PHB	0.3898	0.0472	-0.958717	0.514514	0.514514			PHB	0.3898	0.0472	-0.958717	0.514514	0.514514
		TGM1	TGM1				TGM1	TGM1										TGM1	0.3761	0.0421	-0.958387	0.514632	0.514632			TGM1	0.3761	0.0421	-0.958387	0.514632	0.514632
		MUC3A	MUC3A				MUC3A	MUC3A										MUC3A	0.2777	0.0132	-0.958292	0.514666	0.514666			MUC3A	0.2777	0.0132	-0.958292	0.514666	0.514666
		HOXD1	HOXD1				HOXD1	HOXD1										HOXD1	0.3525	0.034	-0.957234	0.515043	0.515043			HOXD1	0.3525	0.034	-0.957234	0.515043	0.515043
		TBX22	TBX22				TBX22	TBX22										TBX22	0.2793	0.0135	-0.957082	0.515098	0.515098			TBX22	0.2793	0.0135	-0.957082	0.515098	0.515098
		STARD3NL	STARD3NL				STARD3NL	STARD3NL										STARD3NL	0.2766	0.0131	-0.956254	0.515393	0.515393			STARD3NL	0.2766	0.0131	-0.956254	0.515393	0.515393
		DPYS	DPYS				DPYS	DPYS										DPYS	0.1503	0.00133	-0.95497	0.515852	0.515852			DPYS	0.1503	0.00133	-0.95497	0.515852	0.515852
		GNAO1	GNAO1				GNAO1	GNAO1										GNAO1	0.3489	0.0329	-0.953948	0.516218	0.516218			GNAO1	0.3489	0.0329	-0.953948	0.516218	0.516218
		DCTN1	DCTN1				DCTN1	DCTN1										DCTN1	0.2855	0.0146	-0.953656	0.516322	0.516322			DCTN1	0.2855	0.0146	-0.953656	0.516322	0.516322
		LRRC55	LRRC55				LRRC55	LRRC55										LRRC55	0.3091	0.0204	-0.953077	0.51653	0.51653			LRRC55	0.3091	0.0204	-0.953077	0.51653	0.51653
		LMNTD2	LMNTD2				LMNTD2	LMNTD2										LMNTD2	0.3306	0.027	-0.952965	0.51657	0.51657			LMNTD2	0.3306	0.027	-0.952965	0.51657	0.51657
		SSX4B	SSX4B				SSX4B	SSX4B										SSX4B	0.0855	0.000345	-0.951096	0.517239	0.517239			SSX4B	0.0855	0.000345	-0.951096	0.517239	0.517239
		LINC00469	LINC00469				LINC00469	LINC00469										LINC00469	0.3306	0.027	-0.95092	0.517302	0.517302			LINC00469	0.3306	0.027	-0.95092	0.517302	0.517302
		ARFGEF2	ARFGEF2				ARFGEF2	ARFGEF2										ARFGEF2	0.1649	0.00206	-0.950825	0.517337	0.517337			ARFGEF2	0.1649	0.00206	-0.950825	0.517337	0.517337
		CDK1	CDK1				CDK1	CDK1										CDK1	0.322	0.0243	-0.948242	0.518264	0.518264			CDK1	0.322	0.0243	-0.948242	0.518264	0.518264
		WIPF2	WIPF2				WIPF2	WIPF2										WIPF2	0.3095	0.021	-0.948226	0.518269	0.518269			WIPF2	0.3095	0.021	-0.948226	0.518269	0.518269
		ZNF205	ZNF205				ZNF205	ZNF205										ZNF205	0.0971	0.00052	-0.947927	0.518377	0.518377			ZNF205	0.0971	0.00052	-0.947927	0.518377	0.518377
		SMC6	SMC6				SMC6	SMC6										SMC6	0.1855	0.00309	-0.94696	0.518724	0.518724			SMC6	0.1855	0.00309	-0.94696	0.518724	0.518724
		UQCC1	UQCC1				UQCC1	UQCC1										UQCC1	0.3398	0.0302	-0.946396	0.518927	0.518927			UQCC1	0.3398	0.0302	-0.946396	0.518927	0.518927
		CACNA2D1	CACNA2D1				CACNA2D1	CACNA2D1										CACNA2D1	0.2588	0.00921	-0.945568	0.519225	0.519225			CACNA2D1	0.2588	0.00921	-0.945568	0.519225	0.519225
		AMHR2	AMHR2				AMHR2	AMHR2										AMHR2	0.3359	0.0291	-0.945114	0.519389	0.519389			AMHR2	0.3359	0.0291	-0.945114	0.519389	0.519389
		FAM169A	FAM169A				FAM169A	FAM169A										FAM169A	0.0941	0.000421	-0.941146	0.520819	0.520819			FAM169A	0.0941	0.000421	-0.941146	0.520819	0.520819
		SERPINA3	SERPINA3				SERPINA3	SERPINA3										SERPINA3	0.2994	0.0176	-0.940287	0.521129	0.521129			SERPINA3	0.2994	0.0176	-0.940287	0.521129	0.521129
		GABARAPL3	GABARAPL3				GABARAPL3	GABARAPL3										GABARAPL3	0.301	0.0179	-0.939179	0.52153	0.52153			GABARAPL3	0.301	0.0179	-0.939179	0.52153	0.52153
		ST3GAL6	ST3GAL6				ST3GAL6	ST3GAL6										ST3GAL6	0.3669	0.04	-0.938523	0.521767	0.521767			ST3GAL6	0.3669	0.04	-0.938523	0.521767	0.521767
		ZBTB47	ZBTB47				ZBTB47	ZBTB47										ZBTB47	0.3836	0.0452	-0.938507	0.521773	0.521773			ZBTB47	0.3836	0.0452	-0.938507	0.521773	0.521773
		SAT1	SAT1				SAT1	SAT1										SAT1	0.2701	0.012	-0.937855	0.522008	0.522008			SAT1	0.2701	0.012	-0.937855	0.522008	0.522008
		MBD6	MBD6				MBD6	MBD6										MBD6	0.2178	0.00473	-0.936757	0.522406	0.522406			MBD6	0.2178	0.00473	-0.936757	0.522406	0.522406
		CACNA1I	CACNA1I				CACNA1I	CACNA1I										CACNA1I	0.3049	0.0197	-0.936607	0.52246	0.52246			CACNA1I	0.3049	0.0197	-0.936607	0.52246	0.52246
		TOR1B	TOR1B				TOR1B	TOR1B										TOR1B	0.2164	0.00449	-0.935765	0.522765	0.522765			TOR1B	0.2164	0.00449	-0.935765	0.522765	0.522765
		ADGRG4	ADGRG4				ADGRG4	ADGRG4										ADGRG4	0.1649	0.00204	-0.935416	0.522892	0.522892			ADGRG4	0.1649	0.00204	-0.935416	0.522892	0.522892
		PATJ	PATJ				PATJ	PATJ										PATJ	0.3445	0.0316	-0.935133	0.522994	0.522994			PATJ	0.3445	0.0316	-0.935133	0.522994	0.522994
		RNF20	RNF20				RNF20	RNF20										RNF20	0.3036	0.0189	-0.934845	0.523099	0.523099			RNF20	0.3036	0.0189	-0.934845	0.523099	0.523099
		MRPS9	MRPS9				MRPS9	MRPS9										MRPS9	0.3142	0.0223	-0.933351	0.523641	0.523641			MRPS9	0.3142	0.0223	-0.933351	0.523641	0.523641
		KCNQ1DN	KCNQ1DN				KCNQ1DN	KCNQ1DN										KCNQ1DN	0.0951	0.000497	-0.932993	0.523771	0.523771			KCNQ1DN	0.0951	0.000497	-0.932993	0.523771	0.523771
		PRR21	PRR21				PRR21	PRR21										PRR21	0.1753	0.00249	-0.932945	0.523788	0.523788			PRR21	0.1753	0.00249	-0.932945	0.523788	0.523788
		RPL21	RPL21				RPL21	RPL21										RPL21	0.1138	0.00074	-0.932924	0.523796	0.523796			RPL21	0.1138	0.00074	-0.932924	0.523796	0.523796
		EIF5	EIF5				EIF5	EIF5										EIF5	0.1753	0.0024	-0.932327	0.524012	0.524012			EIF5	0.1753	0.0024	-0.932327	0.524012	0.524012
		OAT	OAT				OAT	OAT										OAT	0.2577	0.00899	-0.932216	0.524053	0.524053			OAT	0.2577	0.00899	-0.932216	0.524053	0.524053
		CCDC150	CCDC150				CCDC150	CCDC150										CCDC150	0.293	0.0164	-0.932006	0.524129	0.524129			CCDC150	0.293	0.0164	-0.932006	0.524129	0.524129
		ALDH5A1	ALDH5A1				ALDH5A1	ALDH5A1										ALDH5A1	0.2911	0.0159	-0.931142	0.524443	0.524443			ALDH5A1	0.2911	0.0159	-0.931142	0.524443	0.524443
		HIF1A-AS2	HIF1A-AS2				HIF1A-AS2	HIF1A-AS2										HIF1A-AS2///HIF1A	0.268	0.011	-0.930498	0.524677	0.524677			HIF1A-AS2///HIF1A	0.268	0.011	-0.930498	0.524677	0.524677
		CXCL12	CXCL12				CXCL12	CXCL12										CXCL12	0.172	0.0023	-0.93009	0.524826	0.524826			CXCL12	0.172	0.0023	-0.93009	0.524826	0.524826
		CARHSP1	CARHSP1				CARHSP1	CARHSP1										CARHSP1	0.2698	0.0119	-0.930073	0.524832	0.524832			CARHSP1	0.2698	0.0119	-0.930073	0.524832	0.524832
		NAV2	NAV2				NAV2	NAV2										NAV2	0.225	0.0053	-0.929916	0.524889	0.524889			NAV2	0.225	0.0053	-0.929916	0.524889	0.524889
		FAM226B	FAM226B				FAM226B	FAM226B										FAM226B	0.3442	0.0314	-0.928353	0.525458	0.525458			FAM226B	0.3442	0.0314	-0.928353	0.525458	0.525458
		ZNF551	ZNF551				ZNF551	ZNF551										ZNF551	0.317	0.0233	-0.92743	0.525794	0.525794			ZNF551	0.317	0.0233	-0.92743	0.525794	0.525794
		HBB	HBB				HBB	HBB										HBB	0.21	0.0042	-0.926932	0.525976	0.525976			HBB	0.21	0.0042	-0.926932	0.525976	0.525976
		GLDC	GLDC				GLDC	GLDC										GLDC	0.3406	0.0305	-0.926883	0.525994	0.525994			GLDC	0.3406	0.0305	-0.926883	0.525994	0.525994
		ELAVL4	ELAVL4				ELAVL4	ELAVL4										ELAVL4	0.3573	0.0354	-0.926807	0.526021	0.526021			ELAVL4	0.3573	0.0354	-0.926807	0.526021	0.526021
		SLC9A6	SLC9A6				SLC9A6	SLC9A6										SLC9A6	0.241	0.0068	-0.926672	0.52607	0.52607			SLC9A6	0.241	0.0068	-0.926672	0.52607	0.52607
		CRISP1	CRISP1				CRISP1	CRISP1										CRISP1	0.3471	0.0322	-0.926574	0.526106	0.526106			CRISP1	0.3471	0.0322	-0.926574	0.526106	0.526106
		TBX2	TBX2				TBX2	TBX2										TBX2	0.3049	0.0194	-0.925763	0.526402	0.526402			TBX2	0.3049	0.0194	-0.925763	0.526402	0.526402
		STAT1	STAT1				STAT1	STAT1										STAT1	0.2601	0.00964	-0.923374	0.527274	0.527274			STAT1	0.2601	0.00964	-0.923374	0.527274	0.527274
		TMEM170A	TMEM170A				TMEM170A	TMEM170A										TMEM170A	0.1915	0.00331	-0.921707	0.527884	0.527884			TMEM170A	0.1915	0.00331	-0.921707	0.527884	0.527884
		ENTHD1	ENTHD1				ENTHD1	ENTHD1										ENTHD1	0.2087	0.00409	-0.920499	0.528326	0.528326			ENTHD1	0.2087	0.00409	-0.920499	0.528326	0.528326
		C1orf101	C1orf101				C1orf101	C1orf101										C1orf101	0.3478	0.0323	-0.920222	0.528428	0.528428			C1orf101	0.3478	0.0323	-0.920222	0.528428	0.528428
		MGA	MGA				MGA	MGA										MGA	0.2178	0.00467	-0.919983	0.528515	0.528515			MGA	0.2178	0.00467	-0.919983	0.528515	0.528515
		IGF1R	IGF1R				IGF1R	IGF1R										IGF1R	0.2539	0.00862	-0.919418	0.528722	0.528722			IGF1R	0.2539	0.00862	-0.919418	0.528722	0.528722
		LINC00167	LINC00167				LINC00167	LINC00167										LINC00167	0.3544	0.0345	-0.918761	0.528963	0.528963			LINC00167	0.3544	0.0345	-0.918761	0.528963	0.528963
		URM1	URM1				URM1	URM1										URM1	0.2698	0.0118	-0.918612	0.529018	0.529018			URM1	0.2698	0.0118	-0.918612	0.529018	0.529018
		TMEFF2	TMEFF2				TMEFF2	TMEFF2										TMEFF2	0.273	0.0124	-0.917921	0.529271	0.529271			TMEFF2	0.273	0.0124	-0.917921	0.529271	0.529271
		HAUS8	HAUS8				HAUS8	HAUS8										HAUS8	0.3093	0.0205	-0.917813	0.529311	0.529311			HAUS8	0.3093	0.0205	-0.917813	0.529311	0.529311
		PGLYRP2	PGLYRP2				PGLYRP2	PGLYRP2										PGLYRP2	0.2815	0.014	-0.916909	0.529643	0.529643			PGLYRP2	0.2815	0.014	-0.916909	0.529643	0.529643
		DUSP5P1	DUSP5P1				DUSP5P1	DUSP5P1										DUSP5P1	0.3239	0.0251	-0.915545	0.530144	0.530144			DUSP5P1	0.3239	0.0251	-0.915545	0.530144	0.530144
		RELA	RELA				RELA	RELA										RELA	0.199	0.00356	-0.915119	0.5303	0.5303			RELA	0.199	0.00356	-0.915119	0.5303	0.5303
		CCR3	CCR3				CCR3	CCR3										CCR3	0.2692	0.0112	-0.914819	0.53041	0.53041			CCR3	0.2692	0.0112	-0.914819	0.53041	0.53041
		DKK3	DKK3				DKK3	DKK3										DKK3	0.2539	0.00854	-0.914691	0.530457	0.530457			DKK3	0.2539	0.00854	-0.914691	0.530457	0.530457
		TFIP11	TFIP11				TFIP11	TFIP11										TFIP11	0.3221	0.0244	-0.914456	0.530544	0.530544			TFIP11	0.3221	0.0244	-0.914456	0.530544	0.530544
		TNKS	TNKS				TNKS	TNKS										TNKS	0.335	0.0285	-0.913934	0.530736	0.530736			TNKS	0.335	0.0285	-0.913934	0.530736	0.530736
		C7orf25	C7orf25				C7orf25	C7orf25										C7orf25	0.2087	0.00407	-0.913225	0.530997	0.530997			C7orf25	0.2087	0.00407	-0.913225	0.530997	0.530997
		FAM160A2	FAM160A2				FAM160A2	FAM160A2										FAM160A2	0.3525	0.034	-0.912677	0.531199	0.531199			FAM160A2	0.3525	0.034	-0.912677	0.531199	0.531199
		TNFSF9	TNFSF9				TNFSF9	TNFSF9										TNFSF9	0.1915	0.00332	-0.91263	0.531216	0.531216			TNFSF9	0.1915	0.00332	-0.91263	0.531216	0.531216
		SYTL5	SYTL5				SYTL5	SYTL5										SYTL5	0.2415	0.00696	-0.912563	0.53124	0.53124			SYTL5	0.2415	0.00696	-0.912563	0.53124	0.53124
		COQ5	COQ5				COQ5	COQ5										COQ5	0.204	0.00384	-0.911942	0.531469	0.531469			COQ5	0.204	0.00384	-0.911942	0.531469	0.531469
		HIST1H2BK	HIST1H2BK				HIST1H2BK	HIST1H2BK										HIST1H2BK	0.3888	0.0466	-0.910247	0.532094	0.532094			HIST1H2BK	0.3888	0.0466	-0.910247	0.532094	0.532094
		LMTK2	LMTK2				LMTK2	LMTK2										LMTK2	0.3579	0.0364	-0.908723	0.532656	0.532656			LMTK2	0.3579	0.0364	-0.908723	0.532656	0.532656
		NUFIP2	NUFIP2				NUFIP2	NUFIP2										NUFIP2	0.1974	0.00352	-0.908602	0.532701	0.532701			NUFIP2	0.1974	0.00352	-0.908602	0.532701	0.532701
		CD40	CD40				CD40	CD40										CD40	0.2284	0.00548	-0.908503	0.532738	0.532738			CD40	0.2284	0.00548	-0.908503	0.532738	0.532738
		C1orf145	C1orf145				C1orf145	C1orf145										C1orf145	0.2415	0.00696	-0.907595	0.533073	0.533073			C1orf145	0.2415	0.00696	-0.907595	0.533073	0.533073
		CD276	CD276				CD276	CD276										CD276	0.2415	0.00697	-0.906186	0.533594	0.533594			CD276	0.2415	0.00697	-0.906186	0.533594	0.533594
		BIN1	BIN1				BIN1	BIN1										BIN1	0.2708	0.0121	-0.906098	0.533626	0.533626			BIN1	0.2708	0.0121	-0.906098	0.533626	0.533626
		LOC101928205	LOC101928205				LOC101928205	LOC101928205										LOC101928205	0.3974	0.0498	-0.904799	0.534107	0.534107			LOC101928205	0.3974	0.0498	-0.904799	0.534107	0.534107
		DNAJC6	DNAJC6				DNAJC6	DNAJC6										DNAJC6	0.3048	0.0194	-0.904267	0.534304	0.534304			DNAJC6	0.3048	0.0194	-0.904267	0.534304	0.534304
		CREM	CREM				CREM	CREM										CREM	0.3739	0.0414	-0.902888	0.534815	0.534815			CREM	0.3739	0.0414	-0.902888	0.534815	0.534815
		PPP3R1	PPP3R1				PPP3R1	PPP3R1										PPP3R1	0.2061	0.00398	-0.900825	0.53558	0.53558			PPP3R1	0.2061	0.00398	-0.900825	0.53558	0.53558
		ANKRD20A11P	ANKRD20A11P				ANKRD20A11P	ANKRD20A11P										ANKRD20A11P	0.2825	0.0143	-0.898892	0.536298	0.536298			ANKRD20A11P	0.2825	0.0143	-0.898892	0.536298	0.536298
		EPHB1	EPHB1				EPHB1	EPHB1										EPHB1	0.3359	0.0291	-0.898746	0.536353	0.536353			EPHB1	0.3359	0.0291	-0.898746	0.536353	0.536353
		MTERF4	MTERF4				MTERF4	MTERF4										MTERF4	0.2698	0.0114	-0.897003	0.537001	0.537001			MTERF4	0.2698	0.0114	-0.897003	0.537001	0.537001
		MTERF1	MTERF1				MTERF1	MTERF1										MTERF1	0.3091	0.0204	-0.896647	0.537134	0.537134			MTERF1	0.3091	0.0204	-0.896647	0.537134	0.537134
		SMG1P2	SMG1P2				SMG1P2	SMG1P2										SMG1P2	0.2957	0.0167	-0.895032	0.537735	0.537735			SMG1P2	0.2957	0.0167	-0.895032	0.537735	0.537735
		RCL1	RCL1				RCL1	RCL1										RCL1	0.3421	0.0308	-0.89438	0.537978	0.537978			RCL1	0.3421	0.0308	-0.89438	0.537978	0.537978
		RTP1	RTP1				RTP1	RTP1										RTP1	0.3088	0.0203	-0.894004	0.538119	0.538119			RTP1	0.3088	0.0203	-0.894004	0.538119	0.538119
		HES1	HES1				HES1	HES1										HES1	0.3158	0.0228	-0.893603	0.538268	0.538268			HES1	0.3158	0.0228	-0.893603	0.538268	0.538268
		NT5C1A	NT5C1A				NT5C1A	NT5C1A										NT5C1A	0.3142	0.0223	-0.891952	0.538885	0.538885			NT5C1A	0.3142	0.0223	-0.891952	0.538885	0.538885
		IL12RB2	IL12RB2				IL12RB2	IL12RB2										IL12RB2	0.3801	0.0438	-0.891398	0.539091	0.539091			IL12RB2	0.3801	0.0438	-0.891398	0.539091	0.539091
		LAMA1	LAMA1				LAMA1	LAMA1										LAMA1	0.3163	0.023	-0.891067	0.539215	0.539215			LAMA1	0.3163	0.023	-0.891067	0.539215	0.539215
		RAB11B	RAB11B				RAB11B	RAB11B										RAB11B	0.3036	0.019	-0.890561	0.539404	0.539404			RAB11B	0.3036	0.019	-0.890561	0.539404	0.539404
		IGF1	IGF1				IGF1	IGF1										IGF1	0.2377	0.00623	-0.890377	0.539473	0.539473			IGF1	0.2377	0.00623	-0.890377	0.539473	0.539473
		FAM155B	FAM155B				FAM155B	FAM155B										FAM155B	0.3093	0.0205	-0.889277	0.539885	0.539885			FAM155B	0.3093	0.0205	-0.889277	0.539885	0.539885
		ENPEP	ENPEP				ENPEP	ENPEP										ENPEP	0.317	0.0232	-0.887988	0.540367	0.540367			ENPEP	0.317	0.0232	-0.887988	0.540367	0.540367
		ZBTB18	ZBTB18				ZBTB18	ZBTB18										ZBTB18	0.3909	0.0474	-0.887527	0.54054	0.54054			ZBTB18	0.3909	0.0474	-0.887527	0.54054	0.54054
		BARHL1	BARHL1				BARHL1	BARHL1										BARHL1	0.3281	0.0261	-0.887398	0.540588	0.540588			BARHL1	0.3281	0.0261	-0.887398	0.540588	0.540588
		IFNE	IFNE				IFNE	IFNE										IFNE	0.3001	0.0177	-0.88706	0.540715	0.540715			IFNE	0.3001	0.0177	-0.88706	0.540715	0.540715
		NEK3	NEK3				NEK3	NEK3										NEK3	0.2027	0.00378	-0.886649	0.540869	0.540869			NEK3	0.2027	0.00378	-0.886649	0.540869	0.540869
		ZNF133	ZNF133				ZNF133	ZNF133										ZNF133	0.3518	0.0337	-0.886587	0.540892	0.540892			ZNF133	0.3518	0.0337	-0.886587	0.540892	0.540892
		CHMP2B	CHMP2B				CHMP2B	CHMP2B										CHMP2B	0.2539	0.00866	-0.886498	0.540926	0.540926			CHMP2B	0.2539	0.00866	-0.886498	0.540926	0.540926
		GSTM4	GSTM4				GSTM4	GSTM4										GSTM4	0.2431	0.00723	-0.885822	0.541179	0.541179			GSTM4	0.2431	0.00723	-0.885822	0.541179	0.541179
		SELM	SELM				SELM	SELM										SELM	0.3414	0.0306	-0.885769	0.541199	0.541199			SELM	0.3414	0.0306	-0.885769	0.541199	0.541199
		RIC8B	RIC8B				RIC8B	RIC8B										RIC8B	0.2725	0.0123	-0.885711	0.541221	0.541221			RIC8B	0.2725	0.0123	-0.885711	0.541221	0.541221
		C21orf59	C21orf59				C21orf59	C21orf59										C21orf59	0.3363	0.0293	-0.885674	0.541235	0.541235			C21orf59	0.3363	0.0293	-0.885674	0.541235	0.541235
		DMRT1	DMRT1				DMRT1	DMRT1										DMRT1	0.3917	0.0476	-0.885479	0.541308	0.541308			DMRT1	0.3917	0.0476	-0.885479	0.541308	0.541308
		CACNG2	CACNG2				CACNG2	CACNG2										CACNG2	0.3355	0.0288	-0.884973	0.541498	0.541498			CACNG2	0.3355	0.0288	-0.884973	0.541498	0.541498
		SEMA5A	SEMA5A				SEMA5A	SEMA5A										SEMA5A	0.3573	0.0359	-0.884513	0.54167	0.54167			SEMA5A	0.3573	0.0359	-0.884513	0.54167	0.54167
		COL6A6	COL6A6				COL6A6	COL6A6										COL6A6	0.2577	0.00896	-0.884382	0.54172	0.54172			COL6A6	0.2577	0.00896	-0.884382	0.54172	0.54172
		ATP6AP1	ATP6AP1				ATP6AP1	ATP6AP1										ATP6AP1	0.3002	0.0178	-0.883469	0.542062	0.542062			ATP6AP1	0.3002	0.0178	-0.883469	0.542062	0.542062
		C16orf59	C16orf59				C16orf59	C16orf59										C16orf59	0.3185	0.0236	-0.883254	0.542143	0.542143			C16orf59	0.3185	0.0236	-0.883254	0.542143	0.542143
		ACVR1B	ACVR1B				ACVR1B	ACVR1B										ACVR1B	0.3281	0.0261	-0.881863	0.542666	0.542666			ACVR1B	0.3281	0.0261	-0.881863	0.542666	0.542666
		LILRA5	LILRA5				LILRA5	LILRA5										LILRA5	0.2377	0.00644	-0.878895	0.543784	0.543784			LILRA5	0.2377	0.00644	-0.878895	0.543784	0.543784
		BGN	BGN				BGN	BGN										BGN	0.3442	0.0315	-0.878714	0.543852	0.543852			BGN	0.3442	0.0315	-0.878714	0.543852	0.543852
		MYLK	MYLK				MYLK	MYLK										MYLK	0.2957	0.0171	-0.877481	0.544317	0.544317			MYLK	0.2957	0.0171	-0.877481	0.544317	0.544317
		WDR26	WDR26				WDR26	WDR26										WDR26	0.2377	0.00637	-0.877223	0.544414	0.544414			WDR26	0.2377	0.00637	-0.877223	0.544414	0.544414
		MCM9	MCM9				MCM9	MCM9										MCM9	0.2755	0.013	-0.877091	0.544464	0.544464			MCM9	0.2755	0.013	-0.877091	0.544464	0.544464
		MAATS1	MAATS1				MAATS1	MAATS1										MAATS1	0.2818	0.0141	-0.877059	0.544476	0.544476			MAATS1	0.2818	0.0141	-0.877059	0.544476	0.544476
		LYRM4	LYRM4				LYRM4	LYRM4										LYRM4	0.3885	0.0464	-0.876332	0.544751	0.544751			LYRM4	0.3885	0.0464	-0.876332	0.544751	0.544751
		OR12D3	OR12D3				OR12D3	OR12D3										OR12D3	0.2027	0.00375	-0.875898	0.544915	0.544915			OR12D3	0.2027	0.00375	-0.875898	0.544915	0.544915
		ZNF320	ZNF320				ZNF320	ZNF320										ZNF320	0.2828	0.0143	-0.875579	0.545035	0.545035			ZNF320	0.2828	0.0143	-0.875579	0.545035	0.545035
		DYNLL1	DYNLL1				DYNLL1	DYNLL1										DYNLL1	0.2897	0.0156	-0.874963	0.545268	0.545268			DYNLL1	0.2897	0.0156	-0.874963	0.545268	0.545268
		MDC1	MDC1				MDC1	MDC1										MDC1	0.3421	0.0311	-0.874716	0.545361	0.545361			MDC1	0.3421	0.0311	-0.874716	0.545361	0.545361
		IZUMO4	IZUMO4				IZUMO4	IZUMO4										IZUMO4	0.3573	0.0354	-0.87437	0.545492	0.545492			IZUMO4	0.3573	0.0354	-0.87437	0.545492	0.545492
		CD3E	CD3E				CD3E	CD3E										CD3E	0.2585	0.00917	-0.874099	0.545594	0.545594			CD3E	0.2585	0.00917	-0.874099	0.545594	0.545594
		DYNC1LI2	DYNC1LI2				DYNC1LI2	DYNC1LI2										DYNC1LI2	0.3329	0.0278	-0.873471	0.545832	0.545832			DYNC1LI2	0.3329	0.0278	-0.873471	0.545832	0.545832
		NHSL1	NHSL1				NHSL1	NHSL1										NHSL1	0.2643	0.0105	-0.872861	0.546063	0.546063			NHSL1	0.2643	0.0105	-0.872861	0.546063	0.546063
		PPP4R1	PPP4R1				PPP4R1	PPP4R1										PPP4R1	0.3142	0.0222	-0.87237	0.546249	0.546249			PPP4R1	0.3142	0.0222	-0.87237	0.546249	0.546249
		ZBTB33	ZBTB33				ZBTB33	ZBTB33										ZBTB33	0.3312	0.0272	-0.871774	0.546474	0.546474			ZBTB33	0.3312	0.0272	-0.871774	0.546474	0.546474
		TM6SF2	TM6SF2				TM6SF2	TM6SF2										TM6SF2	0.2377	0.00633	-0.870747	0.546864	0.546864			TM6SF2	0.2377	0.00633	-0.870747	0.546864	0.546864
		LY6G5B	LY6G5B				LY6G5B	LY6G5B										LY6G5B	0.3873	0.046	-0.869497	0.547338	0.547338			LY6G5B	0.3873	0.046	-0.869497	0.547338	0.547338
		PRAC1	PRAC1				PRAC1	PRAC1										PRAC1	0.2211	0.00509	-0.868785	0.547608	0.547608			PRAC1	0.2211	0.00509	-0.868785	0.547608	0.547608
		HNRNPU	HNRNPU				HNRNPU	HNRNPU										HNRNPU	0.353	0.0342	-0.868544	0.547699	0.547699			HNRNPU	0.353	0.0342	-0.868544	0.547699	0.547699
		CCND1	CCND1				CCND1	CCND1										CCND1	0.3471	0.0322	-0.868189	0.547834	0.547834			CCND1	0.3471	0.0322	-0.868189	0.547834	0.547834
		EYA4	EYA4				EYA4	EYA4										EYA4	0.1961	0.00345	-0.868005	0.547904	0.547904			EYA4	0.1961	0.00345	-0.868005	0.547904	0.547904
		CEP97	CEP97				CEP97	CEP97										CEP97	0.2183	0.00486	-0.866931	0.548312	0.548312			CEP97	0.2183	0.00486	-0.866931	0.548312	0.548312
		ZNF641	ZNF641				ZNF641	ZNF641										ZNF641	0.315	0.0226	-0.866912	0.548319	0.548319			ZNF641	0.315	0.0226	-0.866912	0.548319	0.548319
		SRGAP1	SRGAP1				SRGAP1	SRGAP1										SRGAP1	0.2527	0.00828	-0.866255	0.548569	0.548569			SRGAP1	0.2527	0.00828	-0.866255	0.548569	0.548569
		ZNF782	ZNF782				ZNF782	ZNF782										ZNF782	0.261	0.0101	-0.865866	0.548717	0.548717			ZNF782	0.261	0.0101	-0.865866	0.548717	0.548717
		ZSCAN29	ZSCAN29				ZSCAN29	ZSCAN29										ZSCAN29	0.2918	0.0161	-0.864552	0.549217	0.549217			ZSCAN29	0.2918	0.0161	-0.864552	0.549217	0.549217
		UROC1	UROC1				UROC1	UROC1										UROC1	0.2377	0.00637	-0.864542	0.549221	0.549221			UROC1	0.2377	0.00637	-0.864542	0.549221	0.549221
		THOC5	THOC5				THOC5	THOC5										THOC5	0.3585	0.0365	-0.864439	0.54926	0.54926			THOC5	0.3585	0.0365	-0.864439	0.54926	0.54926
		PSMD3	PSMD3				PSMD3	PSMD3										PSMD3	0.3556	0.0348	-0.864345	0.549296	0.549296			PSMD3	0.3556	0.0348	-0.864345	0.549296	0.549296
		NSRP1	NSRP1				NSRP1	NSRP1										NSRP1	0.2178	0.00476	-0.864214	0.549346	0.549346			NSRP1	0.2178	0.00476	-0.864214	0.549346	0.549346
		GNB4	GNB4				GNB4	GNB4										GNB4	0.2777	0.0132	-0.862857	0.549863	0.549863			GNB4	0.2777	0.0132	-0.862857	0.549863	0.549863
		DENND6B	DENND6B				DENND6B	DENND6B										DENND6B	0.3207	0.024	-0.862532	0.549986	0.549986			DENND6B	0.3207	0.024	-0.862532	0.549986	0.549986
		TSR3	TSR3				TSR3	TSR3										TSR3	0.29	0.0158	-0.862372	0.550047	0.550047			TSR3	0.29	0.0158	-0.862372	0.550047	0.550047
		BRINP2	BRINP2				BRINP2	BRINP2										BRINP2	0.2692	0.0112	-0.862342	0.550059	0.550059			BRINP2	0.2692	0.0112	-0.862342	0.550059	0.550059
		ARID4A	ARID4A				ARID4A	ARID4A										ARID4A	0.2918	0.0161	-0.861502	0.550379	0.550379			ARID4A	0.2918	0.0161	-0.861502	0.550379	0.550379
		NFKB1	NFKB1				NFKB1	NFKB1										NFKB1	0.273	0.0125	-0.861261	0.550471	0.550471			NFKB1	0.273	0.0125	-0.861261	0.550471	0.550471
		PLCL1	PLCL1				PLCL1	PLCL1										PLCL1	0.21	0.00422	-0.859259	0.551236	0.551236			PLCL1	0.21	0.00422	-0.859259	0.551236	0.551236
		ZNF564	ZNF564				ZNF564	ZNF564										ZNF564	0.2793	0.0134	-0.859187	0.551263	0.551263			ZNF564	0.2793	0.0134	-0.859187	0.551263	0.551263
		TXN2	TXN2				TXN2	TXN2										TXN2	0.2473	0.00761	-0.858258	0.551618	0.551618			TXN2	0.2473	0.00761	-0.858258	0.551618	0.551618
		ZNF330	ZNF330				ZNF330	ZNF330										ZNF330	0.2088	0.00416	-0.856895	0.55214	0.55214			ZNF330	0.2088	0.00416	-0.856895	0.55214	0.55214
		MST1	MST1				MST1	MST1										MST1	0.2152	0.00445	-0.856695	0.552216	0.552216			MST1	0.2152	0.00445	-0.856695	0.552216	0.552216
		C7orf50	C7orf50				C7orf50	C7orf50										C7orf50	0.3096	0.0211	-0.854482	0.553064	0.553064			C7orf50	0.3096	0.0211	-0.854482	0.553064	0.553064
		ARVCF	ARVCF				ARVCF	ARVCF										ARVCF	0.3485	0.0328	-0.853042	0.553616	0.553616			ARVCF	0.3485	0.0328	-0.853042	0.553616	0.553616
		BTN3A1	BTN3A1				BTN3A1	BTN3A1										BTN3A1	0.2601	0.0098	-0.852368	0.553875	0.553875			BTN3A1	0.2601	0.0098	-0.852368	0.553875	0.553875
		GGT2	GGT2				GGT2	GGT2										GGT2	0.2957	0.0168	-0.850893	0.554441	0.554441			GGT2	0.2957	0.0168	-0.850893	0.554441	0.554441
		NDUFAF2	NDUFAF2				NDUFAF2	NDUFAF2										NDUFAF2	0.3829	0.045	-0.850819	0.55447	0.55447			NDUFAF2	0.3829	0.045	-0.850819	0.55447	0.55447
		DOHH	DOHH				DOHH	DOHH										DOHH	0.2828	0.0143	-0.850254	0.554687	0.554687			DOHH	0.2828	0.0143	-0.850254	0.554687	0.554687
		GPR35	GPR35				GPR35	GPR35										GPR35	0.1587	0.00177	-0.850184	0.554714	0.554714			GPR35	0.1587	0.00177	-0.850184	0.554714	0.554714
		TEP1	TEP1				TEP1	TEP1										TEP1	0.2601	0.00959	-0.84977	0.554873	0.554873			TEP1	0.2601	0.00959	-0.84977	0.554873	0.554873
		ARID4B	ARID4B				ARID4B	ARID4B										ARID4B	0.3767	0.0423	-0.84936	0.555031	0.555031			ARID4B	0.3767	0.0423	-0.84936	0.555031	0.555031
		FAM83B	FAM83B				FAM83B	FAM83B										FAM83B	0.205	0.00392	-0.849125	0.555121	0.555121			FAM83B	0.205	0.00392	-0.849125	0.555121	0.555121
		PPBPP2	PPBPP2				PPBPP2	PPBPP2										PPBPP2	0.2825	0.0142	-0.84909	0.555135	0.555135			PPBPP2	0.2825	0.0142	-0.84909	0.555135	0.555135
		ST13	ST13				ST13	ST13										ST13	0.241	0.00682	-0.847681	0.555677	0.555677			ST13	0.241	0.00682	-0.847681	0.555677	0.555677
		ZBTB39	ZBTB39				ZBTB39	ZBTB39										ZBTB39	0.2211	0.00512	-0.846576	0.556103	0.556103			ZBTB39	0.2211	0.00512	-0.846576	0.556103	0.556103
		MRPL21	MRPL21				MRPL21	MRPL21										MRPL21	0.2377	0.00646	-0.845977	0.556334	0.556334			MRPL21	0.2377	0.00646	-0.845977	0.556334	0.556334
		CCSAP	CCSAP				CCSAP	CCSAP										CCSAP	0.2517	0.00821	-0.844271	0.556992	0.556992			CCSAP	0.2517	0.00821	-0.844271	0.556992	0.556992
		CTR9	CTR9				CTR9	CTR9										CTR9	0.2698	0.0117	-0.843988	0.557101	0.557101			CTR9	0.2698	0.0117	-0.843988	0.557101	0.557101
		CNDP1	CNDP1				CNDP1	CNDP1										CNDP1	0.3383	0.0299	-0.84383	0.557162	0.557162			CNDP1	0.3383	0.0299	-0.84383	0.557162	0.557162
		NUP155	NUP155				NUP155	NUP155										NUP155	0.3739	0.0414	-0.843726	0.557203	0.557203			NUP155	0.3739	0.0414	-0.843726	0.557203	0.557203
		TRIP6	TRIP6				TRIP6	TRIP6										TRIP6	0.261	0.0101	-0.842631	0.557626	0.557626			TRIP6	0.261	0.0101	-0.842631	0.557626	0.557626
		PTK2B	PTK2B				PTK2B	PTK2B										PTK2B	0.3406	0.0305	-0.842491	0.55768	0.55768			PTK2B	0.3406	0.0305	-0.842491	0.55768	0.55768
		TRPM6	TRPM6				TRPM6	TRPM6										TRPM6	0.2178	0.00458	-0.841993	0.557872	0.557872			TRPM6	0.2178	0.00458	-0.841993	0.557872	0.557872
		ALMS1	ALMS1				ALMS1	ALMS1										ALMS1	0.3893	0.0468	-0.840933	0.558282	0.558282			ALMS1	0.3893	0.0468	-0.840933	0.558282	0.558282
		SPACA5	SPACA5				SPACA5	SPACA5										SPACA5	0.3421	0.0311	-0.839579	0.558807	0.558807			SPACA5	0.3421	0.0311	-0.839579	0.558807	0.558807
		CEBPB	CEBPB				CEBPB	CEBPB										CEBPB	0.2132	0.00436	-0.839109	0.558989	0.558989			CEBPB	0.2132	0.00436	-0.839109	0.558989	0.558989
		KDM7A	KDM7A				KDM7A	KDM7A										KDM7A	0.2431	0.00724	-0.838547	0.559206	0.559206			KDM7A	0.2431	0.00724	-0.838547	0.559206	0.559206
		SCAND2P	SCAND2P				SCAND2P	SCAND2P										SCAND2P	0.2655	0.0106	-0.838365	0.559277	0.559277			SCAND2P	0.2655	0.0106	-0.838365	0.559277	0.559277
		RIMS4	RIMS4				RIMS4	RIMS4										RIMS4	0.3224	0.0246	-0.838098	0.559381	0.559381			RIMS4	0.3224	0.0246	-0.838098	0.559381	0.559381
		PFDN2	PFDN2				PFDN2	PFDN2										PFDN2	0.3442	0.0315	-0.837798	0.559497	0.559497			PFDN2	0.3442	0.0315	-0.837798	0.559497	0.559497
		AZI2	AZI2				AZI2	AZI2										AZI2	0.2752	0.0128	-0.837601	0.559573	0.559573			AZI2	0.2752	0.0128	-0.837601	0.559573	0.559573
		S100A11	S100A11				S100A11	S100A11										S100A11	0.2815	0.0139	-0.836391	0.560043	0.560043			S100A11	0.2815	0.0139	-0.836391	0.560043	0.560043
		FAM104B	FAM104B				FAM104B	FAM104B										FAM104B	0.3717	0.0408	-0.836192	0.56012	0.56012			FAM104B	0.3717	0.0408	-0.836192	0.56012	0.56012
		ANKHD1	ANKHD1				ANKHD1	ANKHD1										ANKHD1	0.2377	0.00622	-0.836024	0.560185	0.560185			ANKHD1	0.2377	0.00622	-0.836024	0.560185	0.560185
		TMEM35A	TMEM35A				TMEM35A	TMEM35A										TMEM35A	0.2825	0.0142	-0.834982	0.56059	0.56059			TMEM35A	0.2825	0.0142	-0.834982	0.56059	0.56059
		SCNM1	SCNM1				SCNM1	SCNM1										SCNM1	0.3421	0.0311	-0.834898	0.560623	0.560623			SCNM1	0.3421	0.0311	-0.834898	0.560623	0.560623
		CCDC174	CCDC174				CCDC174	CCDC174										CCDC174	0.3345	0.0284	-0.834866	0.560635	0.560635			CCDC174	0.3345	0.0284	-0.834866	0.560635	0.560635
		PTGES3	PTGES3				PTGES3	PTGES3										PTGES3	0.2725	0.0123	-0.83485	0.560641	0.560641			PTGES3	0.2725	0.0123	-0.83485	0.560641	0.560641
		IQCA1	IQCA1				IQCA1	IQCA1										IQCA1	0.3163	0.023	-0.833993	0.560974	0.560974			IQCA1	0.3163	0.023	-0.833993	0.560974	0.560974
		ZNF665	ZNF665				ZNF665	ZNF665										ZNF665	0.3509	0.0334	-0.833458	0.561183	0.561183			ZNF665	0.3509	0.0334	-0.833458	0.561183	0.561183
		UGT2B4	UGT2B4				UGT2B4	UGT2B4										UGT2B4	0.3732	0.0412	-0.833438	0.56119	0.56119			UGT2B4	0.3732	0.0412	-0.833438	0.56119	0.56119
		CWH43	CWH43				CWH43	CWH43										CWH43	0.2178	0.0046	-0.833171	0.561294	0.561294			CWH43	0.2178	0.0046	-0.833171	0.561294	0.561294
		WDFY3	WDFY3				WDFY3	WDFY3										WDFY3	0.3306	0.027	-0.833158	0.561299	0.561299			WDFY3	0.3306	0.027	-0.833158	0.561299	0.561299
		NTPCR	NTPCR				NTPCR	NTPCR										NTPCR	0.184	0.00302	-0.833052	0.56134	0.56134			NTPCR	0.184	0.00302	-0.833052	0.56134	0.56134
		SAFB	SAFB				SAFB	SAFB										SAFB	0.2027	0.00374	-0.832875	0.561409	0.561409			SAFB	0.2027	0.00374	-0.832875	0.561409	0.561409
		DMD	DMD				DMD	DMD										DMD	0.1572	0.00164	-0.831633	0.561893	0.561893			DMD	0.1572	0.00164	-0.831633	0.561893	0.561893
		DYRK4	DYRK4				DYRK4	DYRK4										DYRK4	0.3379	0.0297	-0.831608	0.561903	0.561903			DYRK4	0.3379	0.0297	-0.831608	0.561903	0.561903
		C5orf56	C5orf56				C5orf56	C5orf56										C5orf56	0.2183	0.00487	-0.830336	0.562398	0.562398			C5orf56	0.2183	0.00487	-0.830336	0.562398	0.562398
		MAPK1	MAPK1				MAPK1	MAPK1										MAPK1	0.1597	0.00182	-0.829793	0.56261	0.56261			MAPK1	0.1597	0.00182	-0.829793	0.56261	0.56261
		MCPH1	MCPH1				MCPH1	MCPH1										MCPH1	0.3669	0.0397	-0.829664	0.56266	0.56266			MCPH1	0.3669	0.0397	-0.829664	0.56266	0.56266
		ZNFX1	ZNFX1				ZNFX1	ZNFX1										ZNFX1	0.3471	0.0322	-0.829508	0.562721	0.562721			ZNFX1	0.3471	0.0322	-0.829508	0.562721	0.562721
		CDKN1A	CDKN1A				CDKN1A	CDKN1A										CDKN1A	0.3266	0.0258	-0.829002	0.562919	0.562919			CDKN1A	0.3266	0.0258	-0.829002	0.562919	0.562919
		RERE	RERE				RERE	RERE										RERE	0.2627	0.0104	-0.82876	0.563013	0.563013			RERE	0.2627	0.0104	-0.82876	0.563013	0.563013
		LINC01000	LINC01000				LINC01000	LINC01000										LINC01000	0.3761	0.042	-0.82861	0.563071	0.563071			LINC01000	0.3761	0.042	-0.82861	0.563071	0.563071
		NAA30	NAA30				NAA30	NAA30										NAA30	0.3739	0.0413	-0.828133	0.563258	0.563258			NAA30	0.3739	0.0413	-0.828133	0.563258	0.563258
		ADRB2	ADRB2				ADRB2	ADRB2										ADRB2	0.3036	0.0191	-0.827812	0.563383	0.563383			ADRB2	0.3036	0.0191	-0.827812	0.563383	0.563383
		LHFPL3-AS2	LHFPL3-AS2				LHFPL3-AS2	LHFPL3-AS2										LHFPL3-AS2	0.3536	0.0344	-0.826703	0.563816	0.563816			LHFPL3-AS2	0.3536	0.0344	-0.826703	0.563816	0.563816
		CCHCR1	CCHCR1				CCHCR1	CCHCR1										CCHCR1	0.3359	0.029	-0.825009	0.564479	0.564479			CCHCR1	0.3359	0.029	-0.825009	0.564479	0.564479
		CRHR1	CRHR1				CRHR1	CRHR1										CRHR1	0.2748	0.0128	-0.823975	0.564883	0.564883			CRHR1	0.2748	0.0128	-0.823975	0.564883	0.564883
		APEX1	APEX1				APEX1	APEX1										APEX1	0.3142	0.0224	-0.823904	0.564911	0.564911			APEX1	0.3142	0.0224	-0.823904	0.564911	0.564911
		PLG	PLG				PLG	PLG										PLG	0.3017	0.0181	-0.823619	0.565023	0.565023			PLG	0.3017	0.0181	-0.823619	0.565023	0.565023
		COL6A2	COL6A2				COL6A2	COL6A2										COL6A2	0.3767	0.0425	-0.821032	0.566037	0.566037			COL6A2	0.3767	0.0425	-0.821032	0.566037	0.566037
		HRAS	HRAS				HRAS	HRAS										HRAS	0.2671	0.0108	-0.820824	0.566119	0.566119			HRAS	0.2671	0.0108	-0.820824	0.566119	0.566119
		WDFY2	WDFY2				WDFY2	WDFY2										WDFY2	0.199	0.00357	-0.819344	0.5667	0.5667			WDFY2	0.199	0.00357	-0.819344	0.5667	0.5667
		LINC00094	LINC00094				LINC00094	LINC00094										LINC00094	0.3074	0.0201	-0.819232	0.566744	0.566744			LINC00094	0.3074	0.0201	-0.819232	0.566744	0.566744
		CNIH3	CNIH3				CNIH3	CNIH3										CNIH3	0.2178	0.0046	-0.818933	0.566861	0.566861			CNIH3	0.2178	0.0046	-0.818933	0.566861	0.566861
		TRMT10C	TRMT10C				TRMT10C	TRMT10C										TRMT10C	0.2947	0.0166	-0.817885	0.567273	0.567273			TRMT10C	0.2947	0.0166	-0.817885	0.567273	0.567273
		LPP	LPP				LPP	LPP										LPP	0.3485	0.0325	-0.816906	0.567658	0.567658			LPP	0.3485	0.0325	-0.816906	0.567658	0.567658
		LOC100507140	LOC100507140				LOC100507140	LOC100507140										LOC100507140	0.2646	0.0105	-0.81596	0.56803	0.56803			LOC100507140	0.2646	0.0105	-0.81596	0.56803	0.56803
		FLYWCH2	FLYWCH2				FLYWCH2	FLYWCH2										FLYWCH2	0.3363	0.0292	-0.815774	0.568104	0.568104			FLYWCH2	0.3363	0.0292	-0.815774	0.568104	0.568104
		LOC728705	LOC728705				LOC728705	LOC728705										LOC728705	0.2377	0.00624	-0.815371	0.568262	0.568262			LOC728705	0.2377	0.00624	-0.815371	0.568262	0.568262
		PRPH2	PRPH2				PRPH2	PRPH2										PRPH2	0.3017	0.0181	-0.814932	0.568435	0.568435			PRPH2	0.3017	0.0181	-0.814932	0.568435	0.568435
		CC2D1A	CC2D1A				CC2D1A	CC2D1A										CC2D1A	0.2193	0.00497	-0.814861	0.568463	0.568463			CC2D1A	0.2193	0.00497	-0.814861	0.568463	0.568463
		PLLP	PLLP				PLLP	PLLP										PLLP	0.2539	0.00866	-0.814456	0.568623	0.568623			PLLP	0.2539	0.00866	-0.814456	0.568623	0.568623
		CARD8	CARD8				CARD8	CARD8										CARD8	0.2515	0.00815	-0.814202	0.568723	0.568723			CARD8	0.2515	0.00815	-0.814202	0.568723	0.568723
		BHLHE22	BHLHE22				BHLHE22	BHLHE22										BHLHE22	0.205	0.00392	-0.814139	0.568748	0.568748			BHLHE22	0.205	0.00392	-0.814139	0.568748	0.568748
		PER1	PER1				PER1	PER1										PER1	0.2601	0.00959	-0.813984	0.568809	0.568809			PER1	0.2601	0.00959	-0.813984	0.568809	0.568809
		VWF	VWF				VWF	VWF										VWF	0.3573	0.0353	-0.813794	0.568884	0.568884			VWF	0.3573	0.0353	-0.813794	0.568884	0.568884
		ROBO3	ROBO3				ROBO3	ROBO3										ROBO3	0.3117	0.0216	-0.813691	0.568924	0.568924			ROBO3	0.3117	0.0216	-0.813691	0.568924	0.568924
		TEX10	TEX10				TEX10	TEX10										TEX10	0.3511	0.0335	-0.812984	0.569203	0.569203			TEX10	0.3511	0.0335	-0.812984	0.569203	0.569203
		DDX1	DDX1				DDX1	DDX1										DDX1	0.3343	0.0281	-0.812656	0.569333	0.569333			DDX1	0.3343	0.0281	-0.812656	0.569333	0.569333
		ASB3	ASB3				ASB3	ASB3										ASB3	0.3384	0.03	-0.812561	0.56937	0.56937			ASB3	0.3384	0.03	-0.812561	0.56937	0.56937
		HNRNPUL1	HNRNPUL1				HNRNPUL1	HNRNPUL1										HNRNPUL1	0.3613	0.0379	-0.812343	0.569456	0.569456			HNRNPUL1	0.3613	0.0379	-0.812343	0.569456	0.569456
		NEFH	NEFH				NEFH	NEFH										NEFH	0.2957	0.0169	-0.812236	0.569499	0.569499			NEFH	0.2957	0.0169	-0.812236	0.569499	0.569499
		SCNN1G	SCNN1G				SCNN1G	SCNN1G										SCNN1G	0.1577	0.00169	-0.812061	0.569568	0.569568			SCNN1G	0.1577	0.00169	-0.812061	0.569568	0.569568
		TUBD1	TUBD1				TUBD1	TUBD1										TUBD1	0.3893	0.0468	-0.811876	0.569641	0.569641			TUBD1	0.3893	0.0468	-0.811876	0.569641	0.569641
		DICER1-AS1	DICER1-AS1				DICER1-AS1	DICER1-AS1										DICER1-AS1	0.1824	0.00295	-0.810947	0.570008	0.570008			DICER1-AS1	0.1824	0.00295	-0.810947	0.570008	0.570008
		TRPC6	TRPC6				TRPC6	TRPC6										TRPC6	0.2799	0.0136	-0.809679	0.570509	0.570509			TRPC6	0.2799	0.0136	-0.809679	0.570509	0.570509
		STRBP	STRBP				STRBP	STRBP										STRBP	0.2692	0.0112	-0.809506	0.570577	0.570577			STRBP	0.2692	0.0112	-0.809506	0.570577	0.570577
		C19orf70	C19orf70				C19orf70	C19orf70										C19orf70	0.2389	0.00666	-0.808712	0.570891	0.570891			C19orf70	0.2389	0.00666	-0.808712	0.570891	0.570891
		PAPSS2	PAPSS2				PAPSS2	PAPSS2										PAPSS2	0.3573	0.0359	-0.80866	0.570912	0.570912			PAPSS2	0.3573	0.0359	-0.80866	0.570912	0.570912
		LCK	LCK				LCK	LCK										LCK	0.1901	0.00325	-0.808187	0.571099	0.571099			LCK	0.1901	0.00325	-0.808187	0.571099	0.571099
		HPRT1	HPRT1				HPRT1	HPRT1										HPRT1	0.1901	0.00324	-0.807927	0.571202	0.571202			HPRT1	0.1901	0.00324	-0.807927	0.571202	0.571202
		FNBP4	FNBP4				FNBP4	FNBP4										FNBP4	0.2826	0.0143	-0.807885	0.571219	0.571219			FNBP4	0.2826	0.0143	-0.807885	0.571219	0.571219
		DPP6	DPP6				DPP6	DPP6										DPP6	0.233	0.00592	-0.807333	0.571437	0.571437			DPP6	0.233	0.00592	-0.807333	0.571437	0.571437
		PRUNE2	PRUNE2				PRUNE2	PRUNE2										PRUNE2	0.3354	0.0286	-0.806882	0.571616	0.571616			PRUNE2	0.3354	0.0286	-0.806882	0.571616	0.571616
		TAS2R39	TAS2R39				TAS2R39	TAS2R39										TAS2R39	0.2226	0.00521	-0.806796	0.57165	0.57165			TAS2R39	0.2226	0.00521	-0.806796	0.57165	0.57165
		OR10A4	OR10A4				OR10A4	OR10A4										OR10A4	0.2389	0.00658	-0.805699	0.572085	0.572085			OR10A4	0.2389	0.00658	-0.805699	0.572085	0.572085
		PKI55	PKI55				PKI55	PKI55										PKI55	0.3096	0.0211	-0.804765	0.572455	0.572455			PKI55	0.3096	0.0211	-0.804765	0.572455	0.572455
		FAM76B	FAM76B				FAM76B	FAM76B										FAM76B	0.3485	0.0327	-0.804584	0.572527	0.572527			FAM76B	0.3485	0.0327	-0.804584	0.572527	0.572527
		CREG2	CREG2				CREG2	CREG2										CREG2	0.3921	0.048	-0.803881	0.572806	0.572806			CREG2	0.3921	0.048	-0.803881	0.572806	0.572806
		TESMIN	TESMIN				TESMIN	TESMIN										TESMIN	0.2957	0.017	-0.803659	0.572894	0.572894			TESMIN	0.2957	0.017	-0.803659	0.572894	0.572894
		LANCL2	LANCL2				LANCL2	LANCL2										LANCL2	0.3298	0.0267	-0.803051	0.573136	0.573136			LANCL2	0.3298	0.0267	-0.803051	0.573136	0.573136
		EEF1D	EEF1D				EEF1D	EEF1D										EEF1D	0.1846	0.00305	-0.802899	0.573196	0.573196			EEF1D	0.1846	0.00305	-0.802899	0.573196	0.573196
		SH2D5	SH2D5				SH2D5	SH2D5										SH2D5	0.3489	0.0329	-0.802597	0.573316	0.573316			SH2D5	0.3489	0.0329	-0.802597	0.573316	0.573316
		PROM1	PROM1				PROM1	PROM1										PROM1	0.2242	0.00526	-0.801819	0.573625	0.573625			PROM1	0.2242	0.00526	-0.801819	0.573625	0.573625
		RELL2	RELL2				RELL2	RELL2										RELL2	0.2601	0.00981	-0.801725	0.573663	0.573663			RELL2	0.2601	0.00981	-0.801725	0.573663	0.573663
		ALG1	ALG1				ALG1	ALG1										ALG1	0.29	0.0158	-0.801034	0.573938	0.573938			ALG1	0.29	0.0158	-0.801034	0.573938	0.573938
		PTPRC	PTPRC				PTPRC	PTPRC										PTPRC	0.3894	0.0468	-0.800164	0.574284	0.574284			PTPRC	0.3894	0.0468	-0.800164	0.574284	0.574284
		TNNT1	TNNT1				TNNT1	TNNT1										TNNT1	0.3284	0.0262	-0.799962	0.574364	0.574364			TNNT1	0.3284	0.0262	-0.799962	0.574364	0.574364
		ZC3H18	ZC3H18				ZC3H18	ZC3H18										ZC3H18	0.3555	0.0347	-0.799774	0.574439	0.574439			ZC3H18	0.3555	0.0347	-0.799774	0.574439	0.574439
		S1PR5	S1PR5				S1PR5	S1PR5										S1PR5	0.2822	0.0141	-0.799704	0.574467	0.574467			S1PR5	0.2822	0.0141	-0.799704	0.574467	0.574467
		CELF4	CELF4				CELF4	CELF4										CELF4	0.3856	0.0456	-0.799257	0.574645	0.574645			CELF4	0.3856	0.0456	-0.799257	0.574645	0.574645
		LOC100506100	LOC100506100				LOC100506100	LOC100506100										LOC100506100	0.3	0.0177	-0.798885	0.574793	0.574793			LOC100506100	0.3	0.0177	-0.798885	0.574793	0.574793
		TMEM139	TMEM139				TMEM139	TMEM139										TMEM139	0.3613	0.0379	-0.798541	0.57493	0.57493			TMEM139	0.3613	0.0379	-0.798541	0.57493	0.57493
		TAB1	TAB1				TAB1	TAB1										TAB1	0.2677	0.011	-0.798072	0.575117	0.575117			TAB1	0.2677	0.011	-0.798072	0.575117	0.575117
		EEF1A1	EEF1A1				EEF1A1	EEF1A1										EEF1A1	0.2883	0.015	-0.797944	0.575168	0.575168			EEF1A1	0.2883	0.015	-0.797944	0.575168	0.575168
		ALG1L	ALG1L				ALG1L	ALG1L										ALG1L	0.2957	0.0167	-0.796985	0.575551	0.575551			ALG1L	0.2957	0.0167	-0.796985	0.575551	0.575551
		LINC01128	LINC01128				LINC01128	LINC01128										LINC01128	0.3128	0.0219	-0.796023	0.575935	0.575935			LINC01128	0.3128	0.0219	-0.796023	0.575935	0.575935
		POM121	POM121				POM121	POM121										POM121	0.3007	0.0178	-0.795712	0.576059	0.576059			POM121	0.3007	0.0178	-0.795712	0.576059	0.576059
		EIF2B4	EIF2B4				EIF2B4	EIF2B4										EIF2B4	0.312	0.0218	-0.795345	0.576205	0.576205			EIF2B4	0.312	0.0218	-0.795345	0.576205	0.576205
		HPS1	HPS1				HPS1	HPS1										HPS1	0.3525	0.034	-0.794938	0.576368	0.576368			HPS1	0.3525	0.034	-0.794938	0.576368	0.576368
		VPS13D	VPS13D				VPS13D	VPS13D										VPS13D	0.3613	0.0381	-0.794903	0.576382	0.576382			VPS13D	0.3613	0.0381	-0.794903	0.576382	0.576382
		PLPP7	PLPP7				PLPP7	PLPP7										PLPP7	0.3355	0.0288	-0.79456	0.576519	0.576519			PLPP7	0.3355	0.0288	-0.79456	0.576519	0.576519
		HS3ST4	HS3ST4				HS3ST4	HS3ST4										HS3ST4	0.3036	0.0192	-0.794521	0.576535	0.576535			HS3ST4	0.3036	0.0192	-0.794521	0.576535	0.576535
		EIF3A	EIF3A				EIF3A	EIF3A										EIF3A	0.2477	0.00767	-0.794098	0.576704	0.576704			EIF3A	0.2477	0.00767	-0.794098	0.576704	0.576704
		GAS2L3	GAS2L3				GAS2L3	GAS2L3										GAS2L3	0.3485	0.0328	-0.793889	0.576787	0.576787			GAS2L3	0.3485	0.0328	-0.793889	0.576787	0.576787
		DPP7	DPP7				DPP7	DPP7										DPP7	0.2692	0.0112	-0.793217	0.577056	0.577056			DPP7	0.2692	0.0112	-0.793217	0.577056	0.577056
		IGFBP3	IGFBP3				IGFBP3	IGFBP3										IGFBP3	0.2612	0.0102	-0.793196	0.577064	0.577064			IGFBP3	0.2612	0.0102	-0.793196	0.577064	0.577064
		FASTKD1	FASTKD1				FASTKD1	FASTKD1										FASTKD1	0.322	0.0243	-0.79274	0.577247	0.577247			FASTKD1	0.322	0.0243	-0.79274	0.577247	0.577247
		BPIFB3	BPIFB3				BPIFB3	BPIFB3										BPIFB3	0.2211	0.00513	-0.792527	0.577332	0.577332			BPIFB3	0.2211	0.00513	-0.792527	0.577332	0.577332
		RIC3	RIC3				RIC3	RIC3										RIC3	0.3096	0.0212	-0.792093	0.577506	0.577506			RIC3	0.3096	0.0212	-0.792093	0.577506	0.577506
		ACPP	ACPP				ACPP	ACPP										ACPP	0.317	0.0233	-0.791936	0.577569	0.577569			ACPP	0.317	0.0233	-0.791936	0.577569	0.577569
		CDYL2	CDYL2				CDYL2	CDYL2										CDYL2	0.2692	0.0112	-0.791621	0.577695	0.577695			CDYL2	0.2692	0.0112	-0.791621	0.577695	0.577695
		SEMA4A	SEMA4A				SEMA4A	SEMA4A										SEMA4A	0.2698	0.0117	-0.791519	0.577735	0.577735			SEMA4A	0.2698	0.0117	-0.791519	0.577735	0.577735
		GABRQ	GABRQ				GABRQ	GABRQ										GABRQ	0.3613	0.0381	-0.791457	0.57776	0.57776			GABRQ	0.3613	0.0381	-0.791457	0.57776	0.57776
		PTEN	PTEN				PTEN	PTEN										PTEN	0.3801	0.0438	-0.791188	0.577868	0.577868			PTEN	0.3801	0.0438	-0.791188	0.577868	0.577868
		TTLL5	TTLL5				TTLL5	TTLL5										TTLL5	0.2721	0.0123	-0.790125	0.578294	0.578294			TTLL5	0.2721	0.0123	-0.790125	0.578294	0.578294
		STARD8	STARD8				STARD8	STARD8										STARD8	0.3779	0.0429	-0.789805	0.578422	0.578422			STARD8	0.3779	0.0429	-0.789805	0.578422	0.578422
		BRAF	BRAF				BRAF	BRAF										BRAF	0.3761	0.042	-0.789403	0.578583	0.578583			BRAF	0.3761	0.042	-0.789403	0.578583	0.578583
		RIOK2	RIOK2				RIOK2	RIOK2										RIOK2	0.2308	0.00565	-0.788981	0.578753	0.578753			RIOK2	0.2308	0.00565	-0.788981	0.578753	0.578753
		HESX1	HESX1				HESX1	HESX1										HESX1	0.3223	0.0244	-0.788923	0.578776	0.578776			HESX1	0.3223	0.0244	-0.788923	0.578776	0.578776
		SLC16A13	SLC16A13				SLC16A13	SLC16A13										SLC16A13	0.3049	0.0197	-0.788233	0.579053	0.579053			SLC16A13	0.3049	0.0197	-0.788233	0.579053	0.579053
		PANK3	PANK3				PANK3	PANK3										PANK3	0.2893	0.0156	-0.787368	0.5794	0.5794			PANK3	0.2893	0.0156	-0.787368	0.5794	0.5794
		PLK4	PLK4				PLK4	PLK4										PLK4	0.3185	0.0236	-0.787314	0.579422	0.579422			PLK4	0.3185	0.0236	-0.787314	0.579422	0.579422
		TBCE	TBCE				TBCE	TBCE										TBCE	0.3096	0.0211	-0.786467	0.579762	0.579762			TBCE	0.3096	0.0211	-0.786467	0.579762	0.579762
		PTPRS	PTPRS				PTPRS	PTPRS										PTPRS	0.3613	0.0377	-0.786012	0.579945	0.579945			PTPRS	0.3613	0.0377	-0.786012	0.579945	0.579945
		RCOR2	RCOR2				RCOR2	RCOR2										RCOR2	0.2425	0.00716	-0.784534	0.580539	0.580539			RCOR2	0.2425	0.00716	-0.784534	0.580539	0.580539
		LINC00844	LINC00844				LINC00844	LINC00844										LINC00844	0.2601	0.00946	-0.783521	0.580947	0.580947			LINC00844	0.2601	0.00946	-0.783521	0.580947	0.580947
		RANGRF	RANGRF				RANGRF	RANGRF										RANGRF	0.2419	0.00709	-0.783129	0.581105	0.581105			RANGRF	0.2419	0.00709	-0.783129	0.581105	0.581105
		PRSS22	PRSS22				PRSS22	PRSS22										PRSS22	0.3363	0.0293	-0.782208	0.581476	0.581476			PRSS22	0.3363	0.0293	-0.782208	0.581476	0.581476
		KDELR2	KDELR2				KDELR2	KDELR2										KDELR2	0.2336	0.006	-0.781872	0.581612	0.581612			KDELR2	0.2336	0.006	-0.781872	0.581612	0.581612
		SERPINF1	SERPINF1				SERPINF1	SERPINF1										SERPINF1	0.2698	0.0116	-0.781378	0.581811	0.581811			SERPINF1	0.2698	0.0116	-0.781378	0.581811	0.581811
		EXT2	EXT2				EXT2	EXT2										EXT2	0.2539	0.0086	-0.780919	0.581996	0.581996			EXT2	0.2539	0.0086	-0.780919	0.581996	0.581996
		ZMAT3	ZMAT3				ZMAT3	ZMAT3										ZMAT3	0.3445	0.0317	-0.780586	0.58213	0.58213			ZMAT3	0.3445	0.0317	-0.780586	0.58213	0.58213
		ITPKA	ITPKA				ITPKA	ITPKA										ITPKA	0.3372	0.0295	-0.780456	0.582183	0.582183			ITPKA	0.3372	0.0295	-0.780456	0.582183	0.582183
		MOGAT2	MOGAT2				MOGAT2	MOGAT2										MOGAT2	0.3909	0.0474	-0.780056	0.582344	0.582344			MOGAT2	0.3909	0.0474	-0.780056	0.582344	0.582344
		FIRRE	FIRRE				FIRRE	FIRRE										FIRRE	0.2698	0.0114	-0.77989	0.582411	0.582411			FIRRE	0.2698	0.0114	-0.77989	0.582411	0.582411
		LOC100130856	LOC100130856				LOC100130856	LOC100130856										LOC100130856	0.3485	0.0326	-0.779641	0.582512	0.582512			LOC100130856	0.3485	0.0326	-0.779641	0.582512	0.582512
		ZNF79	ZNF79				ZNF79	ZNF79										ZNF79	0.2573	0.00884	-0.779263	0.582664	0.582664			ZNF79	0.2573	0.00884	-0.779263	0.582664	0.582664
		C17orf105	C17orf105				C17orf105	C17orf105										C17orf105	0.3343	0.0282	-0.778131	0.583122	0.583122			C17orf105	0.3343	0.0282	-0.778131	0.583122	0.583122
		TMEM132B	TMEM132B				TMEM132B	TMEM132B										TMEM132B	0.3268	0.0258	-0.77734	0.583442	0.583442			TMEM132B	0.3268	0.0258	-0.77734	0.583442	0.583442
		ADM	ADM				ADM	ADM										ADM	0.2054	0.00396	-0.776585	0.583747	0.583747			ADM	0.2054	0.00396	-0.776585	0.583747	0.583747
		HIC2	HIC2				HIC2	HIC2										HIC2	0.2215	0.00516	-0.776546	0.583763	0.583763			HIC2	0.2215	0.00516	-0.776546	0.583763	0.583763
		ZNF708	ZNF708				ZNF708	ZNF708										ZNF708	0.3364	0.0293	-0.775632	0.584133	0.584133			ZNF708	0.3364	0.0293	-0.775632	0.584133	0.584133
		COX5B	COX5B				COX5B	COX5B										COX5B	0.2389	0.00671	-0.77539	0.584231	0.584231			COX5B	0.2389	0.00671	-0.77539	0.584231	0.584231
		CLEC12B	CLEC12B				CLEC12B	CLEC12B										CLEC12B	0.2838	0.0145	-0.775196	0.584309	0.584309			CLEC12B	0.2838	0.0145	-0.775196	0.584309	0.584309
		CPNE8	CPNE8				CPNE8	CPNE8										CPNE8	0.2536	0.00838	-0.774625	0.584541	0.584541			CPNE8	0.2536	0.00838	-0.774625	0.584541	0.584541
		TES	TES				TES	TES										TES	0.3533	0.0343	-0.774154	0.584731	0.584731			TES	0.3533	0.0343	-0.774154	0.584731	0.584731
		MAGEE1	MAGEE1				MAGEE1	MAGEE1										MAGEE1	0.293	0.0164	-0.773738	0.5849	0.5849			MAGEE1	0.293	0.0164	-0.773738	0.5849	0.5849
		CSTA	CSTA				CSTA	CSTA										CSTA	0.1901	0.00322	-0.7731	0.585159	0.585159			CSTA	0.1901	0.00322	-0.7731	0.585159	0.585159
		MBNL1	MBNL1				MBNL1	MBNL1										MBNL1	0.2698	0.0116	-0.772926	0.585229	0.585229			MBNL1	0.2698	0.0116	-0.772926	0.585229	0.585229
		ZNF396	ZNF396				ZNF396	ZNF396										ZNF396	0.1915	0.00333	-0.772503	0.585401	0.585401			ZNF396	0.1915	0.00333	-0.772503	0.585401	0.585401
		FOXB1	FOXB1				FOXB1	FOXB1										FOXB1	0.3173	0.0234	-0.771974	0.585616	0.585616			FOXB1	0.3173	0.0234	-0.771974	0.585616	0.585616
		SLC36A1	SLC36A1				SLC36A1	SLC36A1										SLC36A1	0.2183	0.00485	-0.771683	0.585734	0.585734			SLC36A1	0.2183	0.00485	-0.771683	0.585734	0.585734
		SPATA42	SPATA42				SPATA42	SPATA42										SPATA42	0.2698	0.0114	-0.771213	0.585925	0.585925			SPATA42	0.2698	0.0114	-0.771213	0.585925	0.585925
		LOC100286906	LOC100286906				LOC100286906	LOC100286906										LOC100286906	0.3095	0.0208	-0.771206	0.585927	0.585927			LOC100286906	0.3095	0.0208	-0.771206	0.585927	0.585927
		NKX2-8	NKX2-8				NKX2-8	NKX2-8										NKX2-8	0.2958	0.0171	-0.771049	0.585991	0.585991			NKX2-8	0.2958	0.0171	-0.771049	0.585991	0.585991
		RRP1B	RRP1B				RRP1B	RRP1B										RRP1B	0.3036	0.0189	-0.770874	0.586062	0.586062			RRP1B	0.3036	0.0189	-0.770874	0.586062	0.586062
		LOX	LOX				LOX	LOX										LOX	0.2585	0.00908	-0.770667	0.586146	0.586146			LOX	0.2585	0.00908	-0.770667	0.586146	0.586146
		STXBP4	STXBP4				STXBP4	STXBP4										STXBP4	0.2601	0.00943	-0.770624	0.586164	0.586164			STXBP4	0.2601	0.00943	-0.770624	0.586164	0.586164
		PGGT1B	PGGT1B				PGGT1B	PGGT1B										PGGT1B	0.221	0.00508	-0.770594	0.586176	0.586176			PGGT1B	0.221	0.00508	-0.770594	0.586176	0.586176
		HOTAIRM1	HOTAIRM1				HOTAIRM1	HOTAIRM1										HOTAIRM1	0.3363	0.0291	-0.770342	0.586278	0.586278			HOTAIRM1	0.3363	0.0291	-0.770342	0.586278	0.586278
		NIN	NIN				NIN	NIN										NIN	0.267	0.0107	-0.7703	0.586296	0.586296			NIN	0.267	0.0107	-0.7703	0.586296	0.586296
		SETD4	SETD4				SETD4	SETD4										SETD4	0.3468	0.0321	-0.769979	0.586426	0.586426			SETD4	0.3468	0.0321	-0.769979	0.586426	0.586426
		SEPT5	SEPT5				SEPT5	SEPT5										SEPT5	0.3074	0.0201	-0.769894	0.586461	0.586461			SEPT5	0.3074	0.0201	-0.769894	0.586461	0.586461
		RAF1	RAF1				RAF1	RAF1										RAF1	0.2918	0.0161	-0.769719	0.586532	0.586532			RAF1	0.2918	0.0161	-0.769719	0.586532	0.586532
		TEX2	TEX2				TEX2	TEX2										TEX2	0.2671	0.0107	-0.769486	0.586626	0.586626			TEX2	0.2671	0.0107	-0.769486	0.586626	0.586626
		SMAD3	SMAD3				SMAD3	SMAD3										SMAD3	0.261	0.00993	-0.769322	0.586693	0.586693			SMAD3	0.261	0.00993	-0.769322	0.586693	0.586693
		B3GNT8	B3GNT8				B3GNT8	B3GNT8										B3GNT8	0.3555	0.0348	-0.769228	0.586731	0.586731			B3GNT8	0.3555	0.0348	-0.769228	0.586731	0.586731
		ATM	ATM				ATM	ATM										ATM	0.2698	0.012	-0.768579	0.586995	0.586995			ATM	0.2698	0.012	-0.768579	0.586995	0.586995
		CEP57L1	CEP57L1				CEP57L1	CEP57L1										CEP57L1	0.3788	0.0433	-0.767745	0.587335	0.587335			CEP57L1	0.3788	0.0433	-0.767745	0.587335	0.587335
		TECTA	TECTA				TECTA	TECTA										TECTA	0.313	0.0221	-0.767496	0.587436	0.587436			TECTA	0.313	0.0221	-0.767496	0.587436	0.587436
		TTC37	TTC37				TTC37	TTC37										TTC37	0.3613	0.038	-0.767459	0.587451	0.587451			TTC37	0.3613	0.038	-0.767459	0.587451	0.587451
		PARVA	PARVA				PARVA	PARVA										PARVA	0.3421	0.031	-0.766092	0.588008	0.588008			PARVA	0.3421	0.031	-0.766092	0.588008	0.588008
		PRSS3	PRSS3				PRSS3	PRSS3										PRSS3	0.23	0.00559	-0.764936	0.588479	0.588479			PRSS3	0.23	0.00559	-0.764936	0.588479	0.588479
		FBXO21	FBXO21				FBXO21	FBXO21										FBXO21	0.3289	0.0263	-0.763601	0.589024	0.589024			FBXO21	0.3289	0.0263	-0.763601	0.589024	0.589024
		ANTXR2	ANTXR2				ANTXR2	ANTXR2										ANTXR2	0.28	0.0137	-0.763047	0.589251	0.589251			ANTXR2	0.28	0.0137	-0.763047	0.589251	0.589251
		C17orf51	C17orf51				C17orf51	C17orf51										C17orf51	0.3368	0.0294	-0.762515	0.589468	0.589468			C17orf51	0.3368	0.0294	-0.762515	0.589468	0.589468
		POP5	POP5				POP5	POP5										POP5	0.3573	0.0353	-0.761603	0.589841	0.589841			POP5	0.3573	0.0353	-0.761603	0.589841	0.589841
		SERAC1	SERAC1				SERAC1	SERAC1										SERAC1	0.2389	0.00667	-0.761089	0.590051	0.590051			SERAC1	0.2389	0.00667	-0.761089	0.590051	0.590051
		DBNL	DBNL				DBNL	DBNL										DBNL	0.3266	0.0256	-0.760732	0.590197	0.590197			DBNL	0.3266	0.0256	-0.760732	0.590197	0.590197
		KIAA1654	KIAA1654				KIAA1654	KIAA1654										KIAA1654	0.2825	0.0142	-0.76054	0.590275	0.590275			KIAA1654	0.2825	0.0142	-0.76054	0.590275	0.590275
		CNPY2	CNPY2				CNPY2	CNPY2										CNPY2	0.3163	0.023	-0.760377	0.590342	0.590342			CNPY2	0.3163	0.023	-0.760377	0.590342	0.590342
		CCNL2	CCNL2				CCNL2	CCNL2										CCNL2	0.3036	0.0189	-0.759796	0.59058	0.59058			CCNL2	0.3036	0.0189	-0.759796	0.59058	0.59058
		SEC24D	SEC24D				SEC24D	SEC24D										SEC24D	0.2588	0.00922	-0.759535	0.590687	0.590687			SEC24D	0.2588	0.00922	-0.759535	0.590687	0.590687
		NAGK	NAGK				NAGK	NAGK										NAGK	0.3276	0.0259	-0.75888	0.590955	0.590955			NAGK	0.3276	0.0259	-0.75888	0.590955	0.590955
		SRPRB	SRPRB				SRPRB	SRPRB										SRPRB	0.1753	0.00253	-0.758611	0.591065	0.591065			SRPRB	0.1753	0.00253	-0.758611	0.591065	0.591065
		CPN2	CPN2				CPN2	CPN2										CPN2	0.2698	0.0115	-0.757666	0.591452	0.591452			CPN2	0.2698	0.0115	-0.757666	0.591452	0.591452
		ANKRD12	ANKRD12				ANKRD12	ANKRD12										ANKRD12	0.3036	0.0191	-0.757031	0.591713	0.591713			ANKRD12	0.3036	0.0191	-0.757031	0.591713	0.591713
		LRRC37A11P	LRRC37A11P				LRRC37A11P	LRRC37A11P										LRRC37A11P	0.2599	0.0094	-0.756946	0.591748	0.591748			LRRC37A11P	0.2599	0.0094	-0.756946	0.591748	0.591748
		ATXN7L1	ATXN7L1				ATXN7L1	ATXN7L1										ATXN7L1	0.3633	0.0388	-0.75662	0.591881	0.591881			ATXN7L1	0.3633	0.0388	-0.75662	0.591881	0.591881
		C10orf76	C10orf76				C10orf76	C10orf76										C10orf76	0.3577	0.0362	-0.756437	0.591956	0.591956			C10orf76	0.3577	0.0362	-0.756437	0.591956	0.591956
		ASAH1	ASAH1				ASAH1	ASAH1										ASAH1	0.3402	0.0304	-0.756242	0.592036	0.592036			ASAH1	0.3402	0.0304	-0.756242	0.592036	0.592036
		RPL13A	RPL13A				RPL13A	RPL13A										RPL13A	0.3351	0.0286	-0.756224	0.592044	0.592044			RPL13A	0.3351	0.0286	-0.756224	0.592044	0.592044
		ANKRD6	ANKRD6				ANKRD6	ANKRD6										ANKRD6	0.2499	0.00794	-0.755377	0.592392	0.592392			ANKRD6	0.2499	0.00794	-0.755377	0.592392	0.592392
		LINC00152	LINC00152				LINC00152	LINC00152										LINC00152	0.3926	0.0483	-0.755101	0.592505	0.592505			LINC00152	0.3926	0.0483	-0.755101	0.592505	0.592505
		MDGA1	MDGA1				MDGA1	MDGA1										MDGA1	0.3207	0.024	-0.754867	0.592601	0.592601			MDGA1	0.3207	0.024	-0.754867	0.592601	0.592601
		FBXO9	FBXO9				FBXO9	FBXO9										FBXO9	0.2498	0.00788	-0.754533	0.592738	0.592738			FBXO9	0.2498	0.00788	-0.754533	0.592738	0.592738
		TRPM3	TRPM3				TRPM3	TRPM3										TRPM3	0.2957	0.0168	-0.75384	0.593023	0.593023			TRPM3	0.2957	0.0168	-0.75384	0.593023	0.593023
		EVA1C	EVA1C				EVA1C	EVA1C										EVA1C	0.3518	0.0337	-0.753833	0.593026	0.593026			EVA1C	0.3518	0.0337	-0.753833	0.593026	0.593026
		LGALS2	LGALS2				LGALS2	LGALS2										LGALS2	0.3922	0.0481	-0.753694	0.593083	0.593083			LGALS2	0.3922	0.0481	-0.753694	0.593083	0.593083
		MRO	MRO				MRO	MRO										MRO	0.2517	0.00821	-0.753404	0.593202	0.593202			MRO	0.2517	0.00821	-0.753404	0.593202	0.593202
		DEFB106B	DEFB106B				DEFB106B	DEFB106B										DEFB106B	0.3224	0.0248	-0.751518	0.593978	0.593978			DEFB106B	0.3224	0.0248	-0.751518	0.593978	0.593978
		ZNF781	ZNF781				ZNF781	ZNF781										ZNF781	0.3898	0.0471	-0.750173	0.594532	0.594532			ZNF781	0.3898	0.0471	-0.750173	0.594532	0.594532
		SMAD2	SMAD2				SMAD2	SMAD2										SMAD2	0.2892	0.0154	-0.750146	0.594543	0.594543			SMAD2	0.2892	0.0154	-0.750146	0.594543	0.594543
		ASRGL1	ASRGL1				ASRGL1	ASRGL1										ASRGL1	0.3117	0.0217	-0.750125	0.594552	0.594552			ASRGL1	0.3117	0.0217	-0.750125	0.594552	0.594552
		PCDH1	PCDH1				PCDH1	PCDH1										PCDH1	0.3943	0.0489	-0.749826	0.594675	0.594675			PCDH1	0.3943	0.0489	-0.749826	0.594675	0.594675
		TNFRSF25	TNFRSF25				TNFRSF25	TNFRSF25										TNFRSF25	0.2868	0.0149	-0.749745	0.594709	0.594709			TNFRSF25	0.2868	0.0149	-0.749745	0.594709	0.594709
		PINLYP	PINLYP				PINLYP	PINLYP										PINLYP	0.2708	0.0121	-0.74949	0.594814	0.594814			PINLYP	0.2708	0.0121	-0.74949	0.594814	0.594814
		CYP2R1	CYP2R1				CYP2R1	CYP2R1										CYP2R1	0.3822	0.0448	-0.749467	0.594823	0.594823			CYP2R1	0.3822	0.0448	-0.749467	0.594823	0.594823
		MRGPRX2	MRGPRX2				MRGPRX2	MRGPRX2										MRGPRX2	0.2601	0.00979	-0.749128	0.594963	0.594963			MRGPRX2	0.2601	0.00979	-0.749128	0.594963	0.594963
		PLEKHA2	PLEKHA2				PLEKHA2	PLEKHA2										PLEKHA2	0.3169	0.0231	-0.747876	0.59548	0.59548			PLEKHA2	0.3169	0.0231	-0.747876	0.59548	0.59548
		IGK	IGK				IGK	IGK										IGK	0.3306	0.0271	-0.747619	0.595586	0.595586			IGK	0.3306	0.0271	-0.747619	0.595586	0.595586
		RINT1	RINT1				RINT1	RINT1										RINT1	0.34	0.0303	-0.747243	0.595741	0.595741			RINT1	0.34	0.0303	-0.747243	0.595741	0.595741
		ACSF3	ACSF3				ACSF3	ACSF3										ACSF3	0.3327	0.0277	-0.746958	0.595859	0.595859			ACSF3	0.3327	0.0277	-0.746958	0.595859	0.595859
		ZNF90	ZNF90				ZNF90	ZNF90										ZNF90	0.3613	0.038	-0.746603	0.596005	0.596005			ZNF90	0.3613	0.038	-0.746603	0.596005	0.596005
		CCDC127	CCDC127				CCDC127	CCDC127										CCDC127	0.261	0.01	-0.745992	0.596258	0.596258			CCDC127	0.261	0.01	-0.745992	0.596258	0.596258
		AHCYL2	AHCYL2				AHCYL2	AHCYL2										AHCYL2	0.261	0.00994	-0.745845	0.596318	0.596318			AHCYL2	0.261	0.00994	-0.745845	0.596318	0.596318
		ZNF358	ZNF358				ZNF358	ZNF358										ZNF358	0.2424	0.00713	-0.745128	0.596615	0.596615			ZNF358	0.2424	0.00713	-0.745128	0.596615	0.596615
		HIST2H4B	HIST2H4B				HIST2H4B	HIST2H4B										HIST2H4B	0.2415	0.00702	-0.745121	0.596618	0.596618			HIST2H4B	0.2415	0.00702	-0.745121	0.596618	0.596618
		SUPT3H	SUPT3H				SUPT3H	SUPT3H										SUPT3H	0.3485	0.0327	-0.744938	0.596694	0.596694			SUPT3H	0.3485	0.0327	-0.744938	0.596694	0.596694
		ADGRA3	ADGRA3				ADGRA3	ADGRA3										ADGRA3	0.2836	0.0144	-0.744833	0.596737	0.596737			ADGRA3	0.2836	0.0144	-0.744833	0.596737	0.596737
		GPR6	GPR6				GPR6	GPR6										GPR6	0.2911	0.0159	-0.744542	0.596857	0.596857			GPR6	0.2911	0.0159	-0.744542	0.596857	0.596857
		BCAN	BCAN				BCAN	BCAN										BCAN	0.3665	0.0396	-0.744368	0.596929	0.596929			BCAN	0.3665	0.0396	-0.744368	0.596929	0.596929
		SEC62	SEC62				SEC62	SEC62										SEC62	0.202	0.00371	-0.744357	0.596934	0.596934			SEC62	0.202	0.00371	-0.744357	0.596934	0.596934
		FBXL21	FBXL21				FBXL21	FBXL21										FBXL21	0.3577	0.0362	-0.744002	0.597081	0.597081			FBXL21	0.3577	0.0362	-0.744002	0.597081	0.597081
		ITPK1	ITPK1				ITPK1	ITPK1										ITPK1	0.3228	0.0248	-0.743795	0.597166	0.597166			ITPK1	0.3228	0.0248	-0.743795	0.597166	0.597166
		FBXL20	FBXL20				FBXL20	FBXL20										FBXL20	0.2499	0.00797	-0.743166	0.597427	0.597427			FBXL20	0.2499	0.00797	-0.743166	0.597427	0.597427
		ROMO1	ROMO1				ROMO1	ROMO1										ROMO1	0.3177	0.0234	-0.742919	0.597529	0.597529			ROMO1	0.3177	0.0234	-0.742919	0.597529	0.597529
		CEP85L	CEP85L				CEP85L	CEP85L										CEP85L	0.3351	0.0285	-0.742815	0.597572	0.597572			CEP85L	0.3351	0.0285	-0.742815	0.597572	0.597572
		ACTN3	ACTN3				ACTN3	ACTN3										ACTN3	0.3577	0.0361	-0.742803	0.597577	0.597577			ACTN3	0.3577	0.0361	-0.742803	0.597577	0.597577
		WFDC1	WFDC1				WFDC1	WFDC1										WFDC1	0.3822	0.0447	-0.742627	0.59765	0.59765			WFDC1	0.3822	0.0447	-0.742627	0.59765	0.59765
		PEX11G	PEX11G				PEX11G	PEX11G										PEX11G	0.3573	0.0357	-0.742224	0.597817	0.597817			PEX11G	0.3573	0.0357	-0.742224	0.597817	0.597817
		ACTB	ACTB				ACTB	ACTB										ACTB	0.3961	0.0494	-0.742193	0.59783	0.59783			ACTB	0.3961	0.0494	-0.742193	0.59783	0.59783
		MSMB	MSMB				MSMB	MSMB										MSMB	0.3465	0.032	-0.741214	0.598236	0.598236			MSMB	0.3465	0.032	-0.741214	0.598236	0.598236
		KLC2	KLC2				KLC2	KLC2										KLC2	0.3223	0.0244	-0.741035	0.59831	0.59831			KLC2	0.3223	0.0244	-0.741035	0.59831	0.59831
		DTD1	DTD1				DTD1	DTD1										DTD1	0.2601	0.00981	-0.740928	0.598354	0.598354			DTD1	0.2601	0.00981	-0.740928	0.598354	0.598354
		PRR5L	PRR5L				PRR5L	PRR5L										PRR5L	0.2539	0.00865	-0.740908	0.598363	0.598363			PRR5L	0.2539	0.00865	-0.740908	0.598363	0.598363
		PELP1	PELP1				PELP1	PELP1										PELP1	0.3573	0.0352	-0.740308	0.598612	0.598612			PELP1	0.3573	0.0352	-0.740308	0.598612	0.598612
		DDX11L2	DDX11L2				DDX11L2	DDX11L2										DDX11L2	0.2892	0.0155	-0.739932	0.598768	0.598768			DDX11L2	0.2892	0.0155	-0.739932	0.598768	0.598768
		MFN2	MFN2				MFN2	MFN2										MFN2	0.3063	0.0199	-0.739436	0.598973	0.598973			MFN2	0.3063	0.0199	-0.739436	0.598973	0.598973
		CRYZL1	CRYZL1				CRYZL1	CRYZL1										CRYZL1	0.3594	0.0367	-0.738652	0.599299	0.599299			CRYZL1	0.3594	0.0367	-0.738652	0.599299	0.599299
		RBMS1	RBMS1				RBMS1	RBMS1										RBMS1	0.3048	0.0194	-0.738575	0.599331	0.599331			RBMS1	0.3048	0.0194	-0.738575	0.599331	0.599331
		PNPLA3	PNPLA3				PNPLA3	PNPLA3										PNPLA3	0.2671	0.0109	-0.737846	0.599634	0.599634			PNPLA3	0.2671	0.0109	-0.737846	0.599634	0.599634
		MTUS1	MTUS1				MTUS1	MTUS1										MTUS1	0.3566	0.035	-0.737672	0.599706	0.599706			MTUS1	0.3566	0.035	-0.737672	0.599706	0.599706
		JOSD1	JOSD1				JOSD1	JOSD1										JOSD1	0.2822	0.0142	-0.737165	0.599917	0.599917			JOSD1	0.2822	0.0142	-0.737165	0.599917	0.599917
		PCDH7	PCDH7				PCDH7	PCDH7										PCDH7	0.358	0.0364	-0.736966	0.6	0.6			PCDH7	0.358	0.0364	-0.736966	0.6	0.6
		GLTSCR2	GLTSCR2				GLTSCR2	GLTSCR2										GLTSCR2	0.2671	0.0109	-0.73661	0.600148	0.600148			GLTSCR2	0.2671	0.0109	-0.73661	0.600148	0.600148
		FPR1	FPR1				FPR1	FPR1										FPR1	0.231	0.00569	-0.736144	0.600342	0.600342			FPR1	0.231	0.00569	-0.736144	0.600342	0.600342
		OTX1	OTX1				OTX1	OTX1										OTX1	0.2377	0.00642	-0.736136	0.600345	0.600345			OTX1	0.2377	0.00642	-0.736136	0.600345	0.600345
		GPRC5D	GPRC5D				GPRC5D	GPRC5D										GPRC5D	0.3016	0.0181	-0.736049	0.600381	0.600381			GPRC5D	0.3016	0.0181	-0.736049	0.600381	0.600381
		TM4SF19	TM4SF19				TM4SF19	TM4SF19										TM4SF19	0.2793	0.0134	-0.735426	0.600641	0.600641			TM4SF19	0.2793	0.0134	-0.735426	0.600641	0.600641
		TTC33	TTC33				TTC33	TTC33										TTC33	0.2755	0.013	-0.734925	0.600849	0.600849			TTC33	0.2755	0.013	-0.734925	0.600849	0.600849
		ARFGEF1	ARFGEF1				ARFGEF1	ARFGEF1										ARFGEF1	0.2477	0.0077	-0.73442	0.60106	0.60106			ARFGEF1	0.2477	0.0077	-0.73442	0.60106	0.60106
		ALDOB	ALDOB				ALDOB	ALDOB										ALDOB	0.382	0.0444	-0.734305	0.601108	0.601108			ALDOB	0.382	0.0444	-0.734305	0.601108	0.601108
		RC3H1	RC3H1				RC3H1	RC3H1										RC3H1	0.3573	0.0359	-0.734161	0.601168	0.601168			RC3H1	0.3573	0.0359	-0.734161	0.601168	0.601168
		MICALL2	MICALL2				MICALL2	MICALL2										MICALL2	0.3506	0.0333	-0.734118	0.601185	0.601185			MICALL2	0.3506	0.0333	-0.734118	0.601185	0.601185
		DTWD1	DTWD1				DTWD1	DTWD1										DTWD1	0.3931	0.0484	-0.734053	0.601213	0.601213			DTWD1	0.3931	0.0484	-0.734053	0.601213	0.601213
		ORMDL3	ORMDL3				ORMDL3	ORMDL3										ORMDL3	0.3377	0.0296	-0.73382	0.60131	0.60131			ORMDL3	0.3377	0.0296	-0.73382	0.60131	0.60131
		LYN	LYN				LYN	LYN										LYN	0.2599	0.00941	-0.733552	0.601421	0.601421			LYN	0.2599	0.00941	-0.733552	0.601421	0.601421
		SON	SON				SON	SON										SON	0.3755	0.0419	-0.733081	0.601618	0.601618			SON	0.3755	0.0419	-0.733081	0.601618	0.601618
		ZYG11A	ZYG11A				ZYG11A	ZYG11A										ZYG11A	0.3529	0.0341	-0.732856	0.601712	0.601712			ZYG11A	0.3529	0.0341	-0.732856	0.601712	0.601712
		LOC101927770	LOC101927770				LOC101927770	LOC101927770										LOC101927770	0.3594	0.0367	-0.732772	0.601747	0.601747			LOC101927770	0.3594	0.0367	-0.732772	0.601747	0.601747
		PSD3	PSD3				PSD3	PSD3										PSD3	0.3121	0.0218	-0.732673	0.601788	0.601788			PSD3	0.3121	0.0218	-0.732673	0.601788	0.601788
		ACOX1	ACOX1				ACOX1	ACOX1										ACOX1	0.2446	0.00736	-0.731881	0.602118	0.602118			ACOX1	0.2446	0.00736	-0.731881	0.602118	0.602118
		FMO3	FMO3				FMO3	FMO3										FMO3	0.3036	0.0189	-0.730228	0.602809	0.602809			FMO3	0.3036	0.0189	-0.730228	0.602809	0.602809
		NCOA4	NCOA4				NCOA4	NCOA4										NCOA4	0.2464	0.00753	-0.729581	0.603079	0.603079			NCOA4	0.2464	0.00753	-0.729581	0.603079	0.603079
		GOLGA2	GOLGA2				GOLGA2	GOLGA2										GOLGA2	0.2698	0.0118	-0.72941	0.603151	0.603151			GOLGA2	0.2698	0.0118	-0.72941	0.603151	0.603151
		RB1	RB1				RB1	RB1										RB1	0.2585	0.00917	-0.729372	0.603166	0.603166			RB1	0.2585	0.00917	-0.729372	0.603166	0.603166
		CD38	CD38				CD38	CD38										CD38	0.2733	0.0125	-0.728329	0.603603	0.603603			CD38	0.2733	0.0125	-0.728329	0.603603	0.603603
		TULP1	TULP1				TULP1	TULP1										TULP1	0.2671	0.0108	-0.726864	0.604216	0.604216			TULP1	0.2671	0.0108	-0.726864	0.604216	0.604216
		MIEF1	MIEF1				MIEF1	MIEF1										MIEF1	0.3921	0.048	-0.726753	0.604262	0.604262			MIEF1	0.3921	0.048	-0.726753	0.604262	0.604262
		CENPJ	CENPJ				CENPJ	CENPJ										CENPJ	0.3518	0.0336	-0.726559	0.604344	0.604344			CENPJ	0.3518	0.0336	-0.726559	0.604344	0.604344
		ART4	ART4				ART4	ART4										ART4	0.2671	0.0108	-0.726251	0.604473	0.604473			ART4	0.2671	0.0108	-0.726251	0.604473	0.604473
		CAMTA1	CAMTA1				CAMTA1	CAMTA1										CAMTA1	0.2922	0.0162	-0.72516	0.60493	0.60493			CAMTA1	0.2922	0.0162	-0.72516	0.60493	0.60493
		PGRMC2	PGRMC2				PGRMC2	PGRMC2										PGRMC2	0.3088	0.0204	-0.724937	0.605023	0.605023			PGRMC2	0.3088	0.0204	-0.724937	0.605023	0.605023
		HCFC2	HCFC2				HCFC2	HCFC2										HCFC2	0.2698	0.0118	-0.724496	0.605208	0.605208			HCFC2	0.2698	0.0118	-0.724496	0.605208	0.605208
		TRAM2	TRAM2				TRAM2	TRAM2										TRAM2	0.3442	0.0315	-0.721278	0.60656	0.60656			TRAM2	0.3442	0.0315	-0.721278	0.60656	0.60656
		FAM189A2	FAM189A2				FAM189A2	FAM189A2										FAM189A2	0.372	0.0409	-0.721183	0.6066	0.6066			FAM189A2	0.372	0.0409	-0.721183	0.6066	0.6066
		PYCR1	PYCR1				PYCR1	PYCR1										PYCR1	0.2755	0.0129	-0.720894	0.606721	0.606721			PYCR1	0.2755	0.0129	-0.720894	0.606721	0.606721
		VN1R5	VN1R5				VN1R5	VN1R5										VN1R5	0.313	0.0221	-0.72078	0.606769	0.606769			VN1R5	0.313	0.0221	-0.72078	0.606769	0.606769
		ST6GAL1	ST6GAL1				ST6GAL1	ST6GAL1										ST6GAL1	0.3612	0.0376	-0.72069	0.606807	0.606807			ST6GAL1	0.3612	0.0376	-0.72069	0.606807	0.606807
		FBXL2	FBXL2				FBXL2	FBXL2										FBXL2	0.3918	0.0477	-0.72063	0.606832	0.606832			FBXL2	0.3918	0.0477	-0.72063	0.606832	0.606832
		KRT34	KRT34				KRT34	KRT34										KRT34	0.329	0.0265	-0.720124	0.607045	0.607045			KRT34	0.329	0.0265	-0.720124	0.607045	0.607045
		ALDH7A1	ALDH7A1				ALDH7A1	ALDH7A1										ALDH7A1	0.2975	0.0173	-0.720092	0.607059	0.607059			ALDH7A1	0.2975	0.0173	-0.720092	0.607059	0.607059
		LOC100505912	LOC100505912				LOC100505912	LOC100505912										LOC100505912	0.3095	0.0209	-0.719483	0.607315	0.607315			LOC100505912	0.3095	0.0209	-0.719483	0.607315	0.607315
		F8	F8				F8	F8										F8	0.1816	0.00286	-0.71947	0.607321	0.607321			F8	0.1816	0.00286	-0.71947	0.607321	0.607321
		IL10	IL10				IL10	IL10										IL10	0.2922	0.0162	-0.71929	0.607396	0.607396			IL10	0.2922	0.0162	-0.71929	0.607396	0.607396
		FAM133B	FAM133B				FAM133B	FAM133B										FAM133B	0.2721	0.0123	-0.719215	0.607428	0.607428			FAM133B	0.2721	0.0123	-0.719215	0.607428	0.607428
		EFNB2	EFNB2				EFNB2	EFNB2										EFNB2	0.3613	0.0382	-0.718988	0.607523	0.607523			EFNB2	0.3613	0.0382	-0.718988	0.607523	0.607523
		UBE3A	UBE3A				UBE3A	UBE3A										UBE3A	0.3773	0.0427	-0.718792	0.607606	0.607606			UBE3A	0.3773	0.0427	-0.718792	0.607606	0.607606
		FOSL1	FOSL1				FOSL1	FOSL1										FOSL1	0.2667	0.0106	-0.71861	0.607683	0.607683			FOSL1	0.2667	0.0106	-0.71861	0.607683	0.607683
		POLR1E	POLR1E				POLR1E	POLR1E										POLR1E	0.3609	0.0374	-0.718467	0.607743	0.607743			POLR1E	0.3609	0.0374	-0.718467	0.607743	0.607743
		SMC1A	SMC1A				SMC1A	SMC1A										SMC1A	0.3269	0.0258	-0.718037	0.607924	0.607924			SMC1A	0.3269	0.0258	-0.718037	0.607924	0.607924
		MOB3B	MOB3B				MOB3B	MOB3B										MOB3B	0.2446	0.00733	-0.718013	0.607934	0.607934			MOB3B	0.2446	0.00733	-0.718013	0.607934	0.607934
		MAP4	MAP4				MAP4	MAP4										MAP4	0.3036	0.0189	-0.717485	0.608157	0.608157			MAP4	0.3036	0.0189	-0.717485	0.608157	0.608157
		FLJ36000	FLJ36000				FLJ36000	FLJ36000										FLJ36000	0.2891	0.0153	-0.71736	0.608209	0.608209			FLJ36000	0.2891	0.0153	-0.71736	0.608209	0.608209
		YPEL3	YPEL3				YPEL3	YPEL3										YPEL3	0.2918	0.0161	-0.71734	0.608218	0.608218			YPEL3	0.2918	0.0161	-0.71734	0.608218	0.608218
		PPP4R2	PPP4R2				PPP4R2	PPP4R2										PPP4R2	0.3036	0.0189	-0.716929	0.608391	0.608391			PPP4R2	0.3036	0.0189	-0.716929	0.608391	0.608391
		TMEM191B	TMEM191B				TMEM191B	TMEM191B										TMEM191B	0.3142	0.0224	-0.716647	0.60851	0.60851			TMEM191B	0.3142	0.0224	-0.716647	0.60851	0.60851
		MPDU1	MPDU1				MPDU1	MPDU1										MPDU1	0.2797	0.0136	-0.715916	0.608818	0.608818			MPDU1	0.2797	0.0136	-0.715916	0.608818	0.608818
		PRR3	PRR3				PRR3	PRR3										PRR3	0.3037	0.0193	-0.715331	0.609065	0.609065			PRR3	0.3037	0.0193	-0.715331	0.609065	0.609065
		C17orf96	C17orf96				C17orf96	C17orf96										C17orf96	0.3485	0.0326	-0.714329	0.609489	0.609489			C17orf96	0.3485	0.0326	-0.714329	0.609489	0.609489
		UCN2	UCN2				UCN2	UCN2										UCN2	0.322	0.0242	-0.714284	0.609508	0.609508			UCN2	0.322	0.0242	-0.714284	0.609508	0.609508
		WDR35	WDR35				WDR35	WDR35										WDR35	0.2876	0.015	-0.714111	0.609581	0.609581			WDR35	0.2876	0.015	-0.714111	0.609581	0.609581
		LPCAT1	LPCAT1				LPCAT1	LPCAT1										LPCAT1	0.2464	0.00747	-0.713881	0.609678	0.609678			LPCAT1	0.2464	0.00747	-0.713881	0.609678	0.609678
		RGN	RGN				RGN	RGN										RGN	0.268	0.011	-0.71366	0.609771	0.609771			RGN	0.268	0.011	-0.71366	0.609771	0.609771
		C3orf35	C3orf35				C3orf35	C3orf35										C3orf35	0.3577	0.0362	-0.713358	0.609899	0.609899			C3orf35	0.3577	0.0362	-0.713358	0.609899	0.609899
		LOC400464	LOC400464				LOC400464	LOC400464										LOC400464	0.3153	0.0227	-0.713102	0.610007	0.610007			LOC400464	0.3153	0.0227	-0.713102	0.610007	0.610007
		ANTXR1	ANTXR1				ANTXR1	ANTXR1										ANTXR1	0.2698	0.0116	-0.712605	0.610217	0.610217			ANTXR1	0.2698	0.0116	-0.712605	0.610217	0.610217
		MTMR4	MTMR4				MTMR4	MTMR4										MTMR4	0.3726	0.041	-0.712314	0.61034	0.61034			MTMR4	0.3726	0.041	-0.712314	0.61034	0.61034
		SOD2	SOD2				SOD2	SOD2										SOD2	0.3888	0.0465	-0.712306	0.610344	0.610344			SOD2	0.3888	0.0465	-0.712306	0.610344	0.610344
		SLC16A3	SLC16A3				SLC16A3	SLC16A3										SLC16A3	0.3037	0.0193	-0.712012	0.610468	0.610468			SLC16A3	0.3037	0.0193	-0.712012	0.610468	0.610468
		HIST1H2BA	HIST1H2BA				HIST1H2BA	HIST1H2BA										HIST1H2BA	0.2868	0.0148	-0.711409	0.610723	0.610723			HIST1H2BA	0.2868	0.0148	-0.711409	0.610723	0.610723
		STAT3	STAT3				STAT3	STAT3										STAT3	0.3801	0.0438	-0.711052	0.610875	0.610875			STAT3	0.3801	0.0438	-0.711052	0.610875	0.610875
		FAM13A	FAM13A				FAM13A	FAM13A										FAM13A	0.3972	0.0497	-0.710708	0.61102	0.61102			FAM13A	0.3972	0.0497	-0.710708	0.61102	0.61102
		FTL	FTL				FTL	FTL										FTL	0.2599	0.00941	-0.71043	0.611138	0.611138			FTL	0.2599	0.00941	-0.71043	0.611138	0.611138
		FAM118B	FAM118B				FAM118B	FAM118B										FAM118B	0.3063	0.0199	-0.710242	0.611218	0.611218			FAM118B	0.3063	0.0199	-0.710242	0.611218	0.611218
		APOBEC3D	APOBEC3D				APOBEC3D	APOBEC3D										APOBEC3D	0.3573	0.0359	-0.710232	0.611222	0.611222			APOBEC3D	0.3573	0.0359	-0.710232	0.611222	0.611222
		AP1AR	AP1AR				AP1AR	AP1AR										AP1AR	0.2822	0.0142	-0.71013	0.611265	0.611265			AP1AR	0.2822	0.0142	-0.71013	0.611265	0.611265
		SPPL2C	SPPL2C				SPPL2C	SPPL2C										SPPL2C	0.3085	0.0202	-0.709745	0.611428	0.611428			SPPL2C	0.3085	0.0202	-0.709745	0.611428	0.611428
		C7orf26	C7orf26				C7orf26	C7orf26										C7orf26	0.2957	0.0169	-0.709609	0.611486	0.611486			C7orf26	0.2957	0.0169	-0.709609	0.611486	0.611486
		ZNF596	ZNF596				ZNF596	ZNF596										ZNF596	0.3822	0.0446	-0.709353	0.611594	0.611594			ZNF596	0.3822	0.0446	-0.709353	0.611594	0.611594
		SLC25A10	SLC25A10				SLC25A10	SLC25A10										SLC25A10	0.2698	0.0117	-0.709335	0.611602	0.611602			SLC25A10	0.2698	0.0117	-0.709335	0.611602	0.611602
		COX20	COX20				COX20	COX20										COX20	0.3577	0.0361	-0.709214	0.611653	0.611653			COX20	0.3577	0.0361	-0.709214	0.611653	0.611653
		PSORS1C2	PSORS1C2				PSORS1C2	PSORS1C2										PSORS1C2	0.2431	0.00724	-0.708986	0.61175	0.61175			PSORS1C2	0.2431	0.00724	-0.708986	0.61175	0.61175
		RGS9BP	RGS9BP				RGS9BP	RGS9BP										RGS9BP	0.3017	0.0181	-0.708597	0.611915	0.611915			RGS9BP	0.3017	0.0181	-0.708597	0.611915	0.611915
		MRPL48	MRPL48				MRPL48	MRPL48										MRPL48	0.3599	0.037	-0.708531	0.611943	0.611943			MRPL48	0.3599	0.037	-0.708531	0.611943	0.611943
		LINC01366	LINC01366				LINC01366	LINC01366										LINC01366	0.3396	0.0302	-0.708173	0.612095	0.612095			LINC01366	0.3396	0.0302	-0.708173	0.612095	0.612095
		BCL2	BCL2				BCL2	BCL2										BCL2	0.3239	0.0251	-0.707292	0.612469	0.612469			BCL2	0.3239	0.0251	-0.707292	0.612469	0.612469
		TBX4	TBX4				TBX4	TBX4										TBX4	0.3266	0.0256	-0.707179	0.612517	0.612517			TBX4	0.3266	0.0256	-0.707179	0.612517	0.612517
		FAM9C	FAM9C				FAM9C	FAM9C										FAM9C	0.3356	0.0289	-0.706929	0.612623	0.612623			FAM9C	0.3356	0.0289	-0.706929	0.612623	0.612623
		RAP1GDS1	RAP1GDS1				RAP1GDS1	RAP1GDS1										RAP1GDS1	0.23	0.00557	-0.706742	0.612702	0.612702			RAP1GDS1	0.23	0.00557	-0.706742	0.612702	0.612702
		MTHFSD	MTHFSD				MTHFSD	MTHFSD										MTHFSD	0.2855	0.0147	-0.706612	0.612757	0.612757			MTHFSD	0.2855	0.0147	-0.706612	0.612757	0.612757
		PDCL3	PDCL3				PDCL3	PDCL3										PDCL3	0.3363	0.0292	-0.705319	0.613307	0.613307			PDCL3	0.3363	0.0292	-0.705319	0.613307	0.613307
		LOC730961	LOC730961				LOC730961	LOC730961										LOC730961	0.3822	0.0446	-0.705264	0.61333	0.61333			LOC730961	0.3822	0.0446	-0.705264	0.61333	0.61333
		IFI16	IFI16				IFI16	IFI16										IFI16	0.3834	0.0451	-0.704857	0.613503	0.613503			IFI16	0.3834	0.0451	-0.704857	0.613503	0.613503
		PDE4DIP	PDE4DIP				PDE4DIP	PDE4DIP										PDE4DIP	0.3036	0.0191	-0.704707	0.613567	0.613567			PDE4DIP	0.3036	0.0191	-0.704707	0.613567	0.613567
		PRIMA1	PRIMA1				PRIMA1	PRIMA1										PRIMA1	0.2891	0.0152	-0.704615	0.613606	0.613606			PRIMA1	0.2891	0.0152	-0.704615	0.613606	0.613606
		GSR	GSR				GSR	GSR										GSR	0.378	0.043	-0.704555	0.613632	0.613632			GSR	0.378	0.043	-0.704555	0.613632	0.613632
		CCDC149	CCDC149				CCDC149	CCDC149										CCDC149	0.2634	0.0104	-0.704461	0.613672	0.613672			CCDC149	0.2634	0.0104	-0.704461	0.613672	0.613672
		C16orf72	C16orf72				C16orf72	C16orf72										C16orf72	0.3049	0.0197	-0.704228	0.613771	0.613771			C16orf72	0.3049	0.0197	-0.704228	0.613771	0.613771
		PPP2CA	PPP2CA				PPP2CA	PPP2CA										PPP2CA	0.2868	0.0147	-0.703949	0.61389	0.61389			PPP2CA	0.2868	0.0147	-0.703949	0.61389	0.61389
		PITPNA	PITPNA				PITPNA	PITPNA										PITPNA	0.2891	0.0153	-0.703751	0.613974	0.613974			PITPNA	0.2891	0.0153	-0.703751	0.613974	0.613974
		EDN1	EDN1				EDN1	EDN1										EDN1	0.2538	0.00848	-0.70352	0.614072	0.614072			EDN1	0.2538	0.00848	-0.70352	0.614072	0.614072
		ZAP70	ZAP70				ZAP70	ZAP70										ZAP70	0.3717	0.0408	-0.703283	0.614173	0.614173			ZAP70	0.3717	0.0408	-0.703283	0.614173	0.614173
		RNF2	RNF2				RNF2	RNF2										RNF2	0.3007	0.0178	-0.703223	0.614199	0.614199			RNF2	0.3007	0.0178	-0.703223	0.614199	0.614199
		GJC1	GJC1				GJC1	GJC1										GJC1	0.3577	0.0362	-0.702935	0.614321	0.614321			GJC1	0.3577	0.0362	-0.702935	0.614321	0.614321
		CD1B	CD1B				CD1B	CD1B										CD1B	0.3579	0.0363	-0.702844	0.61436	0.61436			CD1B	0.3579	0.0363	-0.702844	0.61436	0.61436
		MIGA1	MIGA1				MIGA1	MIGA1										MIGA1	0.1787	0.00273	-0.702765	0.614394	0.614394			MIGA1	0.1787	0.00273	-0.702765	0.614394	0.614394
		ZDHHC13	ZDHHC13				ZDHHC13	ZDHHC13										ZDHHC13	0.2891	0.0151	-0.7026	0.614464	0.614464			ZDHHC13	0.2891	0.0151	-0.7026	0.614464	0.614464
		SLC9C1	SLC9C1				SLC9C1	SLC9C1										SLC9C1	0.2793	0.0134	-0.702561	0.61448	0.61448			SLC9C1	0.2793	0.0134	-0.702561	0.61448	0.61448
		DIS3	DIS3				DIS3	DIS3										DIS3	0.3158	0.0229	-0.702402	0.614548	0.614548			DIS3	0.3158	0.0229	-0.702402	0.614548	0.614548
		DTWD2	DTWD2				DTWD2	DTWD2										DTWD2	0.3363	0.0293	-0.702328	0.61458	0.61458			DTWD2	0.3363	0.0293	-0.702328	0.61458	0.61458
		TNRC6C	TNRC6C				TNRC6C	TNRC6C										TNRC6C	0.1974	0.00351	-0.702209	0.61463	0.61463			TNRC6C	0.1974	0.00351	-0.702209	0.61463	0.61463
		ADAMTS16	ADAMTS16				ADAMTS16	ADAMTS16										ADAMTS16	0.29	0.0157	-0.702197	0.614635	0.614635			ADAMTS16	0.29	0.0157	-0.702197	0.614635	0.614635
		GPR149	GPR149				GPR149	GPR149										GPR149	0.3088	0.0203	-0.702074	0.614688	0.614688			GPR149	0.3088	0.0203	-0.702074	0.614688	0.614688
		IGHV5-78	IGHV5-78				IGHV5-78	IGHV5-78										IGHV5-78	0.2598	0.00931	-0.70174	0.61483	0.61483			IGHV5-78	0.2598	0.00931	-0.70174	0.61483	0.61483
		VEGFA	VEGFA				VEGFA	VEGFA										VEGFA	0.3379	0.0297	-0.701551	0.614911	0.614911			VEGFA	0.3379	0.0297	-0.701551	0.614911	0.614911
		IGF2BP1	IGF2BP1				IGF2BP1	IGF2BP1										IGF2BP1	0.2698	0.0115	-0.700649	0.615295	0.615295			IGF2BP1	0.2698	0.0115	-0.700649	0.615295	0.615295
		TXLNA	TXLNA				TXLNA	TXLNA										TXLNA	0.2477	0.00764	-0.700329	0.615432	0.615432			TXLNA	0.2477	0.00764	-0.700329	0.615432	0.615432
		ITIH5	ITIH5				ITIH5	ITIH5										ITIH5	0.3142	0.0224	-0.699926	0.615604	0.615604			ITIH5	0.3142	0.0224	-0.699926	0.615604	0.615604
		TRMT12	TRMT12				TRMT12	TRMT12										TRMT12	0.2698	0.0118	-0.699871	0.615627	0.615627			TRMT12	0.2698	0.0118	-0.699871	0.615627	0.615627
		OR1D2	OR1D2				OR1D2	OR1D2										OR1D2	0.2891	0.0152	-0.69963	0.61573	0.61573			OR1D2	0.2891	0.0152	-0.69963	0.61573	0.61573
		TMEM72	TMEM72				TMEM72	TMEM72										TMEM72	0.2499	0.008	-0.699442	0.61581	0.61581			TMEM72	0.2499	0.008	-0.699442	0.61581	0.61581
		VSNL1	VSNL1				VSNL1	VSNL1										VSNL1	0.317	0.0233	-0.699436	0.615813	0.615813			VSNL1	0.317	0.0233	-0.699436	0.615813	0.615813
		UBE2Q2	UBE2Q2				UBE2Q2	UBE2Q2										UBE2Q2	0.3921	0.048	-0.699397	0.61583	0.61583			UBE2Q2	0.3921	0.048	-0.699397	0.61583	0.61583
		LINC01523	LINC01523				LINC01523	LINC01523										LINC01523	0.3338	0.028	-0.698867	0.616056	0.616056			LINC01523	0.3338	0.028	-0.698867	0.616056	0.616056
		MPV17L2	MPV17L2				MPV17L2	MPV17L2										MPV17L2	0.322	0.0243	-0.697931	0.616456	0.616456			MPV17L2	0.322	0.0243	-0.697931	0.616456	0.616456
		CECR2	CECR2				CECR2	CECR2										CECR2	0.2698	0.0116	-0.697711	0.61655	0.61655			CECR2	0.2698	0.0116	-0.697711	0.61655	0.61655
		FCRL2	FCRL2				FCRL2	FCRL2										FCRL2	0.2692	0.0112	-0.697639	0.61658	0.61658			FCRL2	0.2692	0.0112	-0.697639	0.61658	0.61658
		ATP1B2	ATP1B2				ATP1B2	ATP1B2										ATP1B2	0.3382	0.0298	-0.697493	0.616643	0.616643			ATP1B2	0.3382	0.0298	-0.697493	0.616643	0.616643
		YWHAZ	YWHAZ				YWHAZ	YWHAZ										YWHAZ	0.2535	0.00832	-0.697437	0.616667	0.616667			YWHAZ	0.2535	0.00832	-0.697437	0.616667	0.616667
		PHYHIPL	PHYHIPL				PHYHIPL	PHYHIPL										PHYHIPL	0.2016	0.00368	-0.697425	0.616672	0.616672			PHYHIPL	0.2016	0.00368	-0.697425	0.616672	0.616672
		HS6ST3	HS6ST3				HS6ST3	HS6ST3										HS6ST3	0.3898	0.0471	-0.697279	0.616734	0.616734			HS6ST3	0.3898	0.0471	-0.697279	0.616734	0.616734
		PANK2	PANK2				PANK2	PANK2										PANK2	0.3085	0.0202	-0.697041	0.616836	0.616836			PANK2	0.3085	0.0202	-0.697041	0.616836	0.616836
		RPL34	RPL34				RPL34	RPL34										RPL34	0.2748	0.0127	-0.696205	0.617194	0.617194			RPL34	0.2748	0.0127	-0.696205	0.617194	0.617194
		SERPINA11	SERPINA11				SERPINA11	SERPINA11										SERPINA11	0.3224	0.0248	-0.69605	0.61726	0.61726			SERPINA11	0.3224	0.0248	-0.69605	0.61726	0.61726
		RPP25	RPP25				RPP25	RPP25										RPP25	0.3732	0.0411	-0.695971	0.617294	0.617294			RPP25	0.3732	0.0411	-0.695971	0.617294	0.617294
		CYB5RL	CYB5RL				CYB5RL	CYB5RL										CYB5RL	0.2994	0.0176	-0.695803	0.617366	0.617366			CYB5RL	0.2994	0.0176	-0.695803	0.617366	0.617366
		ABL1	ABL1				ABL1	ABL1										ABL1	0.2755	0.013	-0.695741	0.617392	0.617392			ABL1	0.2755	0.013	-0.695741	0.617392	0.617392
		CDX2	CDX2				CDX2	CDX2										CDX2	0.1877	0.00316	-0.695486	0.617501	0.617501			CDX2	0.1877	0.00316	-0.695486	0.617501	0.617501
		FLNB	FLNB				FLNB	FLNB										FLNB	0.2957	0.0168	-0.695265	0.617596	0.617596			FLNB	0.2957	0.0168	-0.695265	0.617596	0.617596
		NEURL1B	NEURL1B				NEURL1B	NEURL1B										NEURL1B	0.3306	0.027	-0.694928	0.61774	0.61774			NEURL1B	0.3306	0.027	-0.694928	0.61774	0.61774
		ZNF629	ZNF629				ZNF629	ZNF629										ZNF629	0.3531	0.0342	-0.69472	0.617829	0.617829			ZNF629	0.3531	0.0342	-0.69472	0.617829	0.617829
		C2orf80	C2orf80				C2orf80	C2orf80										C2orf80	0.2539	0.00866	-0.693697	0.618267	0.618267			C2orf80	0.2539	0.00866	-0.693697	0.618267	0.618267
		RPL29	RPL29				RPL29	RPL29										RPL29	0.3095	0.0207	-0.693496	0.618354	0.618354			RPL29	0.3095	0.0207	-0.693496	0.618354	0.618354
		BRPF1	BRPF1				BRPF1	BRPF1										BRPF1	0.2419	0.00707	-0.693287	0.618443	0.618443			BRPF1	0.2419	0.00707	-0.693287	0.618443	0.618443
		CD1C	CD1C				CD1C	CD1C										CD1C	0.2535	0.00835	-0.69258	0.618746	0.618746			CD1C	0.2535	0.00835	-0.69258	0.618746	0.618746
		DIEXF	DIEXF				DIEXF	DIEXF										DIEXF	0.2945	0.0166	-0.692558	0.618756	0.618756			DIEXF	0.2945	0.0166	-0.692558	0.618756	0.618756
		LPA	LPA				LPA	LPA										LPA	0.3142	0.0224	-0.691677	0.619134	0.619134			LPA	0.3142	0.0224	-0.691677	0.619134	0.619134
		POLR3D	POLR3D				POLR3D	POLR3D										POLR3D	0.3122	0.0218	-0.691625	0.619156	0.619156			POLR3D	0.3122	0.0218	-0.691625	0.619156	0.619156
		RPL9	RPL9				RPL9	RPL9										RPL9	0.3561	0.0349	-0.691597	0.619168	0.619168			RPL9	0.3561	0.0349	-0.691597	0.619168	0.619168
		HNRNPKP3	HNRNPKP3				HNRNPKP3	HNRNPKP3										HNRNPKP3	0.3506	0.0333	-0.691583	0.619174	0.619174			HNRNPKP3	0.3506	0.0333	-0.691583	0.619174	0.619174
		CNTN1	CNTN1				CNTN1	CNTN1										CNTN1	0.3027	0.0182	-0.691497	0.619211	0.619211			CNTN1	0.3027	0.0182	-0.691497	0.619211	0.619211
		SS18L2	SS18L2				SS18L2	SS18L2										SS18L2	0.29	0.0157	-0.691161	0.619355	0.619355			SS18L2	0.29	0.0157	-0.691161	0.619355	0.619355
		ZNF683	ZNF683				ZNF683	ZNF683										ZNF683	0.3511	0.0335	-0.691028	0.619412	0.619412			ZNF683	0.3511	0.0335	-0.691028	0.619412	0.619412
		GAS1	GAS1				GAS1	GAS1										GAS1	0.3359	0.029	-0.690859	0.619485	0.619485			GAS1	0.3359	0.029	-0.690859	0.619485	0.619485
		TUBB2B	TUBB2B				TUBB2B	TUBB2B										TUBB2B	0.3573	0.0357	-0.690354	0.619702	0.619702			TUBB2B	0.3573	0.0357	-0.690354	0.619702	0.619702
		RND1	RND1				RND1	RND1										RND1	0.2911	0.0159	-0.690159	0.619786	0.619786			RND1	0.2911	0.0159	-0.690159	0.619786	0.619786
		KCNQ2	KCNQ2				KCNQ2	KCNQ2										KCNQ2	0.3093	0.0205	-0.689983	0.619861	0.619861			KCNQ2	0.3093	0.0205	-0.689983	0.619861	0.619861
		ZNF649	ZNF649				ZNF649	ZNF649										ZNF649	0.3506	0.0333	-0.689442	0.620094	0.620094			ZNF649	0.3506	0.0333	-0.689442	0.620094	0.620094
		FGF7	FGF7				FGF7	FGF7										FGF7	0.3609	0.0374	-0.689379	0.620121	0.620121			FGF7	0.3609	0.0374	-0.689379	0.620121	0.620121
		CCDC54	CCDC54				CCDC54	CCDC54										CCDC54	0.387	0.0459	-0.689273	0.620166	0.620166			CCDC54	0.387	0.0459	-0.689273	0.620166	0.620166
		DLEU7	DLEU7				DLEU7	DLEU7										DLEU7	0.2499	0.00799	-0.689256	0.620174	0.620174			DLEU7	0.2499	0.00799	-0.689256	0.620174	0.620174
		THUMPD2	THUMPD2				THUMPD2	THUMPD2										THUMPD2	0.3767	0.0426	-0.689197	0.620199	0.620199			THUMPD2	0.3767	0.0426	-0.689197	0.620199	0.620199
		ARHGAP30	ARHGAP30				ARHGAP30	ARHGAP30										ARHGAP30	0.2793	0.0135	-0.689155	0.620217	0.620217			ARHGAP30	0.2793	0.0135	-0.689155	0.620217	0.620217
		KLHL20	KLHL20				KLHL20	KLHL20										KLHL20	0.3822	0.0445	-0.688138	0.620654	0.620654			KLHL20	0.3822	0.0445	-0.688138	0.620654	0.620654
		PPDPF	PPDPF				PPDPF	PPDPF										PPDPF	0.3063	0.0199	-0.688017	0.620706	0.620706			PPDPF	0.3063	0.0199	-0.688017	0.620706	0.620706
		PCM1	PCM1				PCM1	PCM1										PCM1	0.3338	0.0279	-0.687234	0.621043	0.621043			PCM1	0.3338	0.0279	-0.687234	0.621043	0.621043
		CEP128	CEP128				CEP128	CEP128										CEP128	0.3618	0.0383	-0.68608	0.62154	0.62154			CEP128	0.3618	0.0383	-0.68608	0.62154	0.62154
		NHLRC2	NHLRC2				NHLRC2	NHLRC2										NHLRC2	0.2601	0.00967	-0.685335	0.621861	0.621861			NHLRC2	0.2601	0.00967	-0.685335	0.621861	0.621861
		GBA2	GBA2				GBA2	GBA2										GBA2	0.2777	0.0132	-0.685038	0.621989	0.621989			GBA2	0.2777	0.0132	-0.685038	0.621989	0.621989
		ACSM2A	ACSM2A				ACSM2A	ACSM2A										ACSM2A	0.2539	0.00858	-0.684928	0.622037	0.622037			ACSM2A	0.2539	0.00858	-0.684928	0.622037	0.622037
		SYDE2	SYDE2				SYDE2	SYDE2										SYDE2	0.3573	0.0356	-0.684785	0.622099	0.622099			SYDE2	0.3573	0.0356	-0.684785	0.622099	0.622099
		PCMTD1	PCMTD1				PCMTD1	PCMTD1										PCMTD1	0.3739	0.0413	-0.684266	0.622322	0.622322			PCMTD1	0.3739	0.0413	-0.684266	0.622322	0.622322
		ZC3H10	ZC3H10				ZC3H10	ZC3H10										ZC3H10	0.3049	0.0197	-0.683768	0.622537	0.622537			ZC3H10	0.3049	0.0197	-0.683768	0.622537	0.622537
		MT1E	MT1E				MT1E	MT1E										MT1E	0.3518	0.0337	-0.683568	0.622624	0.622624			MT1E	0.3518	0.0337	-0.683568	0.622624	0.622624
		SNHG6	SNHG6				SNHG6	SNHG6										SNHG6	0.3036	0.0191	-0.683402	0.622695	0.622695			SNHG6	0.3036	0.0191	-0.683402	0.622695	0.622695
		DPH3	DPH3				DPH3	DPH3										DPH3	0.242	0.0071	-0.683131	0.622812	0.622812			DPH3	0.242	0.0071	-0.683131	0.622812	0.622812
		DPH7	DPH7				DPH7	DPH7										DPH7	0.3471	0.0321	-0.683112	0.62282	0.62282			DPH7	0.3471	0.0321	-0.683112	0.62282	0.62282
		PDE8B	PDE8B				PDE8B	PDE8B										PDE8B	0.3443	0.0316	-0.68299	0.622873	0.622873			PDE8B	0.3443	0.0316	-0.68299	0.622873	0.622873
		RPL10	RPL10				RPL10	RPL10										RPL10	0.3566	0.0351	-0.68268	0.623007	0.623007			RPL10	0.3566	0.0351	-0.68268	0.623007	0.623007
		FAM212A	FAM212A				FAM212A	FAM212A										FAM212A	0.2793	0.0135	-0.682441	0.62311	0.62311			FAM212A	0.2793	0.0135	-0.682441	0.62311	0.62311
		ASAP1	ASAP1				ASAP1	ASAP1										ASAP1	0.3142	0.0225	-0.682424	0.623117	0.623117			ASAP1	0.3142	0.0225	-0.682424	0.623117	0.623117
		ASTN2	ASTN2				ASTN2	ASTN2										ASTN2	0.2797	0.0136	-0.681645	0.623454	0.623454			ASTN2	0.2797	0.0136	-0.681645	0.623454	0.623454
		SLC25A42	SLC25A42				SLC25A42	SLC25A42										SLC25A42	0.293	0.0164	-0.681463	0.623533	0.623533			SLC25A42	0.293	0.0164	-0.681463	0.623533	0.623533
		DRC3	DRC3				DRC3	DRC3										DRC3	0.3609	0.0375	-0.680706	0.62386	0.62386			DRC3	0.3609	0.0375	-0.680706	0.62386	0.62386
		MAGEB10	MAGEB10				MAGEB10	MAGEB10										MAGEB10	0.3599	0.0369	-0.680695	0.623865	0.623865			MAGEB10	0.3599	0.0369	-0.680695	0.623865	0.623865
		KIAA1211	KIAA1211				KIAA1211	KIAA1211										KIAA1211	0.2727	0.0124	-0.680674	0.623874	0.623874			KIAA1211	0.2727	0.0124	-0.680674	0.623874	0.623874
		ENKUR	ENKUR				ENKUR	ENKUR										ENKUR	0.3142	0.0223	-0.68015	0.6241	0.6241			ENKUR	0.3142	0.0223	-0.68015	0.6241	0.6241
		TRIM50	TRIM50				TRIM50	TRIM50										TRIM50	0.2698	0.012	-0.679569	0.624352	0.624352			TRIM50	0.2698	0.012	-0.679569	0.624352	0.624352
		MAGEA11	MAGEA11				MAGEA11	MAGEA11										MAGEA11	0.3525	0.0339	-0.679156	0.624531	0.624531			MAGEA11	0.3525	0.0339	-0.679156	0.624531	0.624531
		THEMIS2	THEMIS2				THEMIS2	THEMIS2										THEMIS2	0.315	0.0226	-0.678755	0.624704	0.624704			THEMIS2	0.315	0.0226	-0.678755	0.624704	0.624704
		NFIB	NFIB				NFIB	NFIB										NFIB	0.3096	0.0213	-0.678427	0.624846	0.624846			NFIB	0.3096	0.0213	-0.678427	0.624846	0.624846
		NFATC2	NFATC2				NFATC2	NFATC2										NFATC2	0.2734	0.0125	-0.678409	0.624854	0.624854			NFATC2	0.2734	0.0125	-0.678409	0.624854	0.624854
		TAGAP	TAGAP				TAGAP	TAGAP										TAGAP	0.3976	0.0498	-0.678323	0.624891	0.624891			TAGAP	0.3976	0.0498	-0.678323	0.624891	0.624891
		MAT2B	MAT2B				MAT2B	MAT2B										MAT2B	0.2477	0.00768	-0.678279	0.62491	0.62491			MAT2B	0.2477	0.00768	-0.678279	0.62491	0.62491
		PLXNA2	PLXNA2				PLXNA2	PLXNA2										PLXNA2	0.2499	0.00791	-0.677491	0.625252	0.625252			PLXNA2	0.2499	0.00791	-0.677491	0.625252	0.625252
		EP300	EP300				EP300	EP300										EP300	0.3158	0.0228	-0.676642	0.62562	0.62562			EP300	0.3158	0.0228	-0.676642	0.62562	0.62562
		XRCC4	XRCC4				XRCC4	XRCC4										XRCC4	0.3314	0.0273	-0.676573	0.62565	0.62565			XRCC4	0.3314	0.0273	-0.676573	0.62565	0.62565
		GLB1	GLB1				GLB1	GLB1										GLB1	0.3036	0.0186	-0.675624	0.626061	0.626061			GLB1	0.3036	0.0186	-0.675624	0.626061	0.626061
		FAM21A	FAM21A				FAM21A	FAM21A										FAM21A	0.2698	0.0114	-0.675295	0.626204	0.626204			FAM21A	0.2698	0.0114	-0.675295	0.626204	0.626204
		STARD3	STARD3				STARD3	STARD3										STARD3	0.3822	0.0447	-0.673971	0.626779	0.626779			STARD3	0.3822	0.0447	-0.673971	0.626779	0.626779
		AFG3L1P	AFG3L1P				AFG3L1P	AFG3L1P										AFG3L1P	0.28	0.0137	-0.673464	0.626999	0.626999			AFG3L1P	0.28	0.0137	-0.673464	0.626999	0.626999
		CDH1	CDH1				CDH1	CDH1										CDH1	0.3163	0.023	-0.673286	0.627077	0.627077			CDH1	0.3163	0.023	-0.673286	0.627077	0.627077
		ATF4	ATF4				ATF4	ATF4										ATF4	0.3669	0.0399	-0.673026	0.62719	0.62719			ATF4	0.3669	0.0399	-0.673026	0.62719	0.62719
		SLC46A3	SLC46A3				SLC46A3	SLC46A3										SLC46A3	0.3185	0.0236	-0.6729	0.627245	0.627245			SLC46A3	0.3185	0.0236	-0.6729	0.627245	0.627245
		HNRNPC	HNRNPC				HNRNPC	HNRNPC										HNRNPC	0.3355	0.0287	-0.672876	0.627255	0.627255			HNRNPC	0.3355	0.0287	-0.672876	0.627255	0.627255
		AQP4	AQP4				AQP4	AQP4										AQP4	0.2477	0.00766	-0.67231	0.627501	0.627501			AQP4	0.2477	0.00766	-0.67231	0.627501	0.627501
		PDE4B	PDE4B				PDE4B	PDE4B										PDE4B	0.29	0.0157	-0.67221	0.627545	0.627545			PDE4B	0.29	0.0157	-0.67221	0.627545	0.627545
		RICTOR	RICTOR				RICTOR	RICTOR										RICTOR	0.3485	0.0326	-0.672114	0.627586	0.627586			RICTOR	0.3485	0.0326	-0.672114	0.627586	0.627586
		MAPK8	MAPK8				MAPK8	MAPK8										MAPK8	0.2868	0.0148	-0.671914	0.627673	0.627673			MAPK8	0.2868	0.0148	-0.671914	0.627673	0.627673
		FTCD	FTCD				FTCD	FTCD										FTCD	0.2958	0.0171	-0.671659	0.627784	0.627784			FTCD	0.2958	0.0171	-0.671659	0.627784	0.627784
		AIG1	AIG1				AIG1	AIG1										AIG1	0.3885	0.0464	-0.671294	0.627943	0.627943			AIG1	0.3885	0.0464	-0.671294	0.627943	0.627943
		TWF1	TWF1				TWF1	TWF1										TWF1	0.2957	0.017	-0.671008	0.628068	0.628068			TWF1	0.2957	0.017	-0.671008	0.628068	0.628068
		ZFP41	ZFP41				ZFP41	ZFP41										ZFP41	0.3803	0.044	-0.670732	0.628188	0.628188			ZFP41	0.3803	0.044	-0.670732	0.628188	0.628188
		RUNX1T1	RUNX1T1				RUNX1T1	RUNX1T1										RUNX1T1	0.3289	0.0263	-0.670577	0.628255	0.628255			RUNX1T1	0.3289	0.0263	-0.670577	0.628255	0.628255
		ERBIN	ERBIN				ERBIN	ERBIN										ERBIN	0.3834	0.0451	-0.67054	0.628271	0.628271			ERBIN	0.3834	0.0451	-0.67054	0.628271	0.628271
		USP54	USP54				USP54	USP54										USP54	0.3237	0.025	-0.670444	0.628313	0.628313			USP54	0.3237	0.025	-0.670444	0.628313	0.628313
		GLYR1	GLYR1				GLYR1	GLYR1										GLYR1	0.3544	0.0345	-0.669959	0.628525	0.628525			GLYR1	0.3544	0.0345	-0.669959	0.628525	0.628525
		KLHL42	KLHL42				KLHL42	KLHL42										KLHL42	0.3779	0.0429	-0.669311	0.628807	0.628807			KLHL42	0.3779	0.0429	-0.669311	0.628807	0.628807
		CD5L	CD5L				CD5L	CD5L										CD5L	0.329	0.0264	-0.668727	0.629062	0.629062			CD5L	0.329	0.0264	-0.668727	0.629062	0.629062
		NOX4	NOX4				NOX4	NOX4										NOX4	0.2891	0.0151	-0.668094	0.629338	0.629338			NOX4	0.2891	0.0151	-0.668094	0.629338	0.629338
		CD28	CD28				CD28	CD28										CD28	0.3266	0.0255	-0.667782	0.629474	0.629474			CD28	0.3266	0.0255	-0.667782	0.629474	0.629474
		ARSG	ARSG				ARSG	ARSG										ARSG	0.2868	0.0148	-0.667775	0.629477	0.629477			ARSG	0.2868	0.0148	-0.667775	0.629477	0.629477
		PPARG	PPARG				PPARG	PPARG										PPARG	0.3739	0.0414	-0.667418	0.629633	0.629633			PPARG	0.3739	0.0414	-0.667418	0.629633	0.629633
		C1QTNF3	C1QTNF3				C1QTNF3	C1QTNF3										C1QTNF3	0.3351	0.0286	-0.667273	0.629696	0.629696			C1QTNF3	0.3351	0.0286	-0.667273	0.629696	0.629696
		TFF1	TFF1				TFF1	TFF1										TFF1	0.3284	0.0262	-0.667196	0.629729	0.629729			TFF1	0.3284	0.0262	-0.667196	0.629729	0.629729
		AVPR1B	AVPR1B				AVPR1B	AVPR1B										AVPR1B	0.3648	0.0392	-0.667086	0.629777	0.629777			AVPR1B	0.3648	0.0392	-0.667086	0.629777	0.629777
		PARP16	PARP16				PARP16	PARP16										PARP16	0.3036	0.0191	-0.666996	0.629817	0.629817			PARP16	0.3036	0.0191	-0.666996	0.629817	0.629817
		SLC23A2	SLC23A2				SLC23A2	SLC23A2										SLC23A2	0.3339	0.028	-0.666705	0.629944	0.629944			SLC23A2	0.3339	0.028	-0.666705	0.629944	0.629944
		FDFT1	FDFT1				FDFT1	FDFT1										FDFT1	0.3096	0.0213	-0.666524	0.630023	0.630023			FDFT1	0.3096	0.0213	-0.666524	0.630023	0.630023
		LCE2C	LCE2C				LCE2C	LCE2C										LCE2C	0.398	0.0499	-0.666442	0.630059	0.630059			LCE2C	0.398	0.0499	-0.666442	0.630059	0.630059
		MYADML	MYADML				MYADML	MYADML										MYADML	0.3633	0.0388	-0.66634	0.630103	0.630103			MYADML	0.3633	0.0388	-0.66634	0.630103	0.630103
		TIMM44	TIMM44				TIMM44	TIMM44										TIMM44	0.3824	0.0449	-0.666057	0.630227	0.630227			TIMM44	0.3824	0.0449	-0.666057	0.630227	0.630227
		TOPORS	TOPORS				TOPORS	TOPORS										TOPORS	0.3163	0.023	-0.665062	0.630662	0.630662			TOPORS	0.3163	0.023	-0.665062	0.630662	0.630662
		ATMIN	ATMIN				ATMIN	ATMIN										ATMIN	0.3669	0.04	-0.664714	0.630814	0.630814			ATMIN	0.3669	0.04	-0.664714	0.630814	0.630814
		PRND	PRND				PRND	PRND										PRND	0.3898	0.0472	-0.66382	0.631205	0.631205			PRND	0.3898	0.0472	-0.66382	0.631205	0.631205
		CYP20A1	CYP20A1				CYP20A1	CYP20A1										CYP20A1	0.3379	0.0297	-0.663225	0.631465	0.631465			CYP20A1	0.3379	0.0297	-0.663225	0.631465	0.631465
		MXI1	MXI1				MXI1	MXI1										MXI1	0.3335	0.0279	-0.662692	0.631698	0.631698			MXI1	0.3335	0.0279	-0.662692	0.631698	0.631698
		TMEM184B	TMEM184B				TMEM184B	TMEM184B										TMEM184B	0.3312	0.0272	-0.662514	0.631776	0.631776			TMEM184B	0.3312	0.0272	-0.662514	0.631776	0.631776
		SLC13A3	SLC13A3				SLC13A3	SLC13A3										SLC13A3	0.3875	0.046	-0.662285	0.631877	0.631877			SLC13A3	0.3875	0.046	-0.662285	0.631877	0.631877
		IL6	IL6				IL6	IL6										IL6	0.2627	0.0104	-0.662122	0.631948	0.631948			IL6	0.2627	0.0104	-0.662122	0.631948	0.631948
		PHEX	PHEX				PHEX	PHEX										PHEX	0.2893	0.0156	-0.661525	0.63221	0.63221			PHEX	0.2893	0.0156	-0.661525	0.63221	0.63221
		HSD17B14	HSD17B14				HSD17B14	HSD17B14										HSD17B14	0.3485	0.0324	-0.661433	0.63225	0.63225			HSD17B14	0.3485	0.0324	-0.661433	0.63225	0.63225
		CADM1	CADM1				CADM1	CADM1										CADM1	0.2578	0.00901	-0.661252	0.632329	0.632329			CADM1	0.2578	0.00901	-0.661252	0.632329	0.632329
		DNAJC18	DNAJC18				DNAJC18	DNAJC18										DNAJC18	0.3142	0.0224	-0.660929	0.632471	0.632471			DNAJC18	0.3142	0.0224	-0.660929	0.632471	0.632471
		NF2	NF2				NF2	NF2										NF2	0.2868	0.0148	-0.660769	0.632541	0.632541			NF2	0.2868	0.0148	-0.660769	0.632541	0.632541
		ING3	ING3				ING3	ING3										ING3	0.3282	0.0261	-0.66041	0.632698	0.632698			ING3	0.3282	0.0261	-0.66041	0.632698	0.632698
		YTHDC1	YTHDC1				YTHDC1	YTHDC1										YTHDC1	0.3095	0.0207	-0.658255	0.633644	0.633644			YTHDC1	0.3095	0.0207	-0.658255	0.633644	0.633644
		CHML	CHML				CHML	CHML										CHML	0.3613	0.0381	-0.658001	0.633756	0.633756			CHML	0.3613	0.0381	-0.658001	0.633756	0.633756
		FAM103A1	FAM103A1				FAM103A1	FAM103A1										FAM103A1	0.3343	0.0281	-0.657111	0.634147	0.634147			FAM103A1	0.3343	0.0281	-0.657111	0.634147	0.634147
		PIEZO2	PIEZO2				PIEZO2	PIEZO2										PIEZO2	0.3095	0.0209	-0.656764	0.634299	0.634299			PIEZO2	0.3095	0.0209	-0.656764	0.634299	0.634299
		CEP41	CEP41				CEP41	CEP41										CEP41	0.261	0.0101	-0.656374	0.634471	0.634471			CEP41	0.261	0.0101	-0.656374	0.634471	0.634471
		LBH	LBH				LBH	LBH										LBH	0.3613	0.0381	-0.656335	0.634488	0.634488			LBH	0.3613	0.0381	-0.656335	0.634488	0.634488
		SDF2	SDF2				SDF2	SDF2										SDF2	0.2598	0.0093	-0.656316	0.634496	0.634496			SDF2	0.2598	0.0093	-0.656316	0.634496	0.634496
		LINC01547	LINC01547				LINC01547	LINC01547										LINC01547	0.3397	0.0302	-0.656172	0.63456	0.63456			LINC01547	0.3397	0.0302	-0.656172	0.63456	0.63456
		ZMAT2	ZMAT2				ZMAT2	ZMAT2										ZMAT2	0.3525	0.0339	-0.655929	0.634667	0.634667			ZMAT2	0.3525	0.0339	-0.655929	0.634667	0.634667
		SLC25A4	SLC25A4				SLC25A4	SLC25A4										SLC25A4	0.3036	0.0191	-0.655538	0.634839	0.634839			SLC25A4	0.3036	0.0191	-0.655538	0.634839	0.634839
		ALG14	ALG14				ALG14	ALG14										ALG14	0.3185	0.0236	-0.655437	0.634883	0.634883			ALG14	0.3185	0.0236	-0.655437	0.634883	0.634883
		FDXACB1	FDXACB1				FDXACB1	FDXACB1										FDXACB1	0.3613	0.0378	-0.654456	0.635315	0.635315			FDXACB1	0.3613	0.0378	-0.654456	0.635315	0.635315
		HPR	HPR				HPR	HPR										HPR	0.3829	0.045	-0.654399	0.63534	0.63534			HPR	0.3829	0.045	-0.654399	0.63534	0.63534
		LBX2-AS1	LBX2-AS1				LBX2-AS1	LBX2-AS1										LBX2-AS1	0.3266	0.0256	-0.654253	0.635404	0.635404			LBX2-AS1	0.3266	0.0256	-0.654253	0.635404	0.635404
		SOX8	SOX8				SOX8	SOX8										SOX8	0.3506	0.0332	-0.653916	0.635553	0.635553			SOX8	0.3506	0.0332	-0.653916	0.635553	0.635553
		POU3F3	POU3F3				POU3F3	POU3F3										POU3F3	0.2415	0.00689	-0.653285	0.635831	0.635831			POU3F3	0.2415	0.00689	-0.653285	0.635831	0.635831
		RPL7A	RPL7A				RPL7A	RPL7A										RPL7A	0.3142	0.0222	-0.653266	0.635839	0.635839			RPL7A	0.3142	0.0222	-0.653266	0.635839	0.635839
		EXOC6	EXOC6				EXOC6	EXOC6										EXOC6	0.3095	0.021	-0.652447	0.6362	0.6362			EXOC6	0.3095	0.021	-0.652447	0.6362	0.6362
		SP3	SP3				SP3	SP3										SP3	0.317	0.0232	-0.650487	0.637065	0.637065			SP3	0.317	0.0232	-0.650487	0.637065	0.637065
		GJD4	GJD4				GJD4	GJD4										GJD4	0.3566	0.035	-0.650457	0.637078	0.637078			GJD4	0.3566	0.035	-0.650457	0.637078	0.637078
		BRWD1-IT2	BRWD1-IT2				BRWD1-IT2	BRWD1-IT2										BRWD1-IT2	0.3281	0.0261	-0.649923	0.637314	0.637314			BRWD1-IT2	0.3281	0.0261	-0.649923	0.637314	0.637314
		NUDT14	NUDT14				NUDT14	NUDT14										NUDT14	0.3485	0.0326	-0.649575	0.637468	0.637468			NUDT14	0.3485	0.0326	-0.649575	0.637468	0.637468
		LAPTM4B	LAPTM4B				LAPTM4B	LAPTM4B										LAPTM4B	0.3525	0.0339	-0.649212	0.637628	0.637628			LAPTM4B	0.3525	0.0339	-0.649212	0.637628	0.637628
		HSBP1	HSBP1				HSBP1	HSBP1										HSBP1	0.3237	0.025	-0.649202	0.637633	0.637633			HSBP1	0.3237	0.025	-0.649202	0.637633	0.637633
		GLRX3	GLRX3				GLRX3	GLRX3										GLRX3	0.3036	0.019	-0.648955	0.637742	0.637742			GLRX3	0.3036	0.019	-0.648955	0.637742	0.637742
		PCCB	PCCB				PCCB	PCCB										PCCB	0.3121	0.0218	-0.648738	0.637838	0.637838			PCCB	0.3121	0.0218	-0.648738	0.637838	0.637838
		KSR2	KSR2				KSR2	KSR2										KSR2	0.28	0.0137	-0.648049	0.638143	0.638143			KSR2	0.28	0.0137	-0.648049	0.638143	0.638143
		TRPC7	TRPC7				TRPC7	TRPC7										TRPC7	0.3637	0.0389	-0.647818	0.638245	0.638245			TRPC7	0.3637	0.0389	-0.647818	0.638245	0.638245
		HOXD13	HOXD13				HOXD13	HOXD13										HOXD13	0.3788	0.0433	-0.647082	0.638571	0.638571			HOXD13	0.3788	0.0433	-0.647082	0.638571	0.638571
		CIB1	CIB1				CIB1	CIB1										CIB1	0.2698	0.0117	-0.647044	0.638587	0.638587			CIB1	0.2698	0.0117	-0.647044	0.638587	0.638587
		PRSS56	PRSS56				PRSS56	PRSS56										PRSS56	0.3555	0.0347	-0.646297	0.638918	0.638918			PRSS56	0.3555	0.0347	-0.646297	0.638918	0.638918
		YME1L1	YME1L1				YME1L1	YME1L1										YME1L1	0.3323	0.0274	-0.646009	0.639046	0.639046			YME1L1	0.3323	0.0274	-0.646009	0.639046	0.639046
		FAM71B	FAM71B				FAM71B	FAM71B										FAM71B	0.2599	0.00938	-0.646006	0.639047	0.639047			FAM71B	0.2599	0.00938	-0.646006	0.639047	0.639047
		ADD3	ADD3				ADD3	ADD3										ADD3	0.3885	0.0463	-0.645598	0.639228	0.639228			ADD3	0.3885	0.0463	-0.645598	0.639228	0.639228
		FKBP1A	FKBP1A				FKBP1A	FKBP1A										FKBP1A	0.2945	0.0166	-0.645572	0.639239	0.639239			FKBP1A	0.2945	0.0166	-0.645572	0.639239	0.639239
		RAB43	RAB43				RAB43	RAB43										RAB43	0.3779	0.043	-0.645234	0.639389	0.639389			RAB43	0.3779	0.043	-0.645234	0.639389	0.639389
		CNTN5	CNTN5				CNTN5	CNTN5										CNTN5	0.387	0.0459	-0.644633	0.639655	0.639655			CNTN5	0.387	0.0459	-0.644633	0.639655	0.639655
		PLD4	PLD4				PLD4	PLD4										PLD4	0.3583	0.0365	-0.644614	0.639664	0.639664			PLD4	0.3583	0.0365	-0.644614	0.639664	0.639664
		ABHD12	ABHD12				ABHD12	ABHD12										ABHD12	0.2955	0.0167	-0.644516	0.639707	0.639707			ABHD12	0.2955	0.0167	-0.644516	0.639707	0.639707
		ALS2CL	ALS2CL				ALS2CL	ALS2CL										ALS2CL	0.303	0.0183	-0.644485	0.639721	0.639721			ALS2CL	0.303	0.0183	-0.644485	0.639721	0.639721
		ZNF714	ZNF714				ZNF714	ZNF714										ZNF714	0.2585	0.00917	-0.644246	0.639827	0.639827			ZNF714	0.2585	0.00917	-0.644246	0.639827	0.639827
		CD47	CD47				CD47	CD47										CD47	0.3781	0.0431	-0.644186	0.639854	0.639854			CD47	0.3781	0.0431	-0.644186	0.639854	0.639854
		SERGEF	SERGEF				SERGEF	SERGEF										SERGEF	0.3802	0.0439	-0.643008	0.640376	0.640376			SERGEF	0.3802	0.0439	-0.643008	0.640376	0.640376
		DHX35	DHX35				DHX35	DHX35										DHX35	0.3266	0.0258	-0.642593	0.640561	0.640561			DHX35	0.3266	0.0258	-0.642593	0.640561	0.640561
		SLC7A8	SLC7A8				SLC7A8	SLC7A8										SLC7A8	0.397	0.0496	-0.642478	0.640612	0.640612			SLC7A8	0.397	0.0496	-0.642478	0.640612	0.640612
		SLC51A	SLC51A				SLC51A	SLC51A										SLC51A	0.29	0.0158	-0.642271	0.640704	0.640704			SLC51A	0.29	0.0158	-0.642271	0.640704	0.640704
		NUTM2A-AS1	NUTM2A-AS1				NUTM2A-AS1	NUTM2A-AS1										NUTM2A-AS1	0.344	0.0313	-0.642168	0.640749	0.640749			NUTM2A-AS1	0.344	0.0313	-0.642168	0.640749	0.640749
		MSN	MSN				MSN	MSN										MSN	0.3223	0.0245	-0.641967	0.640839	0.640839			MSN	0.3223	0.0245	-0.641967	0.640839	0.640839
		LINC00841	LINC00841				LINC00841	LINC00841										LINC00841	0.2983	0.0174	-0.641253	0.641156	0.641156			LINC00841	0.2983	0.0174	-0.641253	0.641156	0.641156
		MARCH11	MARCH11				MARCH11	MARCH11										MARCH11	0.2892	0.0155	-0.640219	0.641616	0.641616			MARCH11	0.2892	0.0155	-0.640219	0.641616	0.641616
		PAK1IP1	PAK1IP1				PAK1IP1	PAK1IP1										PAK1IP1	0.3266	0.0255	-0.63992	0.641749	0.641749			PAK1IP1	0.3266	0.0255	-0.63992	0.641749	0.641749
		KCNK18	KCNK18				KCNK18	KCNK18										KCNK18	0.291	0.0158	-0.639908	0.641754	0.641754			KCNK18	0.291	0.0158	-0.639908	0.641754	0.641754
		CCR5	CCR5				CCR5	CCR5										CCR5	0.3773	0.0427	-0.639421	0.641971	0.641971			CCR5	0.3773	0.0427	-0.639421	0.641971	0.641971
		IPO7	IPO7				IPO7	IPO7										IPO7	0.3852	0.0455	-0.639273	0.642036	0.642036			IPO7	0.3852	0.0455	-0.639273	0.642036	0.642036
		PRMT7	PRMT7				PRMT7	PRMT7										PRMT7	0.317	0.0232	-0.639269	0.642038	0.642038			PRMT7	0.317	0.0232	-0.639269	0.642038	0.642038
		C20orf187	C20orf187				C20orf187	C20orf187										C20orf187	0.3934	0.0486	-0.638823	0.642237	0.642237			C20orf187	0.3934	0.0486	-0.638823	0.642237	0.642237
		METTL4	METTL4				METTL4	METTL4										METTL4	0.3506	0.0333	-0.638754	0.642267	0.642267			METTL4	0.3506	0.0333	-0.638754	0.642267	0.642267
		KIAA0895L	KIAA0895L				KIAA0895L	KIAA0895L										KIAA0895L	0.3329	0.0277	-0.637838	0.642675	0.642675			KIAA0895L	0.3329	0.0277	-0.637838	0.642675	0.642675
		SYNJ2	SYNJ2				SYNJ2	SYNJ2										SYNJ2	0.3881	0.0462	-0.637327	0.642903	0.642903			SYNJ2	0.3881	0.0462	-0.637327	0.642903	0.642903
		ABAT	ABAT				ABAT	ABAT										ABAT	0.3405	0.0305	-0.637155	0.64298	0.64298			ABAT	0.3405	0.0305	-0.637155	0.64298	0.64298
		B4GALT2	B4GALT2				B4GALT2	B4GALT2										B4GALT2	0.3096	0.0213	-0.636613	0.643221	0.643221			B4GALT2	0.3096	0.0213	-0.636613	0.643221	0.643221
		ABRACL	ABRACL				ABRACL	ABRACL										ABRACL	0.3074	0.0201	-0.636609	0.643223	0.643223			ABRACL	0.3074	0.0201	-0.636609	0.643223	0.643223
		MARS2	MARS2				MARS2	MARS2										MARS2	0.339	0.0301	-0.636501	0.643271	0.643271			MARS2	0.339	0.0301	-0.636501	0.643271	0.643271
		ACAP2	ACAP2				ACAP2	ACAP2										ACAP2	0.3485	0.0326	-0.635939	0.643522	0.643522			ACAP2	0.3485	0.0326	-0.635939	0.643522	0.643522
		ZCCHC10	ZCCHC10				ZCCHC10	ZCCHC10										ZCCHC10	0.3207	0.024	-0.635812	0.643578	0.643578			ZCCHC10	0.3207	0.024	-0.635812	0.643578	0.643578
		MARK2	MARK2				MARK2	MARK2										MARK2	0.2892	0.0154	-0.635788	0.643589	0.643589			MARK2	0.2892	0.0154	-0.635788	0.643589	0.643589
		C1orf54	C1orf54				C1orf54	C1orf54										C1orf54	0.317	0.0233	-0.63578	0.643593	0.643593			C1orf54	0.317	0.0233	-0.63578	0.643593	0.643593
		NXPE4	NXPE4				NXPE4	NXPE4										NXPE4	0.3324	0.0275	-0.635571	0.643686	0.643686			NXPE4	0.3324	0.0275	-0.635571	0.643686	0.643686
		IFT52	IFT52				IFT52	IFT52										IFT52	0.3224	0.0247	-0.63554	0.6437	0.6437			IFT52	0.3224	0.0247	-0.63554	0.6437	0.6437
		LOC100190986	LOC100190986				LOC100190986	LOC100190986										LOC100190986	0.3801	0.0438	-0.635124	0.643885	0.643885			LOC100190986	0.3801	0.0438	-0.635124	0.643885	0.643885
		MBLAC2	MBLAC2				MBLAC2	MBLAC2										MBLAC2	0.3351	0.0285	-0.634075	0.644354	0.644354			MBLAC2	0.3351	0.0285	-0.634075	0.644354	0.644354
		GSTM3	GSTM3				GSTM3	GSTM3										GSTM3	0.3091	0.0204	-0.633812	0.644471	0.644471			GSTM3	0.3091	0.0204	-0.633812	0.644471	0.644471
		FDX1	FDX1				FDX1	FDX1										FDX1	0.3291	0.0266	-0.633384	0.644663	0.644663			FDX1	0.3291	0.0266	-0.633384	0.644663	0.644663
		FLNC	FLNC				FLNC	FLNC										FLNC	0.3607	0.0373	-0.633076	0.6448	0.6448			FLNC	0.3607	0.0373	-0.633076	0.6448	0.6448
		ATP2B4	ATP2B4				ATP2B4	ATP2B4										ATP2B4	0.3343	0.0283	-0.632615	0.645006	0.645006			ATP2B4	0.3343	0.0283	-0.632615	0.645006	0.645006
		RCOR1	RCOR1				RCOR1	RCOR1										RCOR1	0.3555	0.0347	-0.631827	0.645359	0.645359			RCOR1	0.3555	0.0347	-0.631827	0.645359	0.645359
		SLC39A10	SLC39A10				SLC39A10	SLC39A10										SLC39A10	0.3561	0.0349	-0.631175	0.64565	0.64565			SLC39A10	0.3561	0.0349	-0.631175	0.64565	0.64565
		SPATA19	SPATA19				SPATA19	SPATA19										SPATA19	0.3036	0.0187	-0.630842	0.645799	0.645799			SPATA19	0.3036	0.0187	-0.630842	0.645799	0.645799
		SPECC1L	SPECC1L				SPECC1L	SPECC1L										SPECC1L	0.3338	0.0279	-0.630636	0.645892	0.645892			SPECC1L	0.3338	0.0279	-0.630636	0.645892	0.645892
		REST	REST				REST	REST										REST	0.3421	0.0309	-0.630486	0.645959	0.645959			REST	0.3421	0.0309	-0.630486	0.645959	0.645959
		ARHGAP26	ARHGAP26				ARHGAP26	ARHGAP26										ARHGAP26	0.3485	0.0328	-0.630284	0.646049	0.646049			ARHGAP26	0.3485	0.0328	-0.630284	0.646049	0.646049
		FURIN	FURIN				FURIN	FURIN										FURIN	0.2918	0.0161	-0.630123	0.646121	0.646121			FURIN	0.2918	0.0161	-0.630123	0.646121	0.646121
		CTBP2	CTBP2				CTBP2	CTBP2										CTBP2	0.3609	0.0375	-0.629872	0.646234	0.646234			CTBP2	0.3609	0.0375	-0.629872	0.646234	0.646234
		RPL23AP7	RPL23AP7				RPL23AP7	RPL23AP7										RPL23AP7	0.3525	0.0338	-0.628992	0.646628	0.646628			RPL23AP7	0.3525	0.0338	-0.628992	0.646628	0.646628
		MTR	MTR				MTR	MTR										MTR	0.3919	0.0477	-0.628393	0.646897	0.646897			MTR	0.3919	0.0477	-0.628393	0.646897	0.646897
		CGNL1	CGNL1				CGNL1	CGNL1										CGNL1	0.3284	0.0262	-0.62829	0.646943	0.646943			CGNL1	0.3284	0.0262	-0.62829	0.646943	0.646943
		FASTKD3	FASTKD3				FASTKD3	FASTKD3										FASTKD3	0.3119	0.0217	-0.62758	0.647261	0.647261			FASTKD3	0.3119	0.0217	-0.62758	0.647261	0.647261
		NRG1	NRG1				NRG1	NRG1										NRG1	0.2599	0.00938	-0.627372	0.647355	0.647355			NRG1	0.2599	0.00938	-0.627372	0.647355	0.647355
		UHMK1	UHMK1				UHMK1	UHMK1										UHMK1	0.3421	0.031	-0.627349	0.647365	0.647365			UHMK1	0.3421	0.031	-0.627349	0.647365	0.647365
		HS3ST2	HS3ST2				HS3ST2	HS3ST2										HS3ST2	0.3163	0.023	-0.626949	0.647544	0.647544			HS3ST2	0.3163	0.023	-0.626949	0.647544	0.647544
		GLIPR1	GLIPR1				GLIPR1	GLIPR1										GLIPR1	0.3033	0.0184	-0.626761	0.647629	0.647629			GLIPR1	0.3033	0.0184	-0.626761	0.647629	0.647629
		MGC27345	MGC27345				MGC27345	MGC27345										MGC27345	0.3949	0.0492	-0.625759	0.648079	0.648079			MGC27345	0.3949	0.0492	-0.625759	0.648079	0.648079
		TBC1D12	TBC1D12				TBC1D12	TBC1D12										TBC1D12	0.3536	0.0344	-0.625749	0.648083	0.648083			TBC1D12	0.3536	0.0344	-0.625749	0.648083	0.648083
		ARHGEF12	ARHGEF12				ARHGEF12	ARHGEF12										ARHGEF12	0.3306	0.027	-0.625473	0.648207	0.648207			ARHGEF12	0.3306	0.027	-0.625473	0.648207	0.648207
		METRN	METRN				METRN	METRN										METRN	0.346	0.0319	-0.625257	0.648304	0.648304			METRN	0.346	0.0319	-0.625257	0.648304	0.648304
		EIF2AK4	EIF2AK4				EIF2AK4	EIF2AK4										EIF2AK4	0.3266	0.0258	-0.624965	0.648436	0.648436			EIF2AK4	0.3266	0.0258	-0.624965	0.648436	0.648436
		CATSPER3	CATSPER3				CATSPER3	CATSPER3										CATSPER3	0.3396	0.0302	-0.624639	0.648582	0.648582			CATSPER3	0.3396	0.0302	-0.624639	0.648582	0.648582
		HIPK1	HIPK1				HIPK1	HIPK1										HIPK1	0.3301	0.0268	-0.624425	0.648678	0.648678			HIPK1	0.3301	0.0268	-0.624425	0.648678	0.648678
		RAD51C	RAD51C				RAD51C	RAD51C										RAD51C	0.3443	0.0316	-0.624335	0.648719	0.648719			RAD51C	0.3443	0.0316	-0.624335	0.648719	0.648719
		NSUN4	NSUN4				NSUN4	NSUN4										NSUN4	0.3573	0.0354	-0.623624	0.649039	0.649039			NSUN4	0.3573	0.0354	-0.623624	0.649039	0.649039
		LOC389705	LOC389705				LOC389705	LOC389705										LOC389705	0.3495	0.033	-0.622955	0.64934	0.64934			LOC389705	0.3495	0.033	-0.622955	0.64934	0.64934
		EIF3E	EIF3E				EIF3E	EIF3E										EIF3E	0.3096	0.0213	-0.622648	0.649478	0.649478			EIF3E	0.3096	0.0213	-0.622648	0.649478	0.649478
		FBXO6	FBXO6				FBXO6	FBXO6										FBXO6	0.3613	0.0378	-0.622285	0.649641	0.649641			FBXO6	0.3613	0.0378	-0.622285	0.649641	0.649641
		TMEM97	TMEM97				TMEM97	TMEM97										TMEM97	0.2975	0.0173	-0.622154	0.6497	0.6497			TMEM97	0.2975	0.0173	-0.622154	0.6497	0.6497
		ASPHD2	ASPHD2				ASPHD2	ASPHD2										ASPHD2	0.2698	0.0114	-0.621888	0.64982	0.64982			ASPHD2	0.2698	0.0114	-0.621888	0.64982	0.64982
		HUS1	HUS1				HUS1	HUS1										HUS1	0.3921	0.0479	-0.621833	0.649845	0.649845			HUS1	0.3921	0.0479	-0.621833	0.649845	0.649845
		TUSC1	TUSC1				TUSC1	TUSC1										TUSC1	0.3893	0.0467	-0.621712	0.649899	0.649899			TUSC1	0.3893	0.0467	-0.621712	0.649899	0.649899
		TARBP1	TARBP1				TARBP1	TARBP1										TARBP1	0.3036	0.019	-0.621617	0.649942	0.649942			TARBP1	0.3036	0.019	-0.621617	0.649942	0.649942
		DAAM1	DAAM1				DAAM1	DAAM1										DAAM1	0.3343	0.0283	-0.621615	0.649943	0.649943			DAAM1	0.3343	0.0283	-0.621615	0.649943	0.649943
		GUCY1B2	GUCY1B2				GUCY1B2	GUCY1B2										GUCY1B2	0.2793	0.0134	-0.621335	0.650069	0.650069			GUCY1B2	0.2793	0.0134	-0.621335	0.650069	0.650069
		HIGD2A	HIGD2A				HIGD2A	HIGD2A										HIGD2A	0.317	0.0232	-0.620757	0.65033	0.65033			HIGD2A	0.317	0.0232	-0.620757	0.65033	0.65033
		ATG2B	ATG2B				ATG2B	ATG2B										ATG2B	0.2868	0.0148	-0.620017	0.650663	0.650663			ATG2B	0.2868	0.0148	-0.620017	0.650663	0.650663
		LOC284072	LOC284072				LOC284072	LOC284072										LOC284072	0.3506	0.0333	-0.619798	0.650762	0.650762			LOC284072	0.3506	0.0333	-0.619798	0.650762	0.650762
		DNAH17	DNAH17				DNAH17	DNAH17										DNAH17	0.3579	0.0364	-0.619651	0.650828	0.650828			DNAH17	0.3579	0.0364	-0.619651	0.650828	0.650828
		HEPH	HEPH				HEPH	HEPH										HEPH	0.3095	0.0208	-0.619223	0.651021	0.651021			HEPH	0.3095	0.0208	-0.619223	0.651021	0.651021
		EGFR	EGFR				EGFR	EGFR										EGFR	0.2415	0.00703	-0.619222	0.651022	0.651022			EGFR	0.2415	0.00703	-0.619222	0.651022	0.651022
		APOA1	APOA1				APOA1	APOA1										APOA1	0.3888	0.0466	-0.618895	0.651169	0.651169			APOA1	0.3888	0.0466	-0.618895	0.651169	0.651169
		IQGAP2	IQGAP2				IQGAP2	IQGAP2										IQGAP2	0.3291	0.0266	-0.617992	0.651577	0.651577			IQGAP2	0.3291	0.0266	-0.617992	0.651577	0.651577
		WWOX	WWOX				WWOX	WWOX										WWOX	0.2957	0.0167	-0.617925	0.651607	0.651607			WWOX	0.2957	0.0167	-0.617925	0.651607	0.651607
		H2BFXP	H2BFXP				H2BFXP	H2BFXP										H2BFXP	0.3566	0.035	-0.617701	0.651709	0.651709			H2BFXP	0.3566	0.035	-0.617701	0.651709	0.651709
		FGF2	FGF2				FGF2	FGF2										FGF2	0.3613	0.0377	-0.617663	0.651726	0.651726			FGF2	0.3613	0.0377	-0.617663	0.651726	0.651726
		CTDSP1	CTDSP1				CTDSP1	CTDSP1										CTDSP1	0.3492	0.0329	-0.617655	0.651729	0.651729			CTDSP1	0.3492	0.0329	-0.617655	0.651729	0.651729
		TCEA1	TCEA1				TCEA1	TCEA1										TCEA1	0.3931	0.0484	-0.617467	0.651814	0.651814			TCEA1	0.3931	0.0484	-0.617467	0.651814	0.651814
		MYOZ3	MYOZ3				MYOZ3	MYOZ3										MYOZ3	0.3445	0.0316	-0.616522	0.652241	0.652241			MYOZ3	0.3445	0.0316	-0.616522	0.652241	0.652241
		LINC00675	LINC00675				LINC00675	LINC00675										LINC00675	0.3355	0.0287	-0.616394	0.652299	0.652299			LINC00675	0.3355	0.0287	-0.616394	0.652299	0.652299
		HIST2H2BE	HIST2H2BE				HIST2H2BE	HIST2H2BE										HIST2H2BE	0.3345	0.0284	-0.616258	0.652361	0.652361			HIST2H2BE	0.3345	0.0284	-0.616258	0.652361	0.652361
		KLHL29	KLHL29				KLHL29	KLHL29										KLHL29	0.3607	0.0373	-0.616194	0.65239	0.65239			KLHL29	0.3607	0.0373	-0.616194	0.65239	0.65239
		ATP5A1	ATP5A1				ATP5A1	ATP5A1										ATP5A1	0.2868	0.0149	-0.616159	0.652406	0.652406			ATP5A1	0.2868	0.0149	-0.616159	0.652406	0.652406
		RAB39B	RAB39B				RAB39B	RAB39B										RAB39B	0.3117	0.0217	-0.615892	0.652526	0.652526			RAB39B	0.3117	0.0217	-0.615892	0.652526	0.652526
		LYZL6	LYZL6				LYZL6	LYZL6										LYZL6	0.3669	0.0397	-0.61562	0.652649	0.652649			LYZL6	0.3669	0.0397	-0.61562	0.652649	0.652649
		EXOC2	EXOC2				EXOC2	EXOC2										EXOC2	0.3697	0.0405	-0.613956	0.653403	0.653403			EXOC2	0.3697	0.0405	-0.613956	0.653403	0.653403
		ICE2	ICE2				ICE2	ICE2										ICE2	0.3809	0.0442	-0.613903	0.653427	0.653427			ICE2	0.3809	0.0442	-0.613903	0.653427	0.653427
		LVRN	LVRN				LVRN	LVRN										LVRN	0.3525	0.034	-0.613848	0.653451	0.653451			LVRN	0.3525	0.034	-0.613848	0.653451	0.653451
		SMPDL3B	SMPDL3B				SMPDL3B	SMPDL3B										SMPDL3B	0.3421	0.031	-0.612999	0.653836	0.653836			SMPDL3B	0.3421	0.031	-0.612999	0.653836	0.653836
		SPDYE8P	SPDYE8P				SPDYE8P	SPDYE8P										SPDYE8P	0.3506	0.0333	-0.612908	0.653877	0.653877			SPDYE8P	0.3506	0.0333	-0.612908	0.653877	0.653877
		HHEX	HHEX				HHEX	HHEX										HHEX	0.3761	0.0421	-0.61271	0.653967	0.653967			HHEX	0.3761	0.0421	-0.61271	0.653967	0.653967
		FAM63B	FAM63B				FAM63B	FAM63B										FAM63B	0.3577	0.0362	-0.61252	0.654053	0.654053			FAM63B	0.3577	0.0362	-0.61252	0.654053	0.654053
		STK33	STK33				STK33	STK33										STK33	0.3474	0.0323	-0.612449	0.654085	0.654085			STK33	0.3474	0.0323	-0.612449	0.654085	0.654085
		SNX12	SNX12				SNX12	SNX12										SNX12	0.2797	0.0136	-0.612116	0.654236	0.654236			SNX12	0.2797	0.0136	-0.612116	0.654236	0.654236
		CUX1	CUX1				CUX1	CUX1										CUX1	0.3921	0.0479	-0.611322	0.654597	0.654597			CUX1	0.3921	0.0479	-0.611322	0.654597	0.654597
		NOL7	NOL7				NOL7	NOL7										NOL7	0.3613	0.0382	-0.611316	0.654599	0.654599			NOL7	0.3613	0.0382	-0.611316	0.654599	0.654599
		ANKRD37	ANKRD37				ANKRD37	ANKRD37										ANKRD37	0.2891	0.0152	-0.611221	0.654642	0.654642			ANKRD37	0.2891	0.0152	-0.611221	0.654642	0.654642
		ZNF700	ZNF700				ZNF700	ZNF700										ZNF700	0.3301	0.0268	-0.610866	0.654804	0.654804			ZNF700	0.3301	0.0268	-0.610866	0.654804	0.654804
		TRIM9	TRIM9				TRIM9	TRIM9										TRIM9	0.3613	0.0379	-0.610435	0.654999	0.654999			TRIM9	0.3613	0.0379	-0.610435	0.654999	0.654999
		AP3M1	AP3M1				AP3M1	AP3M1										AP3M1	0.3926	0.0483	-0.610224	0.655095	0.655095			AP3M1	0.3926	0.0483	-0.610224	0.655095	0.655095
		CCDC81	CCDC81				CCDC81	CCDC81										CCDC81	0.3421	0.031	-0.610059	0.65517	0.65517			CCDC81	0.3421	0.031	-0.610059	0.65517	0.65517
		ISLR	ISLR				ISLR	ISLR										ISLR	0.3007	0.0178	-0.6098	0.655288	0.655288			ISLR	0.3007	0.0178	-0.6098	0.655288	0.655288
		SLC24A2	SLC24A2				SLC24A2	SLC24A2										SLC24A2	0.3325	0.0276	-0.609295	0.655517	0.655517			SLC24A2	0.3325	0.0276	-0.609295	0.655517	0.655517
		HDAC5	HDAC5				HDAC5	HDAC5										HDAC5	0.3223	0.0245	-0.609132	0.655591	0.655591			HDAC5	0.3223	0.0245	-0.609132	0.655591	0.655591
		LCE1E	LCE1E				LCE1E	LCE1E										LCE1E	0.3898	0.0471	-0.608232	0.656	0.656			LCE1E	0.3898	0.0471	-0.608232	0.656	0.656
		CCDC113	CCDC113				CCDC113	CCDC113										CCDC113	0.3622	0.0386	-0.608029	0.656092	0.656092			CCDC113	0.3622	0.0386	-0.608029	0.656092	0.656092
		LOXHD1	LOXHD1				LOXHD1	LOXHD1										LOXHD1	0.3809	0.0442	-0.60793	0.656137	0.656137			LOXHD1	0.3809	0.0442	-0.60793	0.656137	0.656137
		CENPQ	CENPQ				CENPQ	CENPQ										CENPQ	0.3877	0.0461	-0.60695	0.656583	0.656583			CENPQ	0.3877	0.0461	-0.60695	0.656583	0.656583
		FAM160B1	FAM160B1				FAM160B1	FAM160B1										FAM160B1	0.362	0.0385	-0.606808	0.656648	0.656648			FAM160B1	0.362	0.0385	-0.606808	0.656648	0.656648
		CA13	CA13				CA13	CA13										CA13	0.2599	0.00938	-0.606573	0.656755	0.656755			CA13	0.2599	0.00938	-0.606573	0.656755	0.656755
		SOHLH1	SOHLH1				SOHLH1	SOHLH1										SOHLH1	0.3511	0.0335	-0.606552	0.656764	0.656764			SOHLH1	0.3511	0.0335	-0.606552	0.656764	0.656764
		ELMO3	ELMO3				ELMO3	ELMO3										ELMO3	0.3237	0.0249	-0.606498	0.656789	0.656789			ELMO3	0.3237	0.0249	-0.606498	0.656789	0.656789
		BDH1	BDH1				BDH1	BDH1										BDH1	0.3801	0.0438	-0.606302	0.656878	0.656878			BDH1	0.3801	0.0438	-0.606302	0.656878	0.656878
		PIKFYVE	PIKFYVE				PIKFYVE	PIKFYVE										PIKFYVE	0.3618	0.0384	-0.605879	0.657071	0.657071			PIKFYVE	0.3618	0.0384	-0.605879	0.657071	0.657071
		COL8A1	COL8A1				COL8A1	COL8A1										COL8A1	0.339	0.0301	-0.604987	0.657477	0.657477			COL8A1	0.339	0.0301	-0.604987	0.657477	0.657477
		FABP6	FABP6				FABP6	FABP6										FABP6	0.3934	0.0486	-0.604179	0.657846	0.657846			FABP6	0.3934	0.0486	-0.604179	0.657846	0.657846
		ZBED3	ZBED3				ZBED3	ZBED3										ZBED3	0.3097	0.0214	-0.603807	0.658015	0.658015			ZBED3	0.3097	0.0214	-0.603807	0.658015	0.658015
		SDHAP1	SDHAP1				SDHAP1	SDHAP1										SDHAP1	0.3921	0.0481	-0.603199	0.658293	0.658293			SDHAP1	0.3921	0.0481	-0.603199	0.658293	0.658293
		SSH2	SSH2				SSH2	SSH2										SSH2	0.2489	0.00779	-0.603166	0.658308	0.658308			SSH2	0.2489	0.00779	-0.603166	0.658308	0.658308
		UBR3	UBR3				UBR3	UBR3										UBR3	0.3356	0.0289	-0.603032	0.658369	0.658369			UBR3	0.3356	0.0289	-0.603032	0.658369	0.658369
		WDR64	WDR64				WDR64	WDR64										WDR64	0.3259	0.0254	-0.602511	0.658607	0.658607			WDR64	0.3259	0.0254	-0.602511	0.658607	0.658607
		NUCKS1	NUCKS1				NUCKS1	NUCKS1										NUCKS1	0.2891	0.0152	-0.6024	0.658657	0.658657			NUCKS1	0.2891	0.0152	-0.6024	0.658657	0.658657
		LMBRD2	LMBRD2				LMBRD2	LMBRD2										LMBRD2	0.3655	0.0393	-0.602138	0.658777	0.658777			LMBRD2	0.3655	0.0393	-0.602138	0.658777	0.658777
		AGO1	AGO1				AGO1	AGO1										AGO1	0.3266	0.0256	-0.601471	0.659082	0.659082			AGO1	0.3266	0.0256	-0.601471	0.659082	0.659082
		SLC41A3	SLC41A3				SLC41A3	SLC41A3										SLC41A3	0.3177	0.0234	-0.601409	0.65911	0.65911			SLC41A3	0.3177	0.0234	-0.601409	0.65911	0.65911
		ZNF738	ZNF738				ZNF738	ZNF738										ZNF738	0.3573	0.0357	-0.600224	0.659652	0.659652			ZNF738	0.3573	0.0357	-0.600224	0.659652	0.659652
		CLIC2	CLIC2				CLIC2	CLIC2										CLIC2	0.338	0.0298	-0.600169	0.659677	0.659677			CLIC2	0.338	0.0298	-0.600169	0.659677	0.659677
		TXN	TXN				TXN	TXN										TXN	0.2891	0.0152	-0.600164	0.659679	0.659679			TXN	0.2891	0.0152	-0.600164	0.659679	0.659679
		QRICH2	QRICH2				QRICH2	QRICH2										QRICH2	0.3036	0.0191	-0.599355	0.660049	0.660049			QRICH2	0.3036	0.0191	-0.599355	0.660049	0.660049
		SVIP	SVIP				SVIP	SVIP										SVIP	0.3573	0.0356	-0.598801	0.660302	0.660302			SVIP	0.3573	0.0356	-0.598801	0.660302	0.660302
		NRG2	NRG2				NRG2	NRG2										NRG2	0.2755	0.013	-0.598791	0.660307	0.660307			NRG2	0.2755	0.013	-0.598791	0.660307	0.660307
		DRAM1	DRAM1				DRAM1	DRAM1										DRAM1	0.3195	0.0238	-0.598511	0.660435	0.660435			DRAM1	0.3195	0.0238	-0.598511	0.660435	0.660435
		TSPOAP1	TSPOAP1				TSPOAP1	TSPOAP1										TSPOAP1	0.3169	0.0231	-0.598384	0.660493	0.660493			TSPOAP1	0.3169	0.0231	-0.598384	0.660493	0.660493
		IRF2	IRF2				IRF2	IRF2										IRF2	0.3613	0.0379	-0.598036	0.660653	0.660653			IRF2	0.3613	0.0379	-0.598036	0.660653	0.660653
		C15orf40	C15orf40				C15orf40	C15orf40										C15orf40	0.3324	0.0276	-0.598035	0.660653	0.660653			C15orf40	0.3324	0.0276	-0.598035	0.660653	0.660653
		SLC1A2	SLC1A2				SLC1A2	SLC1A2										SLC1A2	0.2698	0.0113	-0.597769	0.660775	0.660775			SLC1A2	0.2698	0.0113	-0.597769	0.660775	0.660775
		GIMAP7	GIMAP7				GIMAP7	GIMAP7										GIMAP7	0.3944	0.0491	-0.597589	0.660857	0.660857			GIMAP7	0.3944	0.0491	-0.597589	0.660857	0.660857
		KRT17P5	KRT17P5				KRT17P5	KRT17P5										KRT17P5	0.3646	0.0391	-0.596831	0.661205	0.661205			KRT17P5	0.3646	0.0391	-0.596831	0.661205	0.661205
		SUFU	SUFU				SUFU	SUFU										SUFU	0.3525	0.034	-0.596069	0.661554	0.661554			SUFU	0.3525	0.034	-0.596069	0.661554	0.661554
		ZNF492	ZNF492				ZNF492	ZNF492										ZNF492	0.3485	0.0327	-0.595358	0.66188	0.66188			ZNF492	0.3485	0.0327	-0.595358	0.66188	0.66188
		CSAD	CSAD				CSAD	CSAD										CSAD	0.394	0.0488	-0.594937	0.662073	0.662073			CSAD	0.394	0.0488	-0.594937	0.662073	0.662073
		VRK1	VRK1				VRK1	VRK1										VRK1	0.3324	0.0276	-0.594781	0.662145	0.662145			VRK1	0.3324	0.0276	-0.594781	0.662145	0.662145
		DIDO1	DIDO1				DIDO1	DIDO1										DIDO1	0.3599	0.037	-0.59466	0.6622	0.6622			DIDO1	0.3599	0.037	-0.59466	0.6622	0.6622
		TOB2	TOB2				TOB2	TOB2										TOB2	0.3893	0.0468	-0.593964	0.66252	0.66252			TOB2	0.3893	0.0468	-0.593964	0.66252	0.66252
		GLIPR1L2	GLIPR1L2				GLIPR1L2	GLIPR1L2										GLIPR1L2	0.3944	0.0491	-0.59315	0.662894	0.662894			GLIPR1L2	0.3944	0.0491	-0.59315	0.662894	0.662894
		ARID5B	ARID5B				ARID5B	ARID5B										ARID5B	0.3485	0.0327	-0.593138	0.662899	0.662899			ARID5B	0.3485	0.0327	-0.593138	0.662899	0.662899
		PRICKLE2	PRICKLE2				PRICKLE2	PRICKLE2										PRICKLE2	0.3735	0.0412	-0.593011	0.662958	0.662958			PRICKLE2	0.3735	0.0412	-0.593011	0.662958	0.662958
		EBF2	EBF2				EBF2	EBF2										EBF2	0.3669	0.0397	-0.592709	0.663097	0.663097			EBF2	0.3669	0.0397	-0.592709	0.663097	0.663097
		ZNF230	ZNF230				ZNF230	ZNF230										ZNF230	0.34	0.0304	-0.592587	0.663153	0.663153			ZNF230	0.34	0.0304	-0.592587	0.663153	0.663153
		RAB33B	RAB33B				RAB33B	RAB33B										RAB33B	0.3594	0.0367	-0.592566	0.663162	0.663162			RAB33B	0.3594	0.0367	-0.592566	0.663162	0.663162
		TUBA1B	TUBA1B				TUBA1B	TUBA1B										TUBA1B	0.3555	0.0347	-0.592311	0.66328	0.66328			TUBA1B	0.3555	0.0347	-0.592311	0.66328	0.66328
		NDUFA11	NDUFA11				NDUFA11	NDUFA11										NDUFA11	0.3579	0.0363	-0.592169	0.663345	0.663345			NDUFA11	0.3579	0.0363	-0.592169	0.663345	0.663345
		MUT	MUT				MUT	MUT										MUT	0.3306	0.0269	-0.592086	0.663383	0.663383			MUT	0.3306	0.0269	-0.592086	0.663383	0.663383
		RRP7BP	RRP7BP				RRP7BP	RRP7BP										RRP7BP	0.3298	0.0267	-0.590879	0.663938	0.663938			RRP7BP	0.3298	0.0267	-0.590879	0.663938	0.663938
		CCT6B	CCT6B				CCT6B	CCT6B										CCT6B	0.3809	0.0442	-0.59044	0.66414	0.66414			CCT6B	0.3809	0.0442	-0.59044	0.66414	0.66414
		SMPD4	SMPD4				SMPD4	SMPD4										SMPD4	0.3289	0.0264	-0.590327	0.664192	0.664192			SMPD4	0.3289	0.0264	-0.590327	0.664192	0.664192
		ZNF664-FAM101A	ZNF664-FAM101A				ZNF664-FAM101A	ZNF664-FAM101A										ZNF664-FAM101A///ZNF664	0.3363	0.0291	-0.589827	0.664423	0.664423			ZNF664-FAM101A///ZNF664	0.3363	0.0291	-0.589827	0.664423	0.664423
		RNF19A	RNF19A				RNF19A	RNF19A										RNF19A	0.3356	0.0289	-0.589747	0.664459	0.664459			RNF19A	0.3356	0.0289	-0.589747	0.664459	0.664459
		TREML4	TREML4				TREML4	TREML4										TREML4	0.3298	0.0267	-0.588799	0.664896	0.664896			TREML4	0.3298	0.0267	-0.588799	0.664896	0.664896
		EMBP1	EMBP1				EMBP1	EMBP1										EMBP1	0.3421	0.0309	-0.58868	0.664951	0.664951			EMBP1	0.3421	0.0309	-0.58868	0.664951	0.664951
		DNAJC8	DNAJC8				DNAJC8	DNAJC8										DNAJC8	0.3343	0.0283	-0.588646	0.664967	0.664967			DNAJC8	0.3343	0.0283	-0.588646	0.664967	0.664967
		TANC2	TANC2				TANC2	TANC2										TANC2	0.2686	0.0111	-0.588305	0.665124	0.665124			TANC2	0.2686	0.0111	-0.588305	0.665124	0.665124
		ATP6V1B2	ATP6V1B2				ATP6V1B2	ATP6V1B2										ATP6V1B2	0.3599	0.0371	-0.588252	0.665148	0.665148			ATP6V1B2	0.3599	0.0371	-0.588252	0.665148	0.665148
		HECTD2	HECTD2				HECTD2	HECTD2										HECTD2	0.3607	0.0372	-0.588231	0.665158	0.665158			HECTD2	0.3607	0.0372	-0.588231	0.665158	0.665158
		ZNF614	ZNF614				ZNF614	ZNF614										ZNF614	0.3607	0.0373	-0.58805	0.665241	0.665241			ZNF614	0.3607	0.0373	-0.58805	0.665241	0.665241
		CPA4	CPA4				CPA4	CPA4										CPA4	0.3802	0.0439	-0.588018	0.665256	0.665256			CPA4	0.3802	0.0439	-0.588018	0.665256	0.665256
		MVK	MVK				MVK	MVK										MVK	0.3762	0.0421	-0.587742	0.665384	0.665384			MVK	0.3762	0.0421	-0.587742	0.665384	0.665384
		RRP36	RRP36				RRP36	RRP36										RRP36	0.387	0.0459	-0.587648	0.665427	0.665427			RRP36	0.387	0.0459	-0.587648	0.665427	0.665427
		APLP2	APLP2				APLP2	APLP2										APLP2	0.3822	0.0447	-0.587548	0.665473	0.665473			APLP2	0.3822	0.0447	-0.587548	0.665473	0.665473
		HNRNPK	HNRNPK				HNRNPK	HNRNPK										HNRNPK	0.3545	0.0345	-0.586945	0.665751	0.665751			HNRNPK	0.3545	0.0345	-0.586945	0.665751	0.665751
		CCAT1	CCAT1				CCAT1	CCAT1										CCAT1	0.3921	0.048	-0.586895	0.665774	0.665774			CCAT1	0.3921	0.048	-0.586895	0.665774	0.665774
		ITSN2	ITSN2				ITSN2	ITSN2										ITSN2	0.3657	0.0394	-0.58643	0.665989	0.665989			ITSN2	0.3657	0.0394	-0.58643	0.665989	0.665989
		NDC1	NDC1				NDC1	NDC1										NDC1	0.3036	0.0189	-0.586105	0.666139	0.666139			NDC1	0.3036	0.0189	-0.586105	0.666139	0.666139
		APP	APP				APP	APP										APP	0.3418	0.0307	-0.58567	0.66634	0.66634			APP	0.3418	0.0307	-0.58567	0.66634	0.66634
		SLC5A6	SLC5A6				SLC5A6	SLC5A6										SLC5A6	0.3255	0.0253	-0.585528	0.666405	0.666405			SLC5A6	0.3255	0.0253	-0.585528	0.666405	0.666405
		ZNF414	ZNF414				ZNF414	ZNF414										ZNF414	0.3383	0.0299	-0.584884	0.666703	0.666703			ZNF414	0.3383	0.0299	-0.584884	0.666703	0.666703
		MKKS	MKKS				MKKS	MKKS										MKKS	0.3822	0.0448	-0.584799	0.666742	0.666742			MKKS	0.3822	0.0448	-0.584799	0.666742	0.666742
		MECP2	MECP2				MECP2	MECP2										MECP2	0.3355	0.0288	-0.584049	0.667089	0.667089			MECP2	0.3355	0.0288	-0.584049	0.667089	0.667089
		SPATA2	SPATA2				SPATA2	SPATA2										SPATA2	0.3384	0.03	-0.583749	0.667228	0.667228			SPATA2	0.3384	0.03	-0.583749	0.667228	0.667228
		CRMP1	CRMP1				CRMP1	CRMP1										CRMP1	0.3445	0.0316	-0.582999	0.667575	0.667575			CRMP1	0.3445	0.0316	-0.582999	0.667575	0.667575
		UBE2D3	UBE2D3				UBE2D3	UBE2D3										UBE2D3	0.3224	0.0247	-0.581896	0.668085	0.668085			UBE2D3	0.3224	0.0247	-0.581896	0.668085	0.668085
		ZFHX3	ZFHX3				ZFHX3	ZFHX3										ZFHX3	0.2913	0.016	-0.581385	0.668322	0.668322			ZFHX3	0.2913	0.016	-0.581385	0.668322	0.668322
		LYPD4	LYPD4				LYPD4	LYPD4										LYPD4	0.345	0.0318	-0.581379	0.668325	0.668325			LYPD4	0.345	0.0318	-0.581379	0.668325	0.668325
		FCGR3A	FCGR3A				FCGR3A	FCGR3A										FCGR3A	0.3613	0.0379	-0.581175	0.668419	0.668419			FCGR3A	0.3613	0.0379	-0.581175	0.668419	0.668419
		YIPF3	YIPF3				YIPF3	YIPF3										YIPF3	0.3355	0.0288	-0.580913	0.668541	0.668541			YIPF3	0.3355	0.0288	-0.580913	0.668541	0.668541
		FGD6	FGD6				FGD6	FGD6										FGD6	0.3646	0.0391	-0.580456	0.668752	0.668752			FGD6	0.3646	0.0391	-0.580456	0.668752	0.668752
		KLHL18	KLHL18				KLHL18	KLHL18										KLHL18	0.3755	0.0418	-0.580333	0.668809	0.668809			KLHL18	0.3755	0.0418	-0.580333	0.668809	0.668809
		JPH3	JPH3				JPH3	JPH3										JPH3	0.322	0.0243	-0.580322	0.668814	0.668814			JPH3	0.322	0.0243	-0.580322	0.668814	0.668814
		MACROD2	MACROD2				MACROD2	MACROD2										MACROD2	0.2994	0.0176	-0.579579	0.669159	0.669159			MACROD2	0.2994	0.0176	-0.579579	0.669159	0.669159
		ST14	ST14				ST14	ST14										ST14	0.3822	0.0446	-0.577698	0.670032	0.670032			ST14	0.3822	0.0446	-0.577698	0.670032	0.670032
		CKMT2	CKMT2				CKMT2	CKMT2										CKMT2	0.3282	0.0261	-0.577245	0.670242	0.670242			CKMT2	0.3282	0.0261	-0.577245	0.670242	0.670242
		GABRA5	GABRA5				GABRA5	GABRA5										GABRA5	0.3767	0.0425	-0.576612	0.670537	0.670537			GABRA5	0.3767	0.0425	-0.576612	0.670537	0.670537
		SERPINB9	SERPINB9				SERPINB9	SERPINB9										SERPINB9	0.3822	0.0445	-0.575889	0.670873	0.670873			SERPINB9	0.3822	0.0445	-0.575889	0.670873	0.670873
		ACAP3	ACAP3				ACAP3	ACAP3										ACAP3	0.3934	0.0486	-0.574337	0.671595	0.671595			ACAP3	0.3934	0.0486	-0.574337	0.671595	0.671595
		HLA-DRB1	HLA-DRB1				HLA-DRB1	HLA-DRB1										HLA-DRB1	0.3801	0.0437	-0.573664	0.671908	0.671908			HLA-DRB1	0.3801	0.0437	-0.573664	0.671908	0.671908
		C5	C5				C5	C5										C5	0.3613	0.0377	-0.573617	0.67193	0.67193			C5	0.3613	0.0377	-0.573617	0.67193	0.67193
		TNFSF10	TNFSF10				TNFSF10	TNFSF10										TNFSF10	0.3898	0.047	-0.572744	0.672337	0.672337			TNFSF10	0.3898	0.047	-0.572744	0.672337	0.672337
		NOS2	NOS2				NOS2	NOS2										NOS2	0.3687	0.0403	-0.572734	0.672341	0.672341			NOS2	0.3687	0.0403	-0.572734	0.672341	0.672341
		PCBP1-AS1	PCBP1-AS1				PCBP1-AS1	PCBP1-AS1										PCBP1-AS1	0.3646	0.0391	-0.572324	0.672533	0.672533			PCBP1-AS1	0.3646	0.0391	-0.572324	0.672533	0.672533
		HDAC10	HDAC10				HDAC10	HDAC10										HDAC10	0.3755	0.0419	-0.572268	0.672559	0.672559			HDAC10	0.3755	0.0419	-0.572268	0.672559	0.672559
		ITIH2	ITIH2				ITIH2	ITIH2										ITIH2	0.29	0.0157	-0.572159	0.672609	0.672609			ITIH2	0.29	0.0157	-0.572159	0.672609	0.672609
		ACOT11	ACOT11				ACOT11	ACOT11										ACOT11	0.317	0.0232	-0.571977	0.672694	0.672694			ACOT11	0.317	0.0232	-0.571977	0.672694	0.672694
		NEUROG1	NEUROG1				NEUROG1	NEUROG1										NEUROG1	0.2911	0.0159	-0.57179	0.672782	0.672782			NEUROG1	0.2911	0.0159	-0.57179	0.672782	0.672782
		IL20RA	IL20RA				IL20RA	IL20RA										IL20RA	0.3618	0.0384	-0.571724	0.672812	0.672812			IL20RA	0.3618	0.0384	-0.571724	0.672812	0.672812
		PDIA2	PDIA2				PDIA2	PDIA2										PDIA2	0.3224	0.0246	-0.570478	0.673394	0.673394			PDIA2	0.3224	0.0246	-0.570478	0.673394	0.673394
		TMEM109	TMEM109				TMEM109	TMEM109										TMEM109	0.3506	0.0333	-0.568921	0.674121	0.674121			TMEM109	0.3506	0.0333	-0.568921	0.674121	0.674121
		GRAMD2	GRAMD2				GRAMD2	GRAMD2										GRAMD2	0.3421	0.0311	-0.56791	0.674593	0.674593			GRAMD2	0.3421	0.0311	-0.56791	0.674593	0.674593
		WWTR1-AS1	WWTR1-AS1				WWTR1-AS1	WWTR1-AS1										WWTR1-AS1	0.3421	0.0308	-0.567583	0.674746	0.674746			WWTR1-AS1	0.3421	0.0308	-0.567583	0.674746	0.674746
		HRASLS2	HRASLS2				HRASLS2	HRASLS2										HRASLS2	0.3679	0.0401	-0.567051	0.674995	0.674995			HRASLS2	0.3679	0.0401	-0.567051	0.674995	0.674995
		LILRP2	LILRP2				LILRP2	LILRP2										LILRP2	0.3474	0.0322	-0.566989	0.675024	0.675024			LILRP2	0.3474	0.0322	-0.566989	0.675024	0.675024
		CPNE9	CPNE9				CPNE9	CPNE9										CPNE9	0.3669	0.0399	-0.566429	0.675286	0.675286			CPNE9	0.3669	0.0399	-0.566429	0.675286	0.675286
		ZNF442	ZNF442				ZNF442	ZNF442										ZNF442	0.329	0.0265	-0.565955	0.675508	0.675508			ZNF442	0.329	0.0265	-0.565955	0.675508	0.675508
		ZNF675	ZNF675				ZNF675	ZNF675										ZNF675	0.3573	0.0354	-0.565724	0.675616	0.675616			ZNF675	0.3573	0.0354	-0.565724	0.675616	0.675616
		INSIG2	INSIG2				INSIG2	INSIG2										INSIG2	0.3921	0.0478	-0.56572	0.675618	0.675618			INSIG2	0.3921	0.0478	-0.56572	0.675618	0.675618
		MAN2C1	MAN2C1				MAN2C1	MAN2C1										MAN2C1	0.3609	0.0375	-0.565673	0.67564	0.67564			MAN2C1	0.3609	0.0375	-0.565673	0.67564	0.67564
		STXBP3	STXBP3				STXBP3	STXBP3										STXBP3	0.2779	0.0133	-0.564661	0.676114	0.676114			STXBP3	0.2779	0.0133	-0.564661	0.676114	0.676114
		CRACR2B	CRACR2B				CRACR2B	CRACR2B										CRACR2B	0.3573	0.0359	-0.56444	0.676218	0.676218			CRACR2B	0.3573	0.0359	-0.56444	0.676218	0.676218
		MMP2	MMP2				MMP2	MMP2										MMP2	0.3237	0.025	-0.564384	0.676244	0.676244			MMP2	0.3237	0.025	-0.564384	0.676244	0.676244
		COX7A2L	COX7A2L				COX7A2L	COX7A2L										COX7A2L	0.3573	0.0358	-0.562379	0.677185	0.677185			COX7A2L	0.3573	0.0358	-0.562379	0.677185	0.677185
		NOX5	NOX5				NOX5	NOX5										NOX5	0.3632	0.0387	-0.560625	0.678008	0.678008			NOX5	0.3632	0.0387	-0.560625	0.678008	0.678008
		AKR1C6P	AKR1C6P				AKR1C6P	AKR1C6P										AKR1C6P	0.3573	0.0359	-0.560359	0.678133	0.678133			AKR1C6P	0.3573	0.0359	-0.560359	0.678133	0.678133
		CEL	CEL				CEL	CEL										CEL	0.3377	0.0296	-0.559643	0.67847	0.67847			CEL	0.3377	0.0296	-0.559643	0.67847	0.67847
		ESYT3	ESYT3				ESYT3	ESYT3										ESYT3	0.3859	0.0457	-0.559626	0.678478	0.678478			ESYT3	0.3859	0.0457	-0.559626	0.678478	0.678478
		HOXC6	HOXC6				HOXC6	HOXC6										HOXC6	0.3573	0.0352	-0.559441	0.678565	0.678565			HOXC6	0.3573	0.0352	-0.559441	0.678565	0.678565
		GIGYF2	GIGYF2				GIGYF2	GIGYF2										GIGYF2	0.3312	0.0272	-0.558593	0.678964	0.678964			GIGYF2	0.3312	0.0272	-0.558593	0.678964	0.678964
		LINC00310	LINC00310				LINC00310	LINC00310										LINC00310	0.3613	0.0376	-0.558376	0.679066	0.679066			LINC00310	0.3613	0.0376	-0.558376	0.679066	0.679066
		METTL15	METTL15				METTL15	METTL15										METTL15	0.3195	0.0238	-0.557828	0.679324	0.679324			METTL15	0.3195	0.0238	-0.557828	0.679324	0.679324
		MAFG	MAFG				MAFG	MAFG										MAFG	0.3898	0.047	-0.557701	0.679384	0.679384			MAFG	0.3898	0.047	-0.557701	0.679384	0.679384
		ATN1	ATN1				ATN1	ATN1										ATN1	0.3898	0.0472	-0.556633	0.679887	0.679887			ATN1	0.3898	0.0472	-0.556633	0.679887	0.679887
		CMTM7	CMTM7				CMTM7	CMTM7										CMTM7	0.3822	0.0448	-0.554983	0.680665	0.680665			CMTM7	0.3822	0.0448	-0.554983	0.680665	0.680665
		SLC30A5	SLC30A5				SLC30A5	SLC30A5										SLC30A5	0.3049	0.0196	-0.554955	0.680678	0.680678			SLC30A5	0.3049	0.0196	-0.554955	0.680678	0.680678
		CTAGE5	CTAGE5				CTAGE5	CTAGE5										CTAGE5	0.369	0.0404	-0.55395	0.681153	0.681153			CTAGE5	0.369	0.0404	-0.55395	0.681153	0.681153
		NFX1	NFX1				NFX1	NFX1										NFX1	0.3096	0.0214	-0.553723	0.68126	0.68126			NFX1	0.3096	0.0214	-0.553723	0.68126	0.68126
		PCLO	PCLO				PCLO	PCLO										PCLO	0.3153	0.0227	-0.553063	0.681572	0.681572			PCLO	0.3153	0.0227	-0.553063	0.681572	0.681572
		KCNK10	KCNK10				KCNK10	KCNK10										KCNK10	0.3669	0.0399	-0.552531	0.681823	0.681823			KCNK10	0.3669	0.0399	-0.552531	0.681823	0.681823
		TACC3	TACC3				TACC3	TACC3										TACC3	0.3926	0.0483	-0.552482	0.681846	0.681846			TACC3	0.3926	0.0483	-0.552482	0.681846	0.681846
		ENTPD7	ENTPD7				ENTPD7	ENTPD7										ENTPD7	0.372	0.0408	-0.551931	0.682107	0.682107			ENTPD7	0.372	0.0408	-0.551931	0.682107	0.682107
		IL1RN	IL1RN				IL1RN	IL1RN										IL1RN	0.2891	0.0153	-0.55113	0.682485	0.682485			IL1RN	0.2891	0.0153	-0.55113	0.682485	0.682485
		ANGPT2	ANGPT2				ANGPT2	ANGPT2										ANGPT2	0.3384	0.03	-0.551056	0.68252	0.68252			ANGPT2	0.3384	0.03	-0.551056	0.68252	0.68252
		C16orf74	C16orf74				C16orf74	C16orf74										C16orf74	0.3351	0.0286	-0.551055	0.682521	0.682521			C16orf74	0.3351	0.0286	-0.551055	0.682521	0.682521
		C14orf93	C14orf93				C14orf93	C14orf93										C14orf93	0.3036	0.0192	-0.551053	0.682522	0.682522			C14orf93	0.3036	0.0192	-0.551053	0.682522	0.682522
		GDAP2	GDAP2				GDAP2	GDAP2										GDAP2	0.3921	0.0478	-0.54938	0.683314	0.683314			GDAP2	0.3921	0.0478	-0.54938	0.683314	0.683314
		PUDP	PUDP				PUDP	PUDP										PUDP	0.3669	0.04	-0.548042	0.683948	0.683948			PUDP	0.3669	0.04	-0.548042	0.683948	0.683948
		FBLL1	FBLL1				FBLL1	FBLL1										FBLL1	0.3974	0.0498	-0.547736	0.684093	0.684093			FBLL1	0.3974	0.0498	-0.547736	0.684093	0.684093
		RNPS1	RNPS1				RNPS1	RNPS1										RNPS1	0.2834	0.0144	-0.54761	0.684153	0.684153			RNPS1	0.2834	0.0144	-0.54761	0.684153	0.684153
		IPO8	IPO8				IPO8	IPO8										IPO8	0.3442	0.0314	-0.543216	0.686239	0.686239			IPO8	0.3442	0.0314	-0.543216	0.686239	0.686239
		CYCS	CYCS				CYCS	CYCS										CYCS	0.3824	0.0448	-0.542432	0.686612	0.686612			CYCS	0.3824	0.0448	-0.542432	0.686612	0.686612
		FOXA1	FOXA1				FOXA1	FOXA1										FOXA1	0.338	0.0298	-0.541301	0.687151	0.687151			FOXA1	0.338	0.0298	-0.541301	0.687151	0.687151
		PLCD4	PLCD4				PLCD4	PLCD4										PLCD4	0.3577	0.036	-0.539782	0.687875	0.687875			PLCD4	0.3577	0.036	-0.539782	0.687875	0.687875
		CNOT4	CNOT4				CNOT4	CNOT4										CNOT4	0.3801	0.0437	-0.539406	0.688054	0.688054			CNOT4	0.3801	0.0437	-0.539406	0.688054	0.688054
		PTPRD	PTPRD				PTPRD	PTPRD										PTPRD	0.3891	0.0467	-0.539235	0.688136	0.688136			PTPRD	0.3891	0.0467	-0.539235	0.688136	0.688136
		KPNA3	KPNA3				KPNA3	KPNA3										KPNA3	0.368	0.0402	-0.539232	0.688137	0.688137			KPNA3	0.368	0.0402	-0.539232	0.688137	0.688137
		HRG	HRG				HRG	HRG										HRG	0.3834	0.0451	-0.539206	0.68815	0.68815			HRG	0.3834	0.0451	-0.539206	0.68815	0.68815
		E2F8	E2F8				E2F8	E2F8										E2F8	0.3732	0.0412	-0.538236	0.688612	0.688612			E2F8	0.3732	0.0412	-0.538236	0.688612	0.688612
		ALCAM	ALCAM				ALCAM	ALCAM										ALCAM	0.3224	0.0246	-0.538011	0.68872	0.68872			ALCAM	0.3224	0.0246	-0.538011	0.68872	0.68872
		PBXIP1	PBXIP1				PBXIP1	PBXIP1										PBXIP1	0.3343	0.0283	-0.537643	0.688895	0.688895			PBXIP1	0.3343	0.0283	-0.537643	0.688895	0.688895
		CCDC58	CCDC58				CCDC58	CCDC58										CCDC58	0.3895	0.0468	-0.536281	0.689546	0.689546			CCDC58	0.3895	0.0468	-0.536281	0.689546	0.689546
		ELAVL3	ELAVL3				ELAVL3	ELAVL3										ELAVL3	0.322	0.0242	-0.535978	0.689691	0.689691			ELAVL3	0.322	0.0242	-0.535978	0.689691	0.689691
		SUN5	SUN5				SUN5	SUN5										SUN5	0.3922	0.0481	-0.534706	0.690299	0.690299			SUN5	0.3922	0.0481	-0.534706	0.690299	0.690299
		C12orf65	C12orf65				C12orf65	C12orf65										C12orf65	0.3834	0.0451	-0.532899	0.691164	0.691164			C12orf65	0.3834	0.0451	-0.532899	0.691164	0.691164
		ABCB9	ABCB9				ABCB9	ABCB9										ABCB9	0.3566	0.035	-0.532888	0.69117	0.69117			ABCB9	0.3566	0.035	-0.532888	0.69117	0.69117
		PPP1R36	PPP1R36				PPP1R36	PPP1R36										PPP1R36	0.3434	0.0313	-0.532295	0.691454	0.691454			PPP1R36	0.3434	0.0313	-0.532295	0.691454	0.691454
		MIPOL1	MIPOL1				MIPOL1	MIPOL1										MIPOL1	0.3573	0.0353	-0.532034	0.691579	0.691579			MIPOL1	0.3573	0.0353	-0.532034	0.691579	0.691579
		SELO	SELO				SELO	SELO										SELO	0.3622	0.0386	-0.530796	0.692173	0.692173			SELO	0.3622	0.0386	-0.530796	0.692173	0.692173
		ACTC1	ACTC1				ACTC1	ACTC1										ACTC1	0.3934	0.0485	-0.530796	0.692173	0.692173			ACTC1	0.3934	0.0485	-0.530796	0.692173	0.692173
		TSTA3	TSTA3				TSTA3	TSTA3										TSTA3	0.3809	0.0442	-0.530181	0.692468	0.692468			TSTA3	0.3809	0.0442	-0.530181	0.692468	0.692468
		TRIB3	TRIB3				TRIB3	TRIB3										TRIB3	0.3802	0.0439	-0.528255	0.693393	0.693393			TRIB3	0.3802	0.0439	-0.528255	0.693393	0.693393
		FTH1	FTH1				FTH1	FTH1										FTH1	0.3822	0.0447	-0.525882	0.694534	0.694534			FTH1	0.3822	0.0447	-0.525882	0.694534	0.694534
		NDUFAF4	NDUFAF4				NDUFAF4	NDUFAF4										NDUFAF4	0.3958	0.0493	-0.525446	0.694744	0.694744			NDUFAF4	0.3958	0.0493	-0.525446	0.694744	0.694744
		GAST	GAST				GAST	GAST										GAST	0.3163	0.0229	-0.523839	0.695519	0.695519			GAST	0.3163	0.0229	-0.523839	0.695519	0.695519
		KMT2E	KMT2E				KMT2E	KMT2E										KMT2E	0.3363	0.0292	-0.523615	0.695627	0.695627			KMT2E	0.3363	0.0292	-0.523615	0.695627	0.695627
		KIF20A	KIF20A				KIF20A	KIF20A										KIF20A	0.3557	0.0348	-0.523007	0.69592	0.69592			KIF20A	0.3557	0.0348	-0.523007	0.69592	0.69592
		RAB23	RAB23				RAB23	RAB23										RAB23	0.3559	0.0349	-0.522736	0.696051	0.696051			RAB23	0.3559	0.0349	-0.522736	0.696051	0.696051
		PELI1	PELI1				PELI1	PELI1										PELI1	0.3959	0.0494	-0.522607	0.696113	0.696113			PELI1	0.3959	0.0494	-0.522607	0.696113	0.696113
		GNA12	GNA12				GNA12	GNA12										GNA12	0.3599	0.037	-0.521495	0.69665	0.69665			GNA12	0.3599	0.037	-0.521495	0.69665	0.69665
		DLX3	DLX3				DLX3	DLX3										DLX3	0.3655	0.0394	-0.520325	0.697215	0.697215			DLX3	0.3655	0.0394	-0.520325	0.697215	0.697215
		DMRTB1	DMRTB1				DMRTB1	DMRTB1										DMRTB1	0.3713	0.0407	-0.518118	0.698282	0.698282			DMRTB1	0.3713	0.0407	-0.518118	0.698282	0.698282
		RPL11	RPL11				RPL11	RPL11										RPL11	0.3485	0.0324	-0.518043	0.698318	0.698318			RPL11	0.3485	0.0324	-0.518043	0.698318	0.698318
		ATG3	ATG3				ATG3	ATG3										ATG3	0.3944	0.049	-0.515314	0.699641	0.699641			ATG3	0.3944	0.049	-0.515314	0.699641	0.699641
		NDUFA8	NDUFA8				NDUFA8	NDUFA8										NDUFA8	0.3259	0.0253	-0.512172	0.701166	0.701166			NDUFA8	0.3259	0.0253	-0.512172	0.701166	0.701166
		CAPRIN1	CAPRIN1				CAPRIN1	CAPRIN1										CAPRIN1	0.3255	0.0253	-0.511211	0.701633	0.701633			CAPRIN1	0.3255	0.0253	-0.511211	0.701633	0.701633
		SLC25A38	SLC25A38				SLC25A38	SLC25A38										SLC25A38	0.3801	0.0437	-0.510788	0.701839	0.701839			SLC25A38	0.3801	0.0437	-0.510788	0.701839	0.701839
		EDN2	EDN2				EDN2	EDN2										EDN2	0.3377	0.0296	-0.510017	0.702214	0.702214			EDN2	0.3377	0.0296	-0.510017	0.702214	0.702214
		SLC11A1	SLC11A1				SLC11A1	SLC11A1										SLC11A1	0.3665	0.0395	-0.509078	0.702671	0.702671			SLC11A1	0.3665	0.0395	-0.509078	0.702671	0.702671
		CENPE	CENPE				CENPE	CENPE										CENPE	0.3852	0.0455	-0.508148	0.703124	0.703124			CENPE	0.3852	0.0455	-0.508148	0.703124	0.703124
		ADSL	ADSL				ADSL	ADSL										ADSL	0.3909	0.0474	-0.505807	0.704266	0.704266			ADSL	0.3909	0.0474	-0.505807	0.704266	0.704266
		MRPS11	MRPS11				MRPS11	MRPS11										MRPS11	0.323	0.0249	-0.504548	0.704881	0.704881			MRPS11	0.323	0.0249	-0.504548	0.704881	0.704881
		RBM17	RBM17				RBM17	RBM17										RBM17	0.3909	0.0474	-0.503603	0.705343	0.705343			RBM17	0.3909	0.0474	-0.503603	0.705343	0.705343
		AK7	AK7				AK7	AK7										AK7	0.3934	0.0486	-0.498358	0.707912	0.707912			AK7	0.3934	0.0486	-0.498358	0.707912	0.707912
		TUBB	TUBB				TUBB	TUBB										TUBB	0.3809	0.0442	-0.498039	0.708069	0.708069			TUBB	0.3809	0.0442	-0.498039	0.708069	0.708069
		FAM150A	FAM150A				FAM150A	FAM150A										FAM150A	0.3442	0.0315	-0.494982	0.709571	0.709571			FAM150A	0.3442	0.0315	-0.494982	0.709571	0.709571
		CILP2	CILP2				CILP2	CILP2										CILP2	0.3356	0.0289	-0.494144	0.709983	0.709983			CILP2	0.3356	0.0289	-0.494144	0.709983	0.709983
		FANCM	FANCM				FANCM	FANCM										FANCM	0.3767	0.0425	-0.489445	0.712299	0.712299			FANCM	0.3767	0.0425	-0.489445	0.712299	0.712299
		SPTY2D1	SPTY2D1				SPTY2D1	SPTY2D1										SPTY2D1	0.3329	0.0278	-0.481326	0.716319	0.716319			SPTY2D1	0.3329	0.0278	-0.481326	0.716319	0.716319
		ZCCHC12	ZCCHC12				ZCCHC12	ZCCHC12										ZCCHC12	0.3739	0.0414	-0.48052	0.716719	0.716719			ZCCHC12	0.3739	0.0414	-0.48052	0.716719	0.716719
		SPIDR	SPIDR				SPIDR	SPIDR										SPIDR	0.394	0.0488	-0.474303	0.719814	0.719814			SPIDR	0.394	0.0488	-0.474303	0.719814	0.719814
		RPSA	RPSA				RPSA	RPSA										RPSA	0.3485	0.0327	-0.465855	0.724042	0.724042			RPSA	0.3485	0.0327	-0.465855	0.724042	0.724042
		ANKS1B	ANKS1B				ANKS1B	ANKS1B										ANKS1B	0.3555	0.0347	-0.465244	0.724349	0.724349			ANKS1B	0.3555	0.0347	-0.465244	0.724349	0.724349
		SAV1	SAV1				SAV1	SAV1										SAV1	0.3888	0.0465	-0.460076	0.726948	0.726948			SAV1	0.3888	0.0465	-0.460076	0.726948	0.726948
		UBE2D4	UBE2D4															UBE2D4	0.3452	0.0318	0.57545	1.49014	1.49014
		LOC100128288	LOC100128288															LOC100128288	0.3525	0.0339	0.591354	1.50666	1.50666
		ZC3H14	ZC3H14															ZC3H14	0.3526	0.0341	0.602783	1.51864	1.51864
		NOTCH2NL	NOTCH2NL															NOTCH2NL	0.3739	0.0414	0.607343	1.52345	1.52345
		KCNK4	KCNK4															KCNK4	0.3133	0.0221	0.609044	1.52525	1.52525
		DMXL1	DMXL1															DMXL1	0.3383	0.0299	0.613586	1.53006	1.53006
		GUSBP3	GUSBP3															GUSBP3	0.3809	0.0442	0.616969	1.53365	1.53365
		TADA1	TADA1															TADA1	0.3885	0.0464	0.634891	1.55282	1.55282
		FOXN3	FOXN3															FOXN3	0.3943	0.0489	0.6372	1.55531	1.55531
		OLFML1	OLFML1															OLFML1	0.3921	0.0477	0.638257	1.55645	1.55645
		HIST1H2AK	HIST1H2AK															HIST1H2AK	0.3749	0.0417	0.647677	1.56664	1.56664
		ZBED9	ZBED9															ZBED9	0.3921	0.0479	0.651757	1.57108	1.57108
		RPS15	RPS15															RPS15	0.3921	0.048	0.651787	1.57111	1.57111
		PCOLCE2	PCOLCE2															PCOLCE2	0.3767	0.0424	0.655774	1.57546	1.57546
		HRH3	HRH3															HRH3	0.3506	0.0333	0.66553	1.58615	1.58615
		PIF1	PIF1															PIF1	0.3577	0.036	0.66694	1.5877	1.5877
		EEF2K	EEF2K															EEF2K	0.3944	0.049	0.668993	1.58996	1.58996
		HIST1H3E	HIST1H3E															HIST1H3E	0.3142	0.0225	0.670943	1.59211	1.59211
		SYT5	SYT5															SYT5	0.3898	0.047	0.672078	1.59337	1.59337
		RNF34	RNF34															RNF34	0.3685	0.0403	0.672211	1.59351	1.59351
		TEAD2	TEAD2															TEAD2	0.3266	0.0255	0.672672	1.59402	1.59402
		BTBD18	BTBD18															BTBD18	0.3773	0.0427	0.68486	1.60755	1.60755
		VASP	VASP															VASP	0.3721	0.0409	0.689439	1.61266	1.61266
		CDH26	CDH26															CDH26	0.3323	0.0274	0.696977	1.6211	1.6211
		MAPK15	MAPK15															MAPK15	0.3613	0.0381	0.697325	1.6215	1.6215
		EPM2A	EPM2A															EPM2A	0.3613	0.0378	0.7034	1.62834	1.62834
		MIR99AHG	MIR99AHG															MIR99AHG	0.345	0.0317	0.70686	1.63225	1.63225
		PFDN6	PFDN6															PFDN6	0.3613	0.0382	0.71167	1.6377	1.6377
		PTCH1	PTCH1															PTCH1	0.3577	0.0362	0.7119	1.63796	1.63796
		PTPN7	PTPN7															PTPN7	0.3421	0.0309	0.713331	1.63959	1.63959
		TOMM7	TOMM7															TOMM7	0.2698	0.0118	0.716016	1.64264	1.64264
		TDRKH	TDRKH															TDRKH	0.379	0.0434	0.721711	1.64914	1.64914
		KCNB1	KCNB1															KCNB1	0.3394	0.0301	0.722008	1.64948	1.64948
		LRRC47	LRRC47															LRRC47	0.3896	0.0469	0.724933	1.65282	1.65282
		C18orf54	C18orf54															C18orf54	0.3	0.0177	0.725891	1.65392	1.65392
		NAE1	NAE1															NAE1	0.3195	0.0238	0.726015	1.65406	1.65406
		FANCC	FANCC															FANCC	0.3801	0.0437	0.727059	1.65526	1.65526
		LOC100132790	LOC100132790															LOC100132790	0.3638	0.039	0.729064	1.65756	1.65756
		C19orf73	C19orf73															C19orf73	0.3573	0.036	0.733097	1.6622	1.6622
		FRZB	FRZB															FRZB	0.3638	0.0389	0.735795	1.66531	1.66531
		CACNG3	CACNG3															CACNG3	0.3573	0.0355	0.747898	1.67934	1.67934
		MGST2	MGST2															MGST2	0.36	0.0371	0.750985	1.68294	1.68294
		RAMP2	RAMP2															RAMP2	0.3489	0.0329	0.755099	1.68775	1.68775
		TARS2	TARS2															TARS2	0.3312	0.0272	0.755571	1.6883	1.6883
		RPS6KA1	RPS6KA1															RPS6KA1	0.2928	0.0163	0.75614	1.68897	1.68897
		L3MBTL3	L3MBTL3															L3MBTL3	0.3163	0.023	0.756927	1.68989	1.68989
		SHISA7	SHISA7															SHISA7	0.313	0.022	0.756951	1.68992	1.68992
		WDR17	WDR17															WDR17	0.2891	0.0153	0.75972	1.69316	1.69316
		RAX2	RAX2															RAX2	0.3016	0.0181	0.760597	1.69419	1.69419
		ABHD16B	ABHD16B															ABHD16B	0.3338	0.028	0.762264	1.69615	1.69615
		ENO1	ENO1															ENO1	0.3566	0.0351	0.76545	1.6999	1.6999
		C11orf97	C11orf97															C11orf97	0.3613	0.0377	0.765789	1.7003	1.7003
		FAM76A	FAM76A															FAM76A	0.3153	0.0227	0.76673	1.70141	1.70141
		LOC400684	LOC400684															LOC400684	0.3379	0.0296	0.76936	1.70451	1.70451
		EDRF1	EDRF1															EDRF1	0.3049	0.0196	0.770786	1.7062	1.7062
		MIER2	MIER2															MIER2	0.2891	0.0152	0.773521	1.70944	1.70944
		CDK2	CDK2															CDK2	0.3117	0.0217	0.781661	1.71911	1.71911
		CALM1	CALM1															CALM1	0.3142	0.0225	0.782144	1.71968	1.71968
		TTF2	TTF2															TTF2	0.3088	0.0203	0.791197	1.73051	1.73051
		ZDHHC11	ZDHHC11															ZDHHC11	0.3049	0.0196	0.7923	1.73183	1.73183
		RUNX3	RUNX3															RUNX3	0.3518	0.0337	0.793018	1.7327	1.7327
		DAD1	DAD1															DAD1	0.3095	0.0206	0.799833	1.7409	1.7409
		FAM192A	FAM192A															FAM192A	0.281	0.0138	0.800373	1.74155	1.74155
		COX15	COX15															COX15	0.3776	0.0428	0.802321	1.7439	1.7439
		CD177	CD177															CD177	0.3931	0.0484	0.805276	1.74748	1.74748
		GRIN2A	GRIN2A															GRIN2A	0.3863	0.0458	0.806174	1.74857	1.74857
		GPR25	GPR25															GPR25	0.2957	0.017	0.812497	1.75625	1.75625
		RFXANK	RFXANK															RFXANK	0.2698	0.0113	0.815265	1.75962	1.75962
		TMEM39B	TMEM39B															TMEM39B	0.3095	0.0209	0.81844	1.7635	1.7635
		BMP5	BMP5															BMP5	0.3324	0.0276	0.819777	1.76513	1.76513
		FCRL4	FCRL4															FCRL4	0.2957	0.0169	0.825257	1.77185	1.77185
		SYT9	SYT9															SYT9	0.3142	0.0224	0.828177	1.77544	1.77544
		ATG2A	ATG2A															ATG2A	0.3421	0.0309	0.828703	1.77609	1.77609
		OR4N4	OR4N4															OR4N4	0.3485	0.0328	0.836945	1.78626	1.78626
		ARHGAP29	ARHGAP29															ARHGAP29	0.2093	0.00418	0.84658	1.79823	1.79823
		OR10H1	OR10H1															OR10H1	0.2016	0.00369	0.853176	1.80647	1.80647
		TLR4	TLR4															TLR4	0.3689	0.0404	0.853592	1.80699	1.80699
		ADIPOQ	ADIPOQ															ADIPOQ	0.2876	0.015	0.854275	1.80785	1.80785
		ITGAM	ITGAM															ITGAM	0.2601	0.0098	0.854935	1.80868	1.80868
		SHC1	SHC1															SHC1	0.3863	0.0458	0.863302	1.8192	1.8192
		CALML6	CALML6															CALML6	0.2539	0.00861	0.865398	1.82184	1.82184
		RHOH	RHOH															RHOH	0.3506	0.0332	0.871492	1.82955	1.82955
		VNN1	VNN1															VNN1	0.3379	0.0297	0.87403	1.83278	1.83278
		EFS	EFS															EFS	0.3284	0.0262	0.875495	1.83464	1.83464
		NOC2L	NOC2L															NOC2L	0.3343	0.0282	0.875952	1.83522	1.83522
		CAV1	CAV1															CAV1	0.3531	0.0343	0.877561	1.83727	1.83727
		RNF148	RNF148															RNF148	0.3852	0.0455	0.880063	1.84046	1.84046
		ESR2	ESR2															ESR2	0.3755	0.0419	0.894581	1.85907	1.85907
		OTUD1	OTUD1															OTUD1	0.3329	0.0278	0.898924	1.86467	1.86467
		C17orf49	C17orf49															C17orf49	0.2577	0.00899	0.899549	1.86548	1.86548
		FSTL5	FSTL5															FSTL5	0.2755	0.0129	0.913606	1.88375	1.88375
		LINC00894	LINC00894															LINC00894	0.3599	0.0369	0.915272	1.88592	1.88592
		PSMC4	PSMC4															PSMC4	0.3239	0.0251	0.916736	1.88784	1.88784
		DNMT1	DNMT1															DNMT1	0.261	0.01	0.921539	1.89413	1.89413
		SPN	SPN															SPN	0.2334	0.00599	0.924918	1.89858	1.89858
		GNL1	GNL1															GNL1	0.2698	0.0113	0.925334	1.89912	1.89912
		ALDH8A1	ALDH8A1															ALDH8A1	0.322	0.0243	0.926594	1.90078	1.90078
		BCR	BCR															BCR	0.2601	0.00981	0.927206	1.90159	1.90159
		HORMAD1	HORMAD1															HORMAD1	0.3573	0.0359	0.927957	1.90258	1.90258
		FERMT2	FERMT2															FERMT2	0.2815	0.014	0.929134	1.90413	1.90413
		STX1A	STX1A															STX1A	0.3588	0.0366	0.929932	1.90519	1.90519
		NEAT1	NEAT1															NEAT1	0.3224	0.0247	0.932425	1.90848	1.90848
		SLC22A17	SLC22A17															SLC22A17	0.261	0.01	0.938913	1.91708	1.91708
		ARMCX5	ARMCX5															ARMCX5	0.3095	0.021	0.944989	1.92517	1.92517
		TMEM158	TMEM158															TMEM158	0.3095	0.0207	0.947836	1.92898	1.92898
		GPC6	GPC6															GPC6	0.2625	0.0103	0.949351	1.931	1.931
		ZNF273	ZNF273															ZNF273	0.2957	0.017	0.95024	1.93219	1.93219
		C15orf32	C15orf32															C15orf32	0.3804	0.044	0.95193	1.93446	1.93446
		DSCC1	DSCC1															DSCC1	0.3343	0.0283	0.957165	1.94149	1.94149
		DTL	DTL															DTL	0.3063	0.0199	0.961679	1.94758	1.94758
		NEK6	NEK6															NEK6	0.3803	0.044	0.966673	1.95433	1.95433
		PDLIM3	PDLIM3															PDLIM3	0.271	0.0122	0.978383	1.97026	1.97026
		CCDC30	CCDC30															CCDC30	0.3036	0.0185	0.97929	1.97149	1.97149
		TRIM13	TRIM13															TRIM13	0.3609	0.0374	0.981526	1.97455	1.97455
		HSCB	HSCB															HSCB	0.3802	0.044	0.981799	1.97493	1.97493
		ZNF207	ZNF207															ZNF207	0.2876	0.015	0.982972	1.97653	1.97653
		SLC35G2	SLC35G2															SLC35G2	0.329	0.0265	0.983073	1.97667	1.97667
		MS4A15	MS4A15															MS4A15	0.2027	0.00379	0.986087	1.98081	1.98081
		IGDCC3	IGDCC3															IGDCC3	0.3734	0.0412	0.993995	1.99169	1.99169
		TREH	TREH															TREH	0.3363	0.0293	0.996575	1.99526	1.99526
		DOC2B	DOC2B															DOC2B	0.3568	0.0351	0.997878	1.99706	1.99706
		ZNF257	ZNF257															ZNF257	0.2389	0.0066	0.998782	1.99831	1.99831
		CD160	CD160															CD160	0.2957	0.0171	0.999623	1.99948	1.99948
		NOP10	NOP10															NOP10	0.3117	0.0217	1.00038	2.00053	2.00053
		LOC90768	LOC90768															LOC90768	0.2922	0.0163	1.00122	2.00169	2.00169
		CDC42SE1	CDC42SE1															CDC42SE1	0.3017	0.0181	1.00148	2.00205	2.00205
		PGAM1	PGAM1															PGAM1	0.3117	0.0216	1.00379	2.00527	2.00527
		CNTROB	CNTROB															CNTROB	0.353	0.0342	1.00665	2.00924	2.00924
		FBXO34	FBXO34															FBXO34	0.3183	0.0235	1.00681	2.00946	2.00946
		BBS5	BBS5															BBS5	0.3093	0.0205	1.01032	2.01436	2.01436
		COL15A1	COL15A1															COL15A1	0.2087	0.00408	1.01368	2.01906	2.01906
		C9orf50	C9orf50															C9orf50	0.2584	0.00906	1.0182	2.02539	2.02539
		KPNA5	KPNA5															KPNA5	0.3291	0.0266	1.02043	2.02853	2.02853
		JUN	JUN															JUN	0.2671	0.0109	1.02324	2.03248	2.03248
		GPR78	GPR78															GPR78	0.3599	0.037	1.02662	2.03724	2.03724
		ANKRD16	ANKRD16															ANKRD16	0.2834	0.0144	1.02694	2.03769	2.03769
		PDCL	PDCL															PDCL	0.2777	0.0132	1.02809	2.03932	2.03932
		THBS2	THBS2															THBS2	0.2698	0.0117	1.03108	2.04355	2.04355
		GTF2H3	GTF2H3															GTF2H3	0.2577	0.00898	1.0312	2.04372	2.04372
		RAD50	RAD50															RAD50	0.2893	0.0155	1.03314	2.04647	2.04647
		MTMR9	MTMR9															MTMR9	0.2957	0.0168	1.03456	2.04848	2.04848
		QKI	QKI															QKI	0.1817	0.00288	1.03625	2.05089	2.05089
		EIF5A2	EIF5A2															EIF5A2	0.2755	0.013	1.03791	2.05324	2.05324
		ETS1	ETS1															ETS1	0.34	0.0304	1.03875	2.05445	2.05445
		PTGER3	PTGER3															PTGER3	0.2625	0.0103	1.04188	2.05891	2.05891
		GABRG1	GABRG1															GABRG1	0.2389	0.00668	1.04442	2.06253	2.06253
		PTK2	PTK2															PTK2	0.2132	0.00433	1.04581	2.06452	2.06452
		EIF3I	EIF3I															EIF3I	0.3351	0.0286	1.04615	2.06501	2.06501
		NDUFAF6	NDUFAF6															NDUFAF6	0.3329	0.0278	1.05056	2.07134	2.07134
		ARSD	ARSD															ARSD	0.1852	0.00306	1.05249	2.0741	2.0741
		VGLL2	VGLL2															VGLL2	0.1753	0.00248	1.05665	2.0801	2.0801
		CLTB	CLTB															CLTB	0.2698	0.0117	1.06006	2.08502	2.08502
		AGT	AGT															AGT	0.2178	0.00464	1.06538	2.09272	2.09272
		QSER1	QSER1															QSER1	0.3036	0.0189	1.06723	2.09541	2.09541
		SPATA20	SPATA20															SPATA20	0.3767	0.0425	1.06753	2.09584	2.09584
		COL4A3BP	COL4A3BP															COL4A3BP	0.2312	0.00578	1.07675	2.10928	2.10928
		MKRN2	MKRN2															MKRN2	0.2755	0.013	1.07774	2.11073	2.11073
		GOSR2	GOSR2															GOSR2	0.3518	0.0337	1.07793	2.111	2.111
		PSMA3-AS1	PSMA3-AS1															PSMA3-AS1	0.2333	0.00597	1.08515	2.1216	2.1216
		ALDH1A2	ALDH1A2															ALDH1A2	0.2671	0.0109	1.08681	2.12403	2.12403
		TIMM10	TIMM10															TIMM10	0.1086	0.000642	1.08699	2.1243	2.1243
		EVC	EVC															EVC	0.3088	0.0203	1.08803	2.12584	2.12584
		MOCOS	MOCOS															MOCOS	0.3793	0.0434	1.12113	2.17517	2.17517
		OR8G1	OR8G1															OR8G1	0.1223	0.000857	1.12627	2.18293	2.18293
		MAGEA10	MAGEA10															MAGEA10	0.2535	0.00833	1.12691	2.18391	2.18391
		SLC26A11	SLC26A11															SLC26A11	0.2386	0.00654	1.13118	2.19038	2.19038
		C12orf29	C12orf29															C12orf29	0.1753	0.00257	1.1468	2.21422	2.21422
		SERPINA6	SERPINA6															SERPINA6	0.1541	0.00155	1.14947	2.21833	2.21833
		HAP1	HAP1															HAP1	0.111	0.000686	1.15121	2.22099	2.22099
		F2	F2															F2	0.3926	0.0483	1.15654	2.22923	2.22923
		MYO3A	MYO3A															MYO3A	0.2464	0.00755	1.16955	2.24942	2.24942
		BPTF	BPTF															BPTF	0.2735	0.0126	1.17248	2.25399	2.25399
		AHCTF1	AHCTF1															AHCTF1	0.2698	0.0119	1.17665	2.26051	2.26051
		TSNAX	TSNAX															TSNAX	0.3266	0.0257	1.18019	2.26606	2.26606
		CD93	CD93															CD93	0.2462	0.00743	1.18038	2.26637	2.26637
		NEBL	NEBL															NEBL	0.3355	0.0287	1.18416	2.27231	2.27231
		H2AFY	H2AFY															H2AFY	0.3273	0.0259	1.19034	2.28206	2.28206
		DEFT1P2	DEFT1P2															DEFT1P2///DEFT1P	0.3944	0.0491	1.19152	2.28394	2.28394
		SLC12A8	SLC12A8															SLC12A8	0.3036	0.019	1.19288	2.28609	2.28609
		DUSP19	DUSP19															DUSP19	0.2748	0.0127	1.19748	2.29339	2.29339
		CLPTM1L	CLPTM1L															CLPTM1L	0.1541	0.00155	1.19983	2.29712	2.29712
		NTSR1	NTSR1															NTSR1	0.3306	0.027	1.205	2.30538	2.30538
		TBC1D3B	TBC1D3B															TBC1D3B	0.3618	0.0383	1.21235	2.31715	2.31715
		APMAP	APMAP															APMAP	0.1576	0.00168	1.21339	2.31882	2.31882
		SEC22A	SEC22A															SEC22A	0.332	0.0274	1.21411	2.31998	2.31998
		HPCAL4	HPCAL4															HPCAL4	0.3533	0.0343	1.21727	2.32506	2.32506
		COL10A1	COL10A1															COL10A1	0.3058	0.0198	1.21848	2.32701	2.32701
		C5orf52	C5orf52															C5orf52	0.172	0.00229	1.2271	2.34096	2.34096
		DEFA6	DEFA6															DEFA6	0.3096	0.0213	1.22941	2.34471	2.34471
		FNDC9	FNDC9															FNDC9	0.1587	0.00178	1.24303	2.36696	2.36696
		C12orf74	C12orf74															C12orf74	0.2671	0.0109	1.24604	2.37189	2.37189
		ZC3H12D	ZC3H12D															ZC3H12D	0.394	0.0488	1.25054	2.37931	2.37931
		ACAD10	ACAD10															ACAD10	0.2446	0.00735	1.2564	2.389	2.389
		RNF151	RNF151															RNF151	0.1475	0.00129	1.26096	2.39655	2.39655
		DRD5	DRD5															DRD5	0.2189	0.00493	1.26418	2.4019	2.4019
		NAF1	NAF1															NAF1	0.3881	0.0462	1.27314	2.41687	2.41687
		PDZRN3	PDZRN3															PDZRN3	0.232	0.00587	1.2745	2.41916	2.41916
		STRN3	STRN3															STRN3	0.2178	0.00473	1.27828	2.4255	2.4255
		CGB2	CGB2															CGB2	0.2625	0.0103	1.28176	2.43136	2.43136
		CTU1	CTU1															CTU1	0.3195	0.0238	1.28794	2.4418	2.4418
		FANCD2	FANCD2															FANCD2	0.2389	0.00672	1.30034	2.46287	2.46287
		RHOJ	RHOJ															RHOJ	0.0764	0.000221	1.30863	2.47706	2.47706
		MED17	MED17															MED17	0.2535	0.00837	1.31784	2.49293	2.49293
		CHN1	CHN1															CHN1	0.3343	0.0282	1.33495	2.52266	2.52266
		VCAN	VCAN															VCAN	0.2698	0.0119	1.33555	2.52372	2.52372
		ZNF397	ZNF397															ZNF397	0.1587	0.00175	1.33882	2.52945	2.52945
		LINC00474	LINC00474															LINC00474	0.2027	0.00378	1.34011	2.5317	2.5317
		UTP11	UTP11															UTP11	0.3036	0.0191	1.35639	2.56044	2.56044
		BIRC8	BIRC8															BIRC8	0.2913	0.016	1.36266	2.57159	2.57159
		TRAF2	TRAF2															TRAF2	0.3885	0.0463	1.36661	2.57864	2.57864
		NHLRC3	NHLRC3															NHLRC3	0.2377	0.0062	1.36841	2.58186	2.58186
		PCSK7	PCSK7															PCSK7	0.1753	0.00253	1.3687	2.58237	2.58237
		CDKN3	CDKN3															CDKN3	0.3312	0.0272	1.37121	2.58687	2.58687
		PDE4C	PDE4C															PDE4C	0.3665	0.0396	1.37461	2.59297	2.59297
		ZNF695	ZNF695															ZNF695	0.2377	0.00638	1.37766	2.59847	2.59847
		ARMC2	ARMC2															ARMC2	0.2708	0.0121	1.383	2.60811	2.60811
		EHF	EHF															EHF	0.2027	0.00373	1.3837	2.60937	2.60937
		BMP8A	BMP8A															BMP8A	0.1876	0.00314	1.38948	2.61985	2.61985
		COG8	COG8															COG8	0.1522	0.00141	1.40312	2.64472	2.64472
		CECR1	CECR1															CECR1	0.1602	0.00185	1.41904	2.67407	2.67407
		CCL2	CCL2															CCL2	0.0947	0.000431	1.42547	2.68601	2.68601
		EIF4E	EIF4E															EIF4E	0.3195	0.0238	1.43984	2.71291	2.71291
		PNMAL2	PNMAL2															PNMAL2	0.3049	0.0196	1.44107	2.71522	2.71522
		FAM19A5	FAM19A5															FAM19A5	0.1284	0.00102	1.44188	2.71675	2.71675
		BTBD3	BTBD3															BTBD3	0.2281	0.00546	1.45207	2.73601	2.73601
		BACE2	BACE2															BACE2	0.2698	0.0114	1.47256	2.77513	2.77513
		C16orf70	C16orf70															C16orf70	0.1649	0.00203	1.48202	2.79339	2.79339
		CCNA2	CCNA2															CCNA2	0.3573	0.0355	1.48601	2.80113	2.80113
		FAM107A	FAM107A															FAM107A	0.3822	0.0448	1.48774	2.8045	2.8045
		KAZN	KAZN															KAZN	0.2265	0.00536	1.50493	2.83811	2.83811
		BAZ1A	BAZ1A															BAZ1A	0.21	0.00421	1.50884	2.84581	2.84581
		TNP2	TNP2															TNP2	0.3421	0.031	1.51047	2.84903	2.84903
		SLC1A4	SLC1A4															SLC1A4	0.226	0.00533	1.51362	2.85525	2.85525
		TMEM87B	TMEM87B															TMEM87B	0.3355	0.0288	1.51635	2.86067	2.86067
		SEMA6A	SEMA6A															SEMA6A	0.3063	0.0199	1.52201	2.8719	2.8719
		SLC25A13	SLC25A13															SLC25A13	0.3618	0.0383	1.52836	2.88458	2.88458
		ST3GAL5	ST3GAL5															ST3GAL5	0.3654	0.0393	1.54114	2.91025	2.91025
		WFDC8	WFDC8															WFDC8	0.3622	0.0386	1.55195	2.93214	2.93214
		TUBA1C	TUBA1C															TUBA1C	0.1284	0.00102	1.55715	2.94271	2.94271
		PARL	PARL															PARL	0.1524	0.00145	1.5701	2.96926	2.96926
		COL25A1	COL25A1															COL25A1	0.2295	0.00553	1.57504	2.97944	2.97944
		SHISA3	SHISA3															SHISA3	0.3096	0.0211	1.58165	2.99313	2.99313
		CERS3	CERS3															CERS3	0.3613	0.0379	1.58596	3.00208	3.00208
		TRIM72	TRIM72															TRIM72	0.3421	0.031	1.59576	3.02253	3.02253
		NTN5	NTN5															NTN5	0.2577	0.00899	1.60817	3.04864	3.04864
		LINC00442	LINC00442															LINC00442	0.1522	0.00141	1.62174	3.07745	3.07745
		SNAI3-AS1	SNAI3-AS1															SNAI3-AS1	0.1223	0.000844	1.62606	3.08669	3.08669
		ADRM1	ADRM1															ADRM1	0.0686	0.000132	1.63196	3.09933	3.09933
		AKT1	AKT1															AKT1	0.375	0.0417	1.64168	3.12029	3.12029
		NFKB2	NFKB2															NFKB2	0.1753	0.00246	1.64827	3.13458	3.13458
		FZD10-AS1	FZD10-AS1															FZD10-AS1	0.3329	0.0277	1.70107	3.25141	3.25141
		GUSB	GUSB															GUSB	0.3093	0.0205	1.71129	3.27453	3.27453
		RNF167	RNF167															RNF167	0.3036	0.0192	1.71834	3.29058	3.29058
		FAM200B	FAM200B															FAM200B	0.3345	0.0284	1.7265	3.30924	3.30924
		POU2AF1	POU2AF1															POU2AF1	0.3885	0.0464	1.75956	3.38594	3.38594
		KRTAP19-1	KRTAP19-1															KRTAP19-1	0.2178	0.00472	1.77945	3.43296	3.43296
		NDUFAF7	NDUFAF7															NDUFAF7	0.2876	0.015	1.83045	3.55647	3.55647
		CMTM3	CMTM3															CMTM3	0.232	0.00584	1.84053	3.58141	3.58141
		OSBPL7	OSBPL7															OSBPL7	0.1223	0.000837	1.88304	3.68852	3.68852
		PTPRH	PTPRH															PTPRH	0.0481	7.25e-05	1.88832	3.70204	3.70204
		SERPIND1	SERPIND1															SERPIND1	0.2744	0.0126	1.91624	3.77439	3.77439
		CRLF3	CRLF3															CRLF3	0.2698	0.0116	1.94097	3.83964	3.83964
		LCP1	LCP1															LCP1	0.2601	0.00986	1.94558	3.85193	3.85193
		TRMT44	TRMT44															TRMT44	0.3108	0.0215	1.95276	3.87114	3.87114
		CBWD5	CBWD5															CBWD5	0.2997	0.0176	1.96263	3.89772	3.89772
		ZMYM6	ZMYM6															ZMYM6	0.2273	0.00541	1.98202	3.95047	3.95047
		CYB561	CYB561															CYB561	0.258	0.00903	1.99351	3.98206	3.98206
		SNHG12	SNHG12															SNHG12	0.0435	3.94e-05	2.01895	4.0529	4.0529
		NAPEPLD	NAPEPLD															NAPEPLD	0.2539	0.00849	2.0369	4.10364	4.10364
		CEBPA	CEBPA															CEBPA	0.2377	0.00641	2.04254	4.11969	4.11969
		HECW2	HECW2															HECW2	0.07	0.000183	2.09777	4.28048	4.28048
		LINC01138	LINC01138															LINC01138	0.2891	0.0151	2.10654	4.30657	4.30657
		LY6K	LY6K															LY6K	0.0755	0.000209	2.11156	4.3216	4.3216
		SLC9A7	SLC9A7															SLC9A7	0.2297	0.00555	2.14315	4.41726	4.41726
		POTEE	POTEE															POTEE	0.2386	0.00655	2.15289	4.44717	4.44717
		MPPED2	MPPED2															MPPED2	0.2178	0.00477	2.16502	4.48473	4.48473
		LMF1	LMF1															LMF1	0.1923	0.00335	2.1728	4.50898	4.50898
		ZG16	ZG16															ZG16	0.082	0.000321	2.18931	4.56088	4.56088
		NALCN	NALCN															NALCN	0.1522	0.00138	2.20998	4.62669	4.62669
		DNAJB12	DNAJB12															DNAJB12	0.322	0.0242	2.29689	4.91398	4.91398
		GTF3C2	GTF3C2															GTF3C2	0.1283	0.00101	2.45668	5.48952	5.48952
		NR1D2	NR1D2															NR1D2	0.2913	0.016	2.47795	5.57104	5.57104
		ITGA3	ITGA3															ITGA3	0.2755	0.013	2.51943	5.73355	5.73355
		TMEM161B	TMEM161B															TMEM161B	0.082	0.000309	2.56333	5.91071	5.91071
		MMP1	MMP1															MMP1	0.0818	0.000295	2.77257	6.83325	6.83325
		CHRNA7	CHRNA7															CHRNA7	0.077	0.000254	2.8091	7.00845	7.00845
		FGD2	FGD2															FGD2	0.1265	0.000942	2.84215	7.17089	7.17089
		HCG8	HCG8															HCG8	0.0686	0.000131	2.9248	7.5937	7.5937
		IGLL1	IGLL1															IGLL1	0.07	0.000161	3.06895	8.39164	8.39164
		STK40	STK40															STK40	0.1923	0.00336	3.14033	8.81726	8.81726
		E2F1	E2F1															E2F1	0.082	0.000323	3.22885	9.3752	9.3752

## Sheet: GSE48964
Total DEGs	2482	Gene Symbol	Gene Symbol trimmed		Downregulated DEGS	953	Gene Symbol			Upregulated DEGs	784	Gene Symbol				Gene Symbol	P.Value	adj.P.Val	logFC	FC	FC		downreg	Gene Symbol	P.Value	adj.P.Val	logFC	FC	FC		upreg	Gene Symbol	P.Value	adj.P.Val	logFC	FC	FC
		IL13RA2	IL13RA2				IL13RA2					PCGF5			8174598	IL13RA2	0.00965955	0.313444	-3.07957	0.118292	0.118292			IL13RA2	0.00965955	0.313444	-3.07957	0.118292	0.118292			PCGF5	0.0125694	0.332025	0.263493	1.20038	1.20038
	2482	SFRP2	SFRP2				SFRP2					NRBF2			8103254	SFRP2	0.00371093	0.265179	-2.8099	0.142606	0.142606			SFRP2	0.00371093	0.265179	-2.8099	0.142606	0.142606			NRBF2	0.0215423	0.366926	0.263504	1.20039	1.20039
		PDE1A	PDE1A				PDE1A					LOC102724788			8057486	PDE1A	0.0457745	0.421346	-2.40547	0.188748	0.188748			PDE1A	0.0457745	0.421346	-2.40547	0.188748	0.188748			LOC102724788///PRODH	0.0375683	0.408391	0.263507	1.20039	1.20039
		TMTC1	TMTC1				TMTC1					CLDN10			7962058	TMTC1	0.000622165	0.183563	-2.31627	0.200786	0.200786			TMTC1	0.000622165	0.183563	-2.31627	0.200786	0.200786			CLDN10	0.023316	0.368647	0.263891	1.20071	1.20071
		EPB41L4A	EPB41L4A				EPB41L4A					ACOX1			8113512	EPB41L4A	0.031103	0.390323	-2.26971	0.207371	0.207371			EPB41L4A	0.031103	0.390323	-2.26971	0.207371	0.207371			ACOX1	0.0301793	0.386608	0.263986	1.20079	1.20079
		COMP	COMP				COMP					NRG4			8035517	COMP	0.000677246	0.183563	-2.26014	0.208752	0.208752			COMP	0.000677246	0.183563	-2.26014	0.208752	0.208752			NRG4	0.0275903	0.382743	0.264032	1.20083	1.20083
		MIR503	MIR503				MIR503					MAFF			8175261	MIR503	0.00353315	0.263718	-2.08094	0.23636	0.23636			MIR503	0.00353315	0.263718	-2.08094	0.23636	0.23636			MAFF	0.0119986	0.328373	0.264127	1.20091	1.20091
		MIR224	MIR224				MIR224					EDDM3B			8175683	MIR224///GABRE	0.000488813	0.183563	-1.92431	0.263467	0.263467			MIR224///GABRE	0.000488813	0.183563	-1.92431	0.263467	0.263467			EDDM3B	0.0177513	0.353547	0.264303	1.20106	1.20106
		CDON	CDON				CDON					LRRTM1			7952526	CDON	0.0182884	0.355867	-1.90416	0.267172	0.267172			CDON	0.0182884	0.355867	-1.90416	0.267172	0.267172			LRRTM1	0.013345	0.335141	0.26439	1.20113	1.20113
		MIR221	MIR221				MIR221					FCER1A			8172266	MIR221	0.00199204	0.237991	-1.89026	0.269758	0.269758			MIR221	0.00199204	0.237991	-1.89026	0.269758	0.269758			FCER1A	0.0273911	0.382587	0.264623	1.20132	1.20132
		EBF2	EBF2				EBF2					DIO2			8149865	EBF2	0.00495158	0.282469	-1.80187	0.286802	0.286802			EBF2	0.00495158	0.282469	-1.80187	0.286802	0.286802			DIO2	0.047246	0.424805	0.264681	1.20137	1.20137
		ZNF208	ZNF208				ZNF208					TMEM75			8035819	ZNF208	0.0155011	0.341433	-1.7213	0.303276	0.303276			ZNF208	0.0155011	0.341433	-1.7213	0.303276	0.303276			TMEM75	0.0325096	0.393389	0.264801	1.20147	1.20147
		F10	F10				F10					SMIM2			7970241	F10	0.0027686	0.251359	-1.69905	0.307989	0.307989			F10	0.0027686	0.251359	-1.69905	0.307989	0.307989			SMIM2	0.0240831	0.370578	0.265019	1.20165	1.20165
		RAB27B	RAB27B				RAB27B					CLEC19A			8021301	RAB27B	0.0459392	0.421559	-1.65401	0.317757	0.317757			RAB27B	0.0459392	0.421559	-1.65401	0.317757	0.317757			CLEC19A	0.00659839	0.292198	0.265137	1.20175	1.20175
		OSR2	OSR2				OSR2					CYLD			8147573	OSR2	0.0403461	0.411932	-1.54933	0.341668	0.341668			OSR2	0.0403461	0.411932	-1.54933	0.341668	0.341668			CYLD	0.0148328	0.337649	0.265287	1.20187	1.20187
		NBPF6	NBPF6				NBPF6					HIGD1A			7903478	NBPF6///NBPF4	0.0248532	0.371718	-1.50693	0.351859	0.351859			NBPF6///NBPF4	0.0248532	0.371718	-1.50693	0.351859	0.351859			HIGD1A	0.0395738	0.410953	0.265926	1.20241	1.20241
		SNORA23	SNORA23				SNORA23					SPP2			7938329	SNORA23	0.00162618	0.229051	-1.48647	0.356886	0.356886			SNORA23	0.00162618	0.229051	-1.48647	0.356886	0.356886			SPP2	0.0291072	0.384735	0.26601	1.20248	1.20248
		RPS9	RPS9				RPS9					FERD3L			8031152	RPS9	0.000171262	0.16483	-1.46291	0.362761	0.362761			RPS9	0.000171262	0.16483	-1.46291	0.362761	0.362761			FERD3L	0.0090968	0.309818	0.266317	1.20273	1.20273
		ENPP2	ENPP2				ENPP2					TCEAL6			8152522	ENPP2	0.0271045	0.381238	-1.43741	0.369229	0.369229			ENPP2	0.0271045	0.381238	-1.43741	0.369229	0.369229			TCEAL6///TCEAL2///TCEAL3	0.0139385	0.335442	0.266341	1.20275	1.20275
		NPIPB9	NPIPB9				NPIPB9					ETF1			8000501	NPIPB9///NPIPB5///NPIPB6///PDXDC2P///NPIPB3	0.00520551	0.284357	-1.38882	0.381878	0.381878			NPIPB9///NPIPB5///NPIPB6///PDXDC2P///NPIPB3	0.00520551	0.284357	-1.38882	0.381878	0.381878			ETF1	0.0344593	0.398483	0.266627	1.20299	1.20299
		SNORD59A	SNORD59A				SNORD59A					MAGEA11			7964248	SNORD59A	0.000437438	0.183563	-1.38843	0.381979	0.381979			SNORD59A	0.000437438	0.183563	-1.38843	0.381979	0.381979			MAGEA11	0.0190501	0.358091	0.266694	1.20305	1.20305
		SPON1	SPON1				SPON1					CGB2			7938608	SPON1	7.5517e-05	0.128462	-1.30736	0.40406	0.40406			SPON1	7.5517e-05	0.128462	-1.30736	0.40406	0.40406			CGB2///CGB1///CGB8///CGB7///CGB5///LHB///CGB3///CGB7	0.0217143	0.366926	0.26676	1.2031	1.2031
		DNAH11	DNAH11				DNAH11					FABP4			8131719	DNAH11	0.000754663	0.195132	-1.30639	0.404332	0.404332			DNAH11	0.000754663	0.195132	-1.30639	0.404332	0.404332			FABP4	0.0485001	0.427708	0.266969	1.20328	1.20328
		MIR29A	MIR29A				MIR29A					ERCC1			8142975	MIR29A	0.0377091	0.408473	-1.30613	0.404404	0.404404			MIR29A	0.0377091	0.408473	-1.30613	0.404404	0.404404			ERCC1	0.0213755	0.366926	0.267083	1.20337	1.20337
		SNORD13P1	SNORD13P1				SNORD13P1					ADAM6			8076415	SNORD13P1	0.00152599	0.226245	-1.30437	0.404898	0.404898			SNORD13P1	0.00152599	0.226245	-1.30437	0.404898	0.404898			ADAM6	0.0176131	0.35317	0.267248	1.20351	1.20351
		DAPK1	DAPK1				DAPK1					ITGAV			8156199	DAPK1	0.0140203	0.335442	-1.2784	0.412252	0.412252			DAPK1	0.0140203	0.335442	-1.2784	0.412252	0.412252			ITGAV	0.0444163	0.420023	0.267672	1.20386	1.20386
		SOBP	SOBP				SOBP					LINC01559			8121319	SOBP	0.00487712	0.282384	-1.2738	0.41357	0.41357			SOBP	0.00487712	0.282384	-1.2738	0.41357	0.41357			LINC01559	0.0184782	0.356558	0.268671	1.2047	1.2047
		OLFML1	OLFML1				OLFML1					PNPLA3			7938225	OLFML1	0.0179588	0.353547	-1.26816	0.41519	0.41519			OLFML1	0.0179588	0.353547	-1.26816	0.41519	0.41519			PNPLA3	0.0217867	0.367057	0.268769	1.20478	1.20478
		RNF144A	RNF144A				RNF144A					SPTB			8040090	RNF144A	0.00835326	0.302282	-1.24143	0.422954	0.422954			RNF144A	0.00835326	0.302282	-1.24143	0.422954	0.422954			SPTB	0.0144234	0.336922	0.268931	1.20491	1.20491
		GALNT15	GALNT15				GALNT15					JPH2			8078155	GALNT15	0.0442927	0.420023	-1.22413	0.428057	0.428057			GALNT15	0.0442927	0.420023	-1.22413	0.428057	0.428057			JPH2	0.0278205	0.382743	0.269095	1.20505	1.20505
		MIR503HG	MIR503HG				MIR503HG					CHFR			8175256	MIR503HG	0.0162741	0.346962	-1.22134	0.428883	0.428883			MIR503HG	0.0162741	0.346962	-1.22134	0.428883	0.428883			CHFR	0.0301736	0.386608	0.269265	1.20519	1.20519
		ABCC9	ABCC9				ABCC9					LOC105370792			7961710	ABCC9	0.00656552	0.292198	-1.22051	0.42913	0.42913			ABCC9	0.00656552	0.292198	-1.22051	0.42913	0.42913			LOC105370792	0.00894467	0.308986	0.26946	1.20536	1.20536
		PTPRN	PTPRN				PTPRN					OR11H4			8059186	PTPRN	0.00732759	0.296044	-1.20763	0.432979	0.432979			PTPRN	0.00732759	0.296044	-1.20763	0.432979	0.432979			OR11H4	0.0243285	0.370578	0.269703	1.20556	1.20556
		MIR15A	MIR15A				MIR15A					LINC00114			7971661	MIR15A	0.000381647	0.178771	-1.19365	0.437195	0.437195			MIR15A	0.000381647	0.178771	-1.19365	0.437195	0.437195			LINC00114	0.0229182	0.368647	0.269815	1.20565	1.20565
		SCUBE3	SCUBE3				SCUBE3					LOC654780			8118890	SCUBE3	0.0218952	0.367636	-1.19258	0.437521	0.437521			SCUBE3	0.0218952	0.367636	-1.19258	0.437521	0.437521			LOC654780	0.00984144	0.315058	0.270431	1.20617	1.20617
		PP12719	PP12719				PP12719					UNKL			7964577	PP12719	0.000422636	0.183563	-1.16919	0.444671	0.444671			PP12719	0.000422636	0.183563	-1.16919	0.444671	0.444671			UNKL	0.0108266	0.321841	0.27044	1.20618	1.20618
		PTGFR	PTGFR				PTGFR					SLCO6A1			7902527	PTGFR	0.000522492	0.183563	-1.14969	0.450723	0.450723			PTGFR	0.000522492	0.183563	-1.14969	0.450723	0.450723			SLCO6A1	0.0145523	0.336965	0.271598	1.20714	1.20714
		LMO3	LMO3				LMO3					BHMT			7961580	LMO3	0.0444154	0.420023	-1.14904	0.450926	0.450926			LMO3	0.0444154	0.420023	-1.14904	0.450926	0.450926			BHMT	0.0489691	0.428451	0.271934	1.20743	1.20743
		SOCS2	SOCS2				SOCS2					SPINT2			7957551	SOCS2	0.0410614	0.413756	-1.1382	0.454325	0.454325			SOCS2	0.0410614	0.413756	-1.1382	0.454325	0.454325			SPINT2	0.0188058	0.357738	0.272033	1.20751	1.20751
		C2	C2				C2					SERPINB11			8118324	C2	0.0471781	0.424805	-1.1224	0.459331	0.459331			C2	0.0471781	0.424805	-1.1224	0.459331	0.459331			SERPINB11	0.0148112	0.337649	0.272217	1.20766	1.20766
		SLC7A8	SLC7A8				SLC7A8					DNAH17			7977933	SLC7A8	0.0276864	0.382743	-1.11022	0.463223	0.463223			SLC7A8	0.0276864	0.382743	-1.11022	0.463223	0.463223			DNAH17	0.01174	0.327839	0.27251	1.20791	1.20791
		FAIM2	FAIM2				FAIM2					TRABD2A			7963142	FAIM2	0.0210746	0.366658	-1.08945	0.469941	0.469941			FAIM2	0.0210746	0.366658	-1.08945	0.469941	0.469941			TRABD2A	0.04044	0.411932	0.272551	1.20794	1.20794
		CRLF1	CRLF1				CRLF1					TTC6			8035506	CRLF1	0.00225535	0.237991	-1.08513	0.471351	0.471351			CRLF1	0.00225535	0.237991	-1.08513	0.471351	0.471351			TTC6	0.0452532	0.421172	0.272599	1.20798	1.20798
		ZNF300P1	ZNF300P1				ZNF300P1					OR5R1			8115205	ZNF300P1	0.0157283	0.341868	-1.07259	0.475463	0.475463			ZNF300P1	0.0157283	0.341868	-1.07259	0.475463	0.475463			OR5R1	0.0231035	0.368647	0.27307	1.20838	1.20838
		SCARNA1	SCARNA1				SCARNA1					KLK4			7899392	SCARNA1	0.00220947	0.237991	-1.06119	0.479237	0.479237			SCARNA1	0.00220947	0.237991	-1.06119	0.479237	0.479237			KLK4	0.023147	0.368647	0.273412	1.20866	1.20866
		LOC100131860	LOC100131860				LOC100131860					SLC44A2			7991047	LOC100131860	0.000143973	0.16483	-1.0519	0.482331	0.482331			LOC100131860	0.000143973	0.16483	-1.0519	0.482331	0.482331			SLC44A2	0.00631396	0.291951	0.273707	1.20891	1.20891
		BORCS7-ASMT	BORCS7-ASMT				BORCS7-ASMT					LSM11			7930181	BORCS7-ASMT///AS3MT	0.0117763	0.327839	-1.04222	0.485579	0.485579			BORCS7-ASMT///AS3MT	0.0117763	0.327839	-1.04222	0.485579	0.485579			LSM11///LSM11	0.0430392	0.418794	0.273943	1.20911	1.20911
		ABCA8	ABCA8				ABCA8					KCNJ11			8017885	ABCA8	0.0234359	0.368647	-1.04098	0.485997	0.485997			ABCA8	0.0234359	0.368647	-1.04098	0.485997	0.485997			KCNJ11	0.0300535	0.386608	0.274362	1.20946	1.20946
		PCDHB4	PCDHB4				PCDHB4					ALOX5AP			8108693	PCDHB4	0.00766598	0.300778	-1.02242	0.492289	0.492289			PCDHB4	0.00766598	0.300778	-1.02242	0.492289	0.492289			ALOX5AP	0.0446409	0.420023	0.274418	1.20951	1.20951
		CD40	CD40				CD40					TMPRSS4			8063156	CD40	0.0105057	0.31973	-1.0214	0.492639	0.492639			CD40	0.0105057	0.31973	-1.0214	0.492639	0.492639			TMPRSS4	0.0388967	0.410375	0.274449	1.20953	1.20953
		MMD	MMD				MMD					HRCT1			8016832	MMD	0.00161516	0.229051	-1.0209	0.492809	0.492809			MMD	0.00161516	0.229051	-1.0209	0.492809	0.492809			HRCT1	0.00922921	0.310556	0.274595	1.20965	1.20965
		MIR186	MIR186				MIR186					WDR1			7916984	MIR186	0.00129138	0.225112	-1.01371	0.495272	0.495272			MIR186	0.00129138	0.225112	-1.01371	0.495272	0.495272			WDR1	0.0267031	0.379228	0.275516	1.21043	1.21043
		HMOX1	HMOX1				HMOX1					BHLHE41			8072678	HMOX1	0.00614888	0.291798	-1.01236	0.495734	0.495734			HMOX1	0.00614888	0.291798	-1.01236	0.495734	0.495734			BHLHE41	0.0298563	0.386608	0.275739	1.21061	1.21061
		CACHD1	CACHD1				CACHD1					GALP			7901993	CACHD1	0.000476356	0.183563	-1.01037	0.496418	0.496418			CACHD1	0.000476356	0.183563	-1.01037	0.496418	0.496418			GALP	0.0141016	0.335871	0.276078	1.2109	1.2109
		KIAA1107	KIAA1107				KIAA1107					SV2C			7902977	KIAA1107	0.0055815	0.289252	-0.992476	0.502615	0.502615			KIAA1107	0.0055815	0.289252	-0.992476	0.502615	0.502615			SV2C	0.0172694	0.352623	0.276232	1.21103	1.21103
		RFX8	RFX8				RFX8					THRSP			8054344	RFX8	0.019857	0.362467	-0.989592	0.50362	0.50362			RFX8	0.019857	0.362467	-0.989592	0.50362	0.50362			THRSP	0.0404381	0.411932	0.276427	1.21119	1.21119
		ALDH2	ALDH2				ALDH2					TTL			7958784	ALDH2	0.00190936	0.237991	-0.964559	0.512435	0.512435			ALDH2	0.00190936	0.237991	-0.964559	0.512435	0.512435			TTL	0.0327674	0.39387	0.276442	1.2112	1.2112
		CLEC2B	CLEC2B				CLEC2B					MIR429			7961083	CLEC2B	0.0455613	0.421346	-0.963943	0.512654	0.512654			CLEC2B	0.0455613	0.421346	-0.963943	0.512654	0.512654			MIR429	0.0138723	0.335442	0.276505	1.21126	1.21126
		PTGS1	PTGS1				PTGS1					GAFA2			8157650	PTGS1	0.00188159	0.237991	-0.961727	0.513442	0.513442			PTGS1	0.00188159	0.237991	-0.961727	0.513442	0.513442			GAFA2	0.010942	0.321841	0.276988	1.21166	1.21166
		DDX60L	DDX60L				DDX60L					MTMR7			8103601	DDX60L	0.0458086	0.421346	-0.948189	0.518283	0.518283			DDX60L	0.0458086	0.421346	-0.948189	0.518283	0.518283			MTMR7	0.0182327	0.355642	0.277394	1.212	1.212
		TCF19	TCF19				TCF19					PSMG3			8177947	TCF19	0.0327714	0.39387	-0.943458	0.519985	0.519985			TCF19	0.0327714	0.39387	-0.943458	0.519985	0.519985			PSMG3	0.0260402	0.375402	0.278159	1.21265	1.21265
		NOVA1	NOVA1				NOVA1					LMO2			7978391	NOVA1	0.00744501	0.298919	-0.937762	0.522042	0.522042			NOVA1	0.00744501	0.298919	-0.937762	0.522042	0.522042			LMO2	0.0147965	0.337649	0.278424	1.21287	1.21287
		MCOLN3	MCOLN3				MCOLN3					SLC25A12			7917304	MCOLN3	0.0159499	0.343906	-0.931572	0.524287	0.524287			MCOLN3	0.0159499	0.343906	-0.931572	0.524287	0.524287			SLC25A12	0.01243	0.33115	0.280161	1.21433	1.21433
		SLC10A5	SLC10A5				SLC10A5					RNVU1-8			8151559	SLC10A5	0.00332469	0.262438	-0.929618	0.524997	0.524997			SLC10A5	0.00332469	0.262438	-0.929618	0.524997	0.524997			RNVU1-8	0.0247017	0.371168	0.280198	1.21436	1.21436
		MIR382	MIR382				MIR382					SCGB1D1			7976842	MIR382	0.014833	0.337649	-0.927471	0.525779	0.525779			MIR382	0.014833	0.337649	-0.927471	0.525779	0.525779			SCGB1D1	0.0142548	0.336667	0.280235	1.21439	1.21439
		VWA5A	VWA5A				VWA5A					DAPK3			7944803	VWA5A	0.00846684	0.303146	-0.922301	0.527667	0.527667			VWA5A	0.00846684	0.303146	-0.922301	0.527667	0.527667			DAPK3	0.00592753	0.289877	0.280581	1.21468	1.21468
		NFASC	NFASC				NFASC					ELMSAN1			7909027	NFASC	0.0177374	0.353547	-0.921346	0.528016	0.528016			NFASC	0.0177374	0.353547	-0.921346	0.528016	0.528016			ELMSAN1	0.0233383	0.368647	0.280759	1.21483	1.21483
		SNORD45B	SNORD45B				SNORD45B					GPR87			7902400	SNORD45B	0.037487	0.408391	-0.917411	0.529458	0.529458			SNORD45B	0.037487	0.408391	-0.917411	0.529458	0.529458			GPR87	0.0432345	0.41896	0.280776	1.21485	1.21485
		EPHX1	EPHX1				EPHX1					HEYL			7910111	EPHX1	0.0421278	0.416921	-0.916896	0.529647	0.529647			EPHX1	0.0421278	0.416921	-0.916896	0.529647	0.529647			HEYL	0.0318518	0.391654	0.281011	1.21505	1.21505
		APOBEC3F	APOBEC3F				APOBEC3F					MEF2A			8073081	APOBEC3F	0.00307223	0.257916	-0.91643	0.529818	0.529818			APOBEC3F	0.00307223	0.257916	-0.91643	0.529818	0.529818			MEF2A	0.00923905	0.310556	0.281388	1.21536	1.21536
		SLC25A27	SLC25A27				SLC25A27					CIDEC			8120067	SLC25A27	0.00337155	0.262449	-0.915267	0.530246	0.530246			SLC25A27	0.00337155	0.262449	-0.915267	0.530246	0.530246			CIDEC	0.0127324	0.332679	0.282097	1.21596	1.21596
		JPX	JPX				JPX					SLC32A1			8168412	JPX	0.00253809	0.243971	-0.915094	0.530309	0.530309			JPX	0.00253809	0.243971	-0.915094	0.530309	0.530309			SLC32A1	0.0190713	0.358091	0.282386	1.21621	1.21621
		CCND2	CCND2				CCND2					HEY2			7953200	CCND2	0.0497149	0.429098	-0.907581	0.533078	0.533078			CCND2	0.0497149	0.429098	-0.907581	0.533078	0.533078			HEY2	0.0239	0.370516	0.282813	1.21657	1.21657
		ABCC3	ABCC3				ABCC3					LOC93463			8008454	ABCC3	0.0167939	0.34987	-0.899877	0.535932	0.535932			ABCC3	0.0167939	0.34987	-0.899877	0.535932	0.535932			LOC93463	0.0252615	0.37248	0.283513	1.21715	1.21715
		MKNK2	MKNK2				MKNK2					CHRNA2			8032392	MKNK2	0.0278049	0.382743	-0.895129	0.537699	0.537699			MKNK2	0.0278049	0.382743	-0.895129	0.537699	0.537699			CHRNA2	0.0147515	0.337649	0.283827	1.21742	1.21742
		ZDHHC15	ZDHHC15				ZDHHC15					ACOT4			8173647	ZDHHC15	0.0263881	0.377385	-0.893809	0.538191	0.538191			ZDHHC15	0.0263881	0.377385	-0.893809	0.538191	0.538191			ACOT4	0.00453828	0.27969	0.284118	1.21767	1.21767
		MASP1	MASP1				MASP1					LHX9			8092661	MASP1	0.000913521	0.212417	-0.893124	0.538447	0.538447			MASP1	0.000913521	0.212417	-0.893124	0.538447	0.538447			LHX9	0.010354	0.318715	0.28424	1.21777	1.21777
		MIR15B	MIR15B				MIR15B					TBC1D10A			8083737	MIR15B	0.000942419	0.214506	-0.883567	0.542026	0.542026			MIR15B	0.000942419	0.214506	-0.883567	0.542026	0.542026			TBC1D10A	0.0386941	0.410375	0.284299	1.21782	1.21782
		SNORA40	SNORA40				SNORA40					BICDL1			7951038	SNORA40///TAF1D	0.0136095	0.335442	-0.881331	0.542866	0.542866			SNORA40///TAF1D	0.0136095	0.335442	-0.881331	0.542866	0.542866			BICDL1	0.012986	0.334593	0.284829	1.21827	1.21827
		GPAM	GPAM				GPAM					FBXL7			7936322	GPAM	0.0300115	0.386608	-0.874289	0.545523	0.545523			GPAM	0.0300115	0.386608	-0.874289	0.545523	0.545523			FBXL7	0.0291799	0.384825	0.284931	1.21835	1.21835
		VIT	VIT				VIT					CLEC10A			8041467	VIT	0.0493504	0.428992	-0.873409	0.545856	0.545856			VIT	0.0493504	0.428992	-0.873409	0.545856	0.545856			CLEC10A	0.0130814	0.334593	0.28533	1.21869	1.21869
		MIR199B	MIR199B				MIR199B					C8orf58			8164396	MIR199B	0.00151632	0.226245	-0.866141	0.548613	0.548613			MIR199B	0.00151632	0.226245	-0.866141	0.548613	0.548613			C8orf58	0.0316985	0.391597	0.28581	1.21909	1.21909
		SNORA68	SNORA68				SNORA68					LOC107984066			8026875	SNORA68	0.00419136	0.274229	-0.865128	0.548998	0.548998			SNORA68	0.00419136	0.274229	-0.865128	0.548998	0.548998			LOC107984066///LOC100996643///LOC100133920///LOC286297///MTHFD1L	0.0376701	0.408473	0.286168	1.2194	1.2194
		GABRE	GABRE				GABRE					IDO2			8175666	GABRE	0.0424117	0.41717	-0.85705	0.55208	0.55208			GABRE	0.0424117	0.41717	-0.85705	0.55208	0.55208			IDO2	0.032218	0.391997	0.286182	1.21941	1.21941
		SNORD116-21	SNORD116-21				SNORD116-21					BTC			7981990	SNORD116-21	0.00799829	0.302282	-0.851807	0.55409	0.55409			SNORD116-21	0.00799829	0.302282	-0.851807	0.55409	0.55409			BTC	0.00690506	0.292198	0.286729	1.21987	1.21987
		DAXX	DAXX				DAXX					ESRP2			8125734	DAXX	0.00623908	0.291798	-0.849892	0.554826	0.554826			DAXX	0.00623908	0.291798	-0.849892	0.554826	0.554826			ESRP2	0.0121128	0.329106	0.286991	1.22009	1.22009
		IFITM1	IFITM1				IFITM1					ADRA1B			7937335	IFITM1	0.0241636	0.370578	-0.847746	0.555652	0.555652			IFITM1	0.0241636	0.370578	-0.847746	0.555652	0.555652			ADRA1B	0.00986435	0.315058	0.287034	1.22013	1.22013
		ZNF676	ZNF676				ZNF676					SRF			8035825	ZNF676	0.0101348	0.316091	-0.84249	0.55768	0.55768			ZNF676	0.0101348	0.316091	-0.84249	0.55768	0.55768			SRF	0.0235347	0.368897	0.287156	1.22023	1.22023
		SNORD36B	SNORD36B				SNORD36B					LINC01101			8159006	SNORD36B	0.0318762	0.391654	-0.841348	0.558122	0.558122			SNORD36B	0.0318762	0.391654	-0.841348	0.558122	0.558122			LINC01101	0.0118052	0.327974	0.287416	1.22045	1.22045
		BTBD8	BTBD8				BTBD8					TMEM169			7902965	BTBD8	0.00299616	0.257162	-0.840122	0.558596	0.558596			BTBD8	0.00299616	0.257162	-0.840122	0.558596	0.558596			TMEM169	0.0241753	0.370578	0.288902	1.22171	1.22171
		SNORD116-13	SNORD116-13				SNORD116-13					WBSCR28			7981974	SNORD116-13	0.00921351	0.310556	-0.834757	0.560678	0.560678			SNORD116-13	0.00921351	0.310556	-0.834757	0.560678	0.560678			WBSCR28	0.0353379	0.402883	0.291076	1.22355	1.22355
		BTN3A2	BTN3A2				BTN3A2					ACTA2-AS1			8117435	BTN3A2	0.00668662	0.292198	-0.833492	0.561169	0.561169			BTN3A2	0.00668662	0.292198	-0.833492	0.561169	0.561169			ACTA2-AS1	0.0197963	0.362465	0.291154	1.22362	1.22362
		TAPBP	TAPBP				TAPBP					CYB5R2			8178977	TAPBP	0.000105866	0.155531	-0.83304	0.561345	0.561345			TAPBP	0.000105866	0.155531	-0.83304	0.561345	0.561345			CYB5R2	0.0182282	0.355642	0.291257	1.22371	1.22371
		WDR17	WDR17				WDR17					RGS9BP			8098379	WDR17	0.00837778	0.302282	-0.832386	0.5616	0.5616			WDR17	0.00837778	0.302282	-0.832386	0.5616	0.5616			RGS9BP	0.0381163	0.409153	0.291336	1.22377	1.22377
		SNORD116-24	SNORD116-24				SNORD116-24					PTGER4			7981996	SNORD116-24	0.00283552	0.252995	-0.830689	0.562261	0.562261			SNORD116-24	0.00283552	0.252995	-0.830689	0.562261	0.562261			PTGER4	0.043987	0.419704	0.291637	1.22403	1.22403
		APOBEC3G	APOBEC3G				APOBEC3G					TCL1B			8073088	APOBEC3G	0.0130865	0.334593	-0.829569	0.562697	0.562697			APOBEC3G	0.0130865	0.334593	-0.829569	0.562697	0.562697			TCL1B	0.0175319	0.353125	0.291938	1.22428	1.22428
		THNSL1	THNSL1				THNSL1					CEP85L			7926708	THNSL1	0.0018151	0.236555	-0.82669	0.563821	0.563821			THNSL1	0.0018151	0.236555	-0.82669	0.563821	0.563821			CEP85L	0.0451162	0.420959	0.292177	1.22449	1.22449
		ANO4	ANO4				ANO4					OR5D18			7957861	ANO4	0.0274654	0.382743	-0.825596	0.564249	0.564249			ANO4	0.0274654	0.382743	-0.825596	0.564249	0.564249			OR5D18	0.0154514	0.341256	0.292293	1.22458	1.22458
		MIR10A	MIR10A				MIR10A					CLRN2			8016455	MIR10A	0.0241984	0.370578	-0.821796	0.565737	0.565737			MIR10A	0.0241984	0.370578	-0.821796	0.565737	0.565737			CLRN2	0.045416	0.421346	0.292513	1.22477	1.22477
		SNORA71C	SNORA71C				SNORA71C					FLI1			8066260	SNORA71C	0.00336549	0.262449	-0.815271	0.568302	0.568302			SNORA71C	0.00336549	0.262449	-0.815271	0.568302	0.568302			FLI1	0.0246574	0.371168	0.292545	1.2248	1.2248
		SNORD116-26	SNORD116-26				SNORD116-26					IL1RAPL2			7982000	SNORD116-26	0.000885511	0.212005	-0.810116	0.570336	0.570336			SNORD116-26	0.000885511	0.212005	-0.810116	0.570336	0.570336			IL1RAPL2	0.0455283	0.421346	0.293016	1.2252	1.2252
		CLK4	CLK4				CLK4					GDF5			8116227	CLK4	6.23315e-05	0.125914	-0.801825	0.573623	0.573623			CLK4	6.23315e-05	0.125914	-0.801825	0.573623	0.573623			GDF5	0.0153271	0.34041	0.293768	1.22584	1.22584
		PCDHB5	PCDHB5				PCDHB5					TAS2R39			8108697	PCDHB5	0.0225065	0.368044	-0.797919	0.575178	0.575178			PCDHB5	0.0225065	0.368044	-0.797919	0.575178	0.575178			TAS2R39	0.00927401	0.310556	0.293881	1.22593	1.22593
		PCDHB2	PCDHB2				PCDHB2					ARHGEF19			8108683	PCDHB2	0.0394707	0.410953	-0.795644	0.576086	0.576086			PCDHB2	0.0394707	0.410953	-0.795644	0.576086	0.576086			ARHGEF19	0.02452	0.371168	0.294084	1.22611	1.22611
		METTL21EP	METTL21EP				METTL21EP					MROH8			7969955	METTL21EP	0.00554484	0.28921	-0.794352	0.576602	0.576602			METTL21EP	0.00554484	0.28921	-0.794352	0.576602	0.576602			MROH8	0.0230758	0.368647	0.294238	1.22624	1.22624
		PCID2	PCID2				PCID2					AMMECR1			7972888	PCID2	0.00223039	0.237991	-0.787974	0.579157	0.579157			PCID2	0.00223039	0.237991	-0.787974	0.579157	0.579157			AMMECR1	0.0469334	0.424391	0.294287	1.22628	1.22628
		SNORD36A	SNORD36A				SNORD36A					C15orf39			8158998	SNORD36A///SNORD36C///RPL7A	0.0497192	0.429098	-0.786156	0.579887	0.579887			SNORD36A///SNORD36C///RPL7A	0.0497192	0.429098	-0.786156	0.579887	0.579887			C15orf39	0.00666607	0.292198	0.29448	1.22644	1.22644
		EFCAB13	EFCAB13				EFCAB13					NBPF3			8007949	EFCAB13	0.0215346	0.366926	-0.785598	0.580111	0.580111			EFCAB13	0.0215346	0.366926	-0.785598	0.580111	0.580111			NBPF3	0.0100248	0.316091	0.294532	1.22649	1.22649
		MIR21	MIR21				MIR21					PLSCR4			8008885	MIR21	0.00676155	0.292198	-0.782865	0.581211	0.581211			MIR21	0.00676155	0.292198	-0.782865	0.581211	0.581211			PLSCR4	0.0408381	0.412892	0.295069	1.22694	1.22694
		ATP6V1G2-DDX39B	ATP6V1G2-DDX39B				ATP6V1G2-DDX39B					OR51L1			8179762	ATP6V1G2-DDX39B///ATP6V1G2	0.00524283	0.284357	-0.779731	0.582475	0.582475			ATP6V1G2-DDX39B///ATP6V1G2	0.00524283	0.284357	-0.779731	0.582475	0.582475			OR51L1	0.00796906	0.302282	0.295758	1.22753	1.22753
		CLYBL	CLYBL				CLYBL					PIEZO1			7969815	CLYBL	0.00518166	0.284357	-0.769389	0.586666	0.586666			CLYBL	0.00518166	0.284357	-0.769389	0.586666	0.586666			PIEZO1	0.0108838	0.321841	0.297089	1.22866	1.22866
		WASH1	WASH1				WASH1					POTEF			8031981	WASH1	0.0190948	0.358091	-0.769123	0.586774	0.586774			WASH1	0.0190948	0.358091	-0.769123	0.586774	0.586774			POTEF///POTEJ///POTEM///POTEE///POTEKP	0.0347268	0.40055	0.29745	1.22897	1.22897
		PLAT	PLAT				PLAT					BEST2			8150509	PLAT	0.0302787	0.386734	-0.766623	0.587792	0.587792			PLAT	0.0302787	0.386734	-0.766623	0.587792	0.587792			BEST2	0.00464314	0.27969	0.297496	1.22901	1.22901
		EIF3F	EIF3F				EIF3F					SLC30A7			7938263	EIF3F	0.0223762	0.368044	-0.766477	0.587851	0.587851			EIF3F	0.0223762	0.368044	-0.766477	0.587851	0.587851			SLC30A7	0.0109654	0.322194	0.297991	1.22943	1.22943
		ANKRD29	ANKRD29				ANKRD29					NFKBIE			8022559	ANKRD29	0.00624443	0.291798	-0.762201	0.589596	0.589596			ANKRD29	0.00624443	0.291798	-0.762201	0.589596	0.589596			NFKBIE	0.0103461	0.318715	0.298571	1.22993	1.22993
		RNF125	RNF125				RNF125					ID2B			8020806	RNF125	0.0193506	0.358825	-0.761465	0.589897	0.589897			RNF125	0.0193506	0.358825	-0.761465	0.589897	0.589897			ID2B	0.0123869	0.330941	0.298691	1.23003	1.23003
		ZNF730	ZNF730				ZNF730					LOC100996455			8027348	ZNF730	0.0264368	0.377747	-0.761166	0.590019	0.590019			ZNF730	0.0264368	0.377747	-0.761166	0.590019	0.590019			LOC100996455	0.0157776	0.341868	0.298912	1.23022	1.23022
		SNORA71A	SNORA71A				SNORA71A					IFNA5			8066258	SNORA71A	0.00574486	0.289695	-0.759125	0.590854	0.590854			SNORA71A	0.00574486	0.289695	-0.759125	0.590854	0.590854			IFNA5	0.0467244	0.423969	0.298927	1.23023	1.23023
		SNORD38B	SNORD38B				SNORD38B					PIM1			7901052	SNORD38B	0.00687304	0.292198	-0.758781	0.590995	0.590995			SNORD38B	0.00687304	0.292198	-0.758781	0.590995	0.590995			PIM1	0.0325591	0.393507	0.299691	1.23088	1.23088
		STRBP	STRBP				STRBP					CHPF			8164013	STRBP	0.0246515	0.371168	-0.749908	0.594642	0.594642			STRBP	0.0246515	0.371168	-0.749908	0.594642	0.594642			CHPF	0.00784963	0.302282	0.29971	1.2309	1.2309
		CYGB	CYGB				CYGB					STAP1			8018754	CYGB	0.00351161	0.263718	-0.749628	0.594757	0.594757			CYGB	0.00351161	0.263718	-0.749628	0.594757	0.594757			STAP1	0.011441	0.327242	0.301	1.232	1.232
		SRP9	SRP9				SRP9					MIR425			7910099	SRP9	0.0294516	0.386325	-0.748098	0.595388	0.595388			SRP9	0.0294516	0.386325	-0.748098	0.595388	0.595388			MIR425	0.0179619	0.353547	0.30141	1.23235	1.23235
		BTN3A1	BTN3A1				BTN3A1					MAP1B			8117458	BTN3A1	0.00255836	0.243971	-0.744405	0.596914	0.596914			BTN3A1	0.00255836	0.243971	-0.744405	0.596914	0.596914			MAP1B	0.0485126	0.427708	0.301764	1.23265	1.23265
		LINC00965	LINC00965				LINC00965					GJB7			8149210	LINC00965///LINC00965	0.00812009	0.302282	-0.73885	0.599217	0.599217			LINC00965///LINC00965	0.00812009	0.302282	-0.73885	0.599217	0.599217			GJB7	0.0404129	0.411932	0.302235	1.23305	1.23305
		ADRA2A	ADRA2A				ADRA2A					MYH2			7930482	ADRA2A	0.0177022	0.353547	-0.728666	0.603461	0.603461			ADRA2A	0.0177022	0.353547	-0.728666	0.603461	0.603461			MYH2	0.0045232	0.27969	0.302589	1.23336	1.23336
		SNORD114-3	SNORD114-3				SNORD114-3					CLDN11			7976816	SNORD114-3	0.00246488	0.241131	-0.722703	0.605961	0.605961			SNORD114-3	0.00246488	0.241131	-0.722703	0.605961	0.605961			CLDN11	0.0298564	0.386608	0.30269	1.23344	1.23344
		ERO1B	ERO1B				ERO1B					FAM74A6			7925342	ERO1B	0.00883081	0.307	-0.72195	0.606277	0.606277			ERO1B	0.00883081	0.307	-0.72195	0.606277	0.606277			FAM74A6///FAM74A4///FAM74A1	0.0359321	0.40468	0.302773	1.23351	1.23351
		AADAT	AADAT				AADAT					NEUROG3			8103706	AADAT	0.0122437	0.329781	-0.721914	0.606293	0.606293			AADAT	0.0122437	0.329781	-0.721914	0.606293	0.606293			NEUROG3	0.0333839	0.396121	0.303297	1.23396	1.23396
		SNORD4A	SNORD4A				SNORD4A					RSPH4A			8005953	SNORD4A	0.0488848	0.428386	-0.720779	0.60677	0.60677			SNORD4A	0.0488848	0.428386	-0.720779	0.60677	0.60677			RSPH4A	0.00445994	0.27969	0.303614	1.23423	1.23423
		OR1J4	OR1J4				OR1J4					KATNAL1			8157671	OR1J4	0.0247245	0.371279	-0.719306	0.60739	0.60739			OR1J4	0.0247245	0.371279	-0.719306	0.60739	0.60739			KATNAL1	0.0262737	0.376147	0.303674	1.23428	1.23428
		SCARNA17	SCARNA17				SCARNA17					GNB4			8021183	SCARNA17	0.00482686	0.282114	-0.719202	0.607433	0.607433			SCARNA17	0.00482686	0.282114	-0.719202	0.607433	0.607433			GNB4	0.0446101	0.420023	0.303773	1.23437	1.23437
		SEZ6L2	SEZ6L2				SEZ6L2					SPTBN2			8000716	SEZ6L2	0.0141664	0.336667	-0.718483	0.607736	0.607736			SEZ6L2	0.0141664	0.336667	-0.718483	0.607736	0.607736			SPTBN2	0.0280472	0.383118	0.303873	1.23445	1.23445
		ANKRD28	ANKRD28				ANKRD28					RDH8			8085628	ANKRD28	0.00870148	0.304866	-0.71372	0.609746	0.609746			ANKRD28	0.00870148	0.304866	-0.71372	0.609746	0.609746			RDH8	0.0174115	0.352623	0.304765	1.23522	1.23522
		STRIP2	STRIP2				STRIP2					KLB			8136115	STRIP2	0.0460523	0.421559	-0.713199	0.609966	0.609966			STRIP2	0.0460523	0.421559	-0.713199	0.609966	0.609966			KLB	0.0141731	0.336667	0.304827	1.23527	1.23527
		MIRLET7C	MIRLET7C				MIRLET7C					CARMIL1			8067944	MIRLET7C	0.020529	0.365422	-0.712873	0.610104	0.610104			MIRLET7C	0.020529	0.365422	-0.712873	0.610104	0.610104			CARMIL1	0.0341218	0.397725	0.306055	1.23632	1.23632
		WNT11	WNT11				WNT11					MGC40069			7950534	WNT11	0.00229248	0.237991	-0.711847	0.610538	0.610538			WNT11	0.00229248	0.237991	-0.711847	0.610538	0.610538			MGC40069///TRAV8-3	0.0254196	0.372609	0.306444	1.23666	1.23666
		LOC100128816	LOC100128816				LOC100128816					MPC1			7960362	LOC100128816	0.0233306	0.368647	-0.70152	0.614924	0.614924			LOC100128816	0.0233306	0.368647	-0.70152	0.614924	0.614924			MPC1	0.00883359	0.307	0.306682	1.23686	1.23686
		SNORA5A	SNORA5A				SNORA5A					BRWD1-IT2			8139482	SNORA5A	0.00469684	0.27969	-0.696203	0.617194	0.617194			SNORA5A	0.00469684	0.27969	-0.696203	0.617194	0.617194			BRWD1-IT2	0.037483	0.408391	0.306967	1.2371	1.2371
		TAF1A	TAF1A				TAF1A					CLEC2A			7924476	TAF1A	0.00120701	0.222949	-0.693514	0.618346	0.618346			TAF1A	0.00120701	0.222949	-0.693514	0.618346	0.618346			CLEC2A	0.00973991	0.314175	0.307227	1.23733	1.23733
		ZNF33B	ZNF33B				ZNF33B					GFOD1			7933139	ZNF33B	0.0442394	0.420023	-0.693354	0.618414	0.618414			ZNF33B	0.0442394	0.420023	-0.693354	0.618414	0.618414			GFOD1	0.0201947	0.363553	0.308572	1.23848	1.23848
		MIR222	MIR222				MIR222					HDGFRP3			8172268	MIR222	0.0272811	0.381876	-0.692372	0.618836	0.618836			MIR222	0.0272811	0.381876	-0.692372	0.618836	0.618836			HDGFRP3	0.015122	0.338699	0.308982	1.23883	1.23883
		ZBED8	ZBED8				ZBED8					LRRC31			8115600	ZBED8	0.00114176	0.219617	-0.690135	0.619796	0.619796			ZBED8	0.00114176	0.219617	-0.690135	0.619796	0.619796			LRRC31	0.043466	0.419588	0.309764	1.2395	1.2395
		LRRC6	LRRC6				LRRC6					PBOV1			8152962	LRRC6	0.0474695	0.426066	-0.685665	0.621719	0.621719			LRRC6	0.0474695	0.426066	-0.685665	0.621719	0.621719			PBOV1	0.026417	0.377632	0.309798	1.23953	1.23953
		CORO2B	CORO2B				CORO2B					CD69			7984475	CORO2B	0.0275257	0.382743	-0.685588	0.621753	0.621753			CORO2B	0.0275257	0.382743	-0.685588	0.621753	0.621753			CD69	0.00825076	0.302282	0.310182	1.23986	1.23986
		MT1A	MT1A				MT1A					CELSR1			7995806	MT1A	0.000520455	0.183563	-0.684082	0.622402	0.622402			MT1A	0.000520455	0.183563	-0.684082	0.622402	0.622402			CELSR1	0.0480342	0.426474	0.31025	1.23992	1.23992
		PGAP2	PGAP2				PGAP2					CST11			7937892	PGAP2	0.0360989	0.405264	-0.679304	0.624467	0.624467			PGAP2	0.0360989	0.405264	-0.679304	0.624467	0.624467			CST11	0.010122	0.316091	0.310754	1.24036	1.24036
		SNORD116-23	SNORD116-23				SNORD116-23					ORAI2			7981994	SNORD116-23	0.00436139	0.279138	-0.676398	0.625726	0.625726			SNORD116-23	0.00436139	0.279138	-0.676398	0.625726	0.625726			ORAI2	0.0462568	0.422335	0.311703	1.24117	1.24117
		NUDT7	NUDT7				NUDT7					SELK			7997332	NUDT7	0.0321895	0.391997	-0.675873	0.625953	0.625953			NUDT7	0.0321895	0.391997	-0.675873	0.625953	0.625953			SELK	0.00816715	0.302282	0.31244	1.24181	1.24181
		UQCRB	UQCRB				UQCRB					INSL6			8151909	UQCRB	4.6956e-05	0.125914	-0.675535	0.6261	0.6261			UQCRB	4.6956e-05	0.125914	-0.675535	0.6261	0.6261			INSL6	0.028058	0.383118	0.312581	1.24193	1.24193
		SLC44A3	SLC44A3				SLC44A3					GCG			7903144	SLC44A3	0.00840477	0.302282	-0.670592	0.628249	0.628249			SLC44A3	0.00840477	0.302282	-0.670592	0.628249	0.628249			GCG	0.00438909	0.27969	0.312634	1.24197	1.24197
		DLEU2	DLEU2				DLEU2					OR1A1			7971653	DLEU2	0.00686098	0.292198	-0.670508	0.628285	0.628285			DLEU2	0.00686098	0.292198	-0.670508	0.628285	0.628285			OR1A1	0.0405863	0.412319	0.312637	1.24198	1.24198
		ZNF596	ZNF596				ZNF596					NFKB2			8144230	ZNF596	0.0125012	0.332025	-0.668993	0.628945	0.628945			ZNF596	0.0125012	0.332025	-0.668993	0.628945	0.628945			NFKB2	0.0348636	0.400578	0.312655	1.24199	1.24199
		RUNX1T1	RUNX1T1				RUNX1T1					SNORA31			8151768	RUNX1T1	0.0132268	0.335055	-0.668503	0.629159	0.629159			RUNX1T1	0.0132268	0.335055	-0.668503	0.629159	0.629159			SNORA31///TPT1	0.00931601	0.310556	0.312986	1.24228	1.24228
		ZNRD1ASP	ZNRD1ASP				ZNRD1ASP					NEDD1			8178324	ZNRD1ASP	0.000589342	0.183563	-0.66688	0.629867	0.629867			ZNRD1ASP	0.000589342	0.183563	-0.66688	0.629867	0.629867			NEDD1	0.0121347	0.329106	0.31302	1.24231	1.24231
		CXCL14	CXCL14				CXCL14					CCDC190			8114249	CXCL14	0.0160253	0.344369	-0.665414	0.630508	0.630508			CXCL14	0.0160253	0.344369	-0.665414	0.630508	0.630508			CCDC190	0.0416112	0.416125	0.313067	1.24235	1.24235
		GSTM5	GSTM5				GSTM5					POM121L4P			7903777	GSTM5	0.0282672	0.383757	-0.665244	0.630582	0.630582			GSTM5	0.0282672	0.383757	-0.665244	0.630582	0.630582			POM121L4P	0.00770774	0.300872	0.313184	1.24245	1.24245
		SNORD5	SNORD5				SNORD5					CEBPE			7951036	SNORD5///TAF1D	0.0293755	0.385953	-0.664503	0.630906	0.630906			SNORD5///TAF1D	0.0293755	0.385953	-0.664503	0.630906	0.630906			CEBPE	0.0296743	0.386608	0.313212	1.24247	1.24247
		SCARNA9	SCARNA9				SCARNA9					SMCO3			7943160	SCARNA9	0.000326122	0.173976	-0.663043	0.631545	0.631545			SCARNA9	0.000326122	0.173976	-0.663043	0.631545	0.631545			SMCO3	0.0185441	0.356933	0.313253	1.24251	1.24251
		GBAP1	GBAP1				GBAP1					CCR2			7920687	GBAP1	0.0100858	0.316091	-0.661801	0.632089	0.632089			GBAP1	0.0100858	0.316091	-0.661801	0.632089	0.632089			CCR2	0.0433343	0.419469	0.313709	1.2429	1.2429
		AHSA2	AHSA2				AHSA2					ASTN1			8042195	AHSA2	0.0010512	0.215055	-0.66084	0.63251	0.63251			AHSA2	0.0010512	0.215055	-0.66084	0.63251	0.63251			ASTN1	0.00376467	0.265179	0.313828	1.243	1.243
		SNORD117	SNORD117				SNORD117					DNAL1			8124940	SNORD117	0.00782085	0.302282	-0.660654	0.632592	0.632592			SNORD117	0.00782085	0.302282	-0.660654	0.632592	0.632592			DNAL1	0.0183132	0.355867	0.314135	1.24327	1.24327
		ZNF767P	ZNF767P				ZNF767P					VIL1			8143733	ZNF767P	0.00136585	0.225256	-0.659063	0.63329	0.63329			ZNF767P	0.00136585	0.225256	-0.659063	0.63329	0.63329			VIL1	0.0131019	0.334593	0.31442	1.24351	1.24351
		PIGF	PIGF				PIGF					EQTN			8051993	PIGF	0.0396262	0.410953	-0.658363	0.633597	0.633597			PIGF	0.0396262	0.410953	-0.658363	0.633597	0.633597			EQTN	0.00555674	0.28921	0.315092	1.24409	1.24409
		SNORD82	SNORD82				SNORD82					CRIM1			8059712	SNORD82	0.007348	0.296498	-0.657671	0.633901	0.633901			SNORD82	0.007348	0.296498	-0.657671	0.633901	0.633901			CRIM1	0.0216826	0.366926	0.31541	1.24437	1.24437
		SNORD59B	SNORD59B				SNORD59B					SUSD6			7964246	SNORD59B	0.0119447	0.327974	-0.656962	0.634213	0.634213			SNORD59B	0.0119447	0.327974	-0.656962	0.634213	0.634213			SUSD6	0.00823206	0.302282	0.315458	1.24441	1.24441
		SVBP	SVBP				SVBP					TMEM174			7915468	SVBP	0.031444	0.390788	-0.656585	0.634378	0.634378			SVBP	0.031444	0.390788	-0.656585	0.634378	0.634378			TMEM174	0.020502	0.365422	0.315511	1.24445	1.24445
		SNORD42B	SNORD42B				SNORD42B					AHSP			8005951	SNORD42B///CEP164	0.0422546	0.416921	-0.655891	0.634684	0.634684			SNORD42B///CEP164	0.0422546	0.416921	-0.655891	0.634684	0.634684			AHSP	0.0205024	0.365422	0.315533	1.24447	1.24447
		MIR30E	MIR30E				MIR30E					MEX3B			7900488	MIR30E	0.00588435	0.289695	-0.655274	0.634955	0.634955			MIR30E	0.00588435	0.289695	-0.655274	0.634955	0.634955			MEX3B	0.0168236	0.34987	0.316952	1.2457	1.2457
		HOXC10	HOXC10				HOXC10					TUBB4A			7955858	HOXC10	0.0155493	0.34147	-0.652529	0.636164	0.636164			HOXC10	0.0155493	0.34147	-0.652529	0.636164	0.636164			TUBB4A	0.0201961	0.363553	0.317237	1.24594	1.24594
		TRMT13	TRMT13				TRMT13					C12orf75			7903308	TRMT13	0.00145439	0.225996	-0.65243	0.636208	0.636208			TRMT13	0.00145439	0.225996	-0.65243	0.636208	0.636208			C12orf75	0.0170079	0.351702	0.317665	1.24631	1.24631
		ZNF610	ZNF610				ZNF610					OR10J3			8030914	ZNF610	0.0231211	0.368647	-0.648824	0.6378	0.6378			ZNF610	0.0231211	0.368647	-0.648824	0.6378	0.6378			OR10J3	0.006868	0.292198	0.317774	1.24641	1.24641
		PLGLA	PLGLA				PLGLA					AKR1D1			8053602	PLGLA///LPAL2///PLGLB1///PLGLB2///PLG	0.00131185	0.225112	-0.647695	0.638299	0.638299			PLGLA///LPAL2///PLGLB1///PLGLB2///PLG	0.00131185	0.225112	-0.647695	0.638299	0.638299			AKR1D1	0.0299967	0.386608	0.317809	1.24644	1.24644
		MCTP2	MCTP2				MCTP2					HYDIN2			7986293	MCTP2	0.03557	0.403638	-0.64694	0.638634	0.638634			MCTP2	0.03557	0.403638	-0.64694	0.638634	0.638634			HYDIN2///HYDIN	0.0427976	0.41818	0.317817	1.24644	1.24644
		ITGB3	ITGB3				ITGB3					ART4			8007931	ITGB3	0.0238997	0.370516	-0.645834	0.639123	0.639123			ITGB3	0.0238997	0.370516	-0.645834	0.639123	0.639123			ART4	0.0480692	0.426474	0.317836	1.24646	1.24646
		OMA1	OMA1				OMA1					BARHL2			7916570	OMA1	0.0143868	0.336922	-0.64454	0.639697	0.639697			OMA1	0.0143868	0.336922	-0.64454	0.639697	0.639697			BARHL2	0.00427589	0.277234	0.318318	1.24688	1.24688
		NNAT	NNAT				NNAT					SPATA45			8062395	NNAT	0.015483	0.341355	-0.642285	0.640698	0.640698			NNAT	0.015483	0.341355	-0.642285	0.640698	0.640698			SPATA45	0.0297782	0.386608	0.318501	1.24703	1.24703
		LRRC32	LRRC32				LRRC32					TUBB8			7950555	LRRC32	0.00669635	0.292198	-0.638146	0.642538	0.642538			LRRC32	0.00669635	0.292198	-0.638146	0.642538	0.642538			TUBB8	0.0498523	0.429839	0.318506	1.24704	1.24704
		SMC4	SMC4				SMC4					TNIP1			8083709	SMC4	0.00220139	0.237991	-0.636532	0.643257	0.643257			SMC4	0.00220139	0.237991	-0.636532	0.643257	0.643257			TNIP1	0.0153348	0.34041	0.318529	1.24706	1.24706
		VN1R1	VN1R1				VN1R1					SLC17A5			8039642	VN1R1	5.86164e-05	0.125914	-0.636299	0.643361	0.643361			VN1R1	5.86164e-05	0.125914	-0.636299	0.643361	0.643361			SLC17A5	0.0139018	0.335442	0.31862	1.24714	1.24714
		C5	C5				C5					HMGB4			8163839	C5	0.0216516	0.366926	-0.636259	0.643379	0.643379			C5	0.0216516	0.366926	-0.636259	0.643379	0.643379			HMGB4	0.0135483	0.335442	0.318669	1.24718	1.24718
		TAS2R4	TAS2R4				TAS2R4					PPP4R4			8136645	TAS2R4	0.00102059	0.215055	-0.63215	0.645214	0.645214			TAS2R4	0.00102059	0.215055	-0.63215	0.645214	0.645214			PPP4R4	0.0309904	0.390047	0.318796	1.24729	1.24729
		LINC00665	LINC00665				LINC00665					NPY1R			8036302	LINC00665	0.0224317	0.368044	-0.630735	0.645847	0.645847			LINC00665	0.0224317	0.368044	-0.630735	0.645847	0.645847			NPY1R///NPY1R	0.00304883	0.257162	0.318852	1.24734	1.24734
		GDPD3	GDPD3				GDPD3					PKP4			8000799	GDPD3	0.00936829	0.310556	-0.630085	0.646138	0.646138			GDPD3	0.00936829	0.310556	-0.630085	0.646138	0.646138			PKP4	0.0186771	0.357433	0.319235	1.24767	1.24767
		LUC7L3	LUC7L3				LUC7L3					SLC41A2			8008493	LUC7L3	0.00184453	0.237917	-0.62722	0.647423	0.647423			LUC7L3	0.00184453	0.237917	-0.62722	0.647423	0.647423			SLC41A2	0.00490138	0.282384	0.319299	1.24772	1.24772
		SNORD64	SNORD64				SNORD64					USH1C			7981943	SNORD64///PWAR5	0.0325619	0.393507	-0.626538	0.647729	0.647729			SNORD64///PWAR5	0.0325619	0.393507	-0.626538	0.647729	0.647729			USH1C	0.00195848	0.237991	0.319446	1.24785	1.24785
		SNORD42A	SNORD42A				SNORD42A					SPCS3			8005955	SNORD42A	0.00430073	0.277234	-0.624473	0.648657	0.648657			SNORD42A	0.00430073	0.277234	-0.624473	0.648657	0.648657			SPCS3	0.00923327	0.310556	0.320264	1.24856	1.24856
		C8orf44-SGK3	C8orf44-SGK3				C8orf44-SGK3					TM4SF19-TCTEX1D2			8146711	C8orf44-SGK3///C8orf44	0.000176135	0.16483	-0.624087	0.64883	0.64883			C8orf44-SGK3///C8orf44	0.000176135	0.16483	-0.624087	0.64883	0.64883			TM4SF19-TCTEX1D2///TM4SF19	0.0239877	0.370578	0.32049	1.24876	1.24876
		STARD9	STARD9				STARD9					SNORA70G			7983132	STARD9	0.0250336	0.371718	-0.623729	0.648991	0.648991			STARD9	0.0250336	0.371718	-0.623729	0.648991	0.648991			SNORA70G	0.0300872	0.386608	0.320517	1.24878	1.24878
		SNHG1	SNHG1				SNHG1					CNGB3			7948902	SNHG1///SNORD29	0.0234337	0.368647	-0.621276	0.650095	0.650095			SNHG1///SNORD29	0.0234337	0.368647	-0.621276	0.650095	0.650095			CNGB3	0.00660795	0.292198	0.320545	1.2488	1.2488
		BTN3A3	BTN3A3				BTN3A3					NEMP2			8117476	BTN3A3	0.00963279	0.313221	-0.621033	0.650205	0.650205			BTN3A3	0.00963279	0.313221	-0.621033	0.650205	0.650205			NEMP2	0.0361154	0.405308	0.321002	1.2492	1.2492
		SNORD49A	SNORD49A				SNORD49A					DAAM1			8005202	SNORD49A	0.00257305	0.243971	-0.618674	0.651269	0.651269			SNORD49A	0.00257305	0.243971	-0.618674	0.651269	0.651269			DAAM1	0.0143327	0.336922	0.321217	1.24938	1.24938
		CETN3	CETN3				CETN3					SPRTN			8113050	CETN3	0.00656891	0.292198	-0.616648	0.652184	0.652184			CETN3	0.00656891	0.292198	-0.616648	0.652184	0.652184			SPRTN	0.0212354	0.366926	0.321377	1.24952	1.24952
		TBX15	TBX15				TBX15					CLCA4			7919028	TBX15	0.0269821	0.38114	-0.615847	0.652546	0.652546			TBX15	0.0269821	0.38114	-0.615847	0.652546	0.652546			CLCA4	0.00366835	0.265179	0.321713	1.24981	1.24981
		ANKEF1	ANKEF1				ANKEF1					SLC50A1			8060949	ANKEF1	0.0414259	0.415284	-0.613893	0.653431	0.653431			ANKEF1	0.0414259	0.415284	-0.613893	0.653431	0.653431			SLC50A1	0.0131371	0.335055	0.322504	1.2505	1.2505
		ARSD	ARSD				ARSD					DYX1C1-CCPG1			8171148	ARSD	0.0133588	0.335141	-0.613021	0.653826	0.653826			ARSD	0.0133588	0.335141	-0.613021	0.653826	0.653826			DYX1C1-CCPG1///CCPG1	0.00861888	0.304449	0.322787	1.25074	1.25074
		NEMP1	NEMP1				NEMP1					RAC3			7964347	NEMP1	0.0153777	0.340791	-0.612381	0.654116	0.654116			NEMP1	0.0153777	0.340791	-0.612381	0.654116	0.654116			RAC3	0.011605	0.327839	0.323352	1.25123	1.25123
		ZNF137P	ZNF137P				ZNF137P					SPG20-AS1			8030954	ZNF137P	0.0017606	0.233215	-0.612024	0.654278	0.654278			ZNF137P	0.0017606	0.233215	-0.612024	0.654278	0.654278			SPG20-AS1	0.030886	0.389303	0.32397	1.25177	1.25177
		AP1G2	AP1G2				AP1G2					PKD2			7978066	AP1G2	0.00132193	0.225112	-0.611458	0.654535	0.654535			AP1G2	0.00132193	0.225112	-0.611458	0.654535	0.654535			PKD2	0.0146778	0.337649	0.32464	1.25235	1.25235
		SCARNA9L	SCARNA9L				SCARNA9L					DPY19L3			8171758	SCARNA9L	0.00943357	0.310865	-0.608793	0.655745	0.655745			SCARNA9L	0.00943357	0.310865	-0.608793	0.655745	0.655745			DPY19L3	0.0396581	0.410953	0.32488	1.25256	1.25256
		CMBL	CMBL				CMBL					RPL13			8110971	CMBL	0.0472379	0.424805	-0.608002	0.656105	0.656105			CMBL	0.0472379	0.424805	-0.608002	0.656105	0.656105			RPL13	0.00581369	0.289695	0.327006	1.25441	1.25441
		ZSCAN26	ZSCAN26				ZSCAN26					VASP			8117667	ZSCAN26	0.000355188	0.173976	-0.607753	0.656218	0.656218			ZSCAN26	0.000355188	0.173976	-0.607753	0.656218	0.656218			VASP	0.0175821	0.35317	0.327064	1.25446	1.25446
		SNORD116-25	SNORD116-25				SNORD116-25					OR4F17			7981998	SNORD116-25	0.0191375	0.358091	-0.606571	0.656756	0.656756			SNORD116-25	0.0191375	0.358091	-0.606571	0.656756	0.656756			OR4F17///OR4F5///OR4F4	0.0356438	0.404081	0.327681	1.25499	1.25499
		OR1J2	OR1J2				OR1J2					IQCF2			8157668	OR1J2	0.0150211	0.338556	-0.605659	0.657171	0.657171			OR1J2	0.0150211	0.338556	-0.605659	0.657171	0.657171			IQCF2	0.0401749	0.411697	0.32864	1.25583	1.25583
		ERMP1	ERMP1				ERMP1					GPR89A			8159992	ERMP1	0.03422	0.398	-0.605378	0.657299	0.657299			ERMP1	0.03422	0.398	-0.605378	0.657299	0.657299			GPR89A///GPR89B	0.0243164	0.370578	0.328866	1.25603	1.25603
		MICA	MICA				MICA					ASCL3			8118100	MICA	0.0196147	0.36144	-0.605192	0.657384	0.657384			MICA	0.0196147	0.36144	-0.605192	0.657384	0.657384			ASCL3	0.0063989	0.292198	0.329014	1.25615	1.25615
		SNORD116-9	SNORD116-9				SNORD116-9					KIAA1024			7981962	SNORD116-9///SNORD116-7///SNORD116-5///SNORD116-3	0.00938695	0.310856	-0.60342	0.658192	0.658192			SNORD116-9///SNORD116-7///SNORD116-5///SNORD116-3	0.00938695	0.310856	-0.60342	0.658192	0.658192			KIAA1024	0.0246993	0.371168	0.32906	1.25619	1.25619
		AASDH	AASDH				AASDH					CYP21A1P			8100478	AASDH	0.00133265	0.225112	-0.603342	0.658227	0.658227			AASDH	0.00133265	0.225112	-0.603342	0.658227	0.658227			CYP21A1P///CYP21A2	0.0275263	0.382743	0.329094	1.25622	1.25622
		SELPLG	SELPLG				SELPLG					MYBPC1			7966127	SELPLG	0.0270398	0.38114	-0.601265	0.659176	0.659176			SELPLG	0.0270398	0.38114	-0.601265	0.659176	0.659176			MYBPC1	0.0496537	0.428992	0.329291	1.2564	1.2564
		C6orf203	C6orf203				C6orf203					GOLGA8M			8121312	C6orf203	0.000131746	0.16483	-0.601059	0.65927	0.65927			C6orf203	0.000131746	0.16483	-0.601059	0.65927	0.65927			GOLGA8M///GOLGA8K///GOLGA8T///GOLGA8J///GOLGA8IP///ULK4P1///CHRFAM7A	0.0375546	0.408391	0.329339	1.25644	1.25644
		CLK1	CLK1				CLK1					EN1			8058127	CLK1	0.00996428	0.315806	-0.599516	0.659975	0.659975			CLK1	0.00996428	0.315806	-0.599516	0.659975	0.659975			EN1	0.0265953	0.378173	0.330049	1.25706	1.25706
		PIN4	PIN4				PIN4					PEAR1			8168366	PIN4	0.00355511	0.263718	-0.598863	0.660274	0.660274			PIN4	0.00355511	0.263718	-0.598863	0.660274	0.660274			PEAR1	0.0412943	0.414624	0.330468	1.25742	1.25742
		KCNK1	KCNK1				KCNK1					LECT2			7910611	KCNK1	0.00257524	0.243971	-0.598585	0.660402	0.660402			KCNK1	0.00257524	0.243971	-0.598585	0.660402	0.660402			LECT2	0.0472042	0.424805	0.330549	1.25749	1.25749
		ZNF471	ZNF471				ZNF471					ANKRD18A			8031650	ZNF471	0.00881297	0.307	-0.597057	0.661101	0.661101			ZNF471	0.00881297	0.307	-0.597057	0.661101	0.661101			ANKRD18A	0.0336111	0.396387	0.331094	1.25797	1.25797
		POLR3G	POLR3G				POLR3G					DTWD2			8106820	POLR3G	0.00837128	0.302282	-0.595373	0.661873	0.661873			POLR3G	0.00837128	0.302282	-0.595373	0.661873	0.661873			DTWD2	0.045066	0.420734	0.331199	1.25806	1.25806
		DLEU2L	DLEU2L				DLEU2L					TMEM165			7901948	DLEU2L	0.00187441	0.237991	-0.587713	0.665397	0.665397			DLEU2L	0.00187441	0.237991	-0.587713	0.665397	0.665397			TMEM165	0.00690881	0.292198	0.331272	1.25812	1.25812
		HHLA3	HHLA3				HHLA3					TPTE			7902282	HHLA3	0.0254036	0.372609	-0.58625	0.666072	0.666072			HHLA3	0.0254036	0.372609	-0.58625	0.666072	0.666072			TPTE	0.0185171	0.356882	0.3314	1.25823	1.25823
		SNHG3	SNHG3				SNHG3					GOLGA8R			7899480	SNHG3///SNORA73A	0.00661643	0.292198	-0.586011	0.666182	0.666182			SNHG3///SNORA73A	0.00661643	0.292198	-0.586011	0.666182	0.666182			GOLGA8R///GOLGA8DP///GOLGA8F///GOLGA8CP///GOLGA8O///GOLGA8M///GOLGA8K///GOLGA8J///GOLGA8S///GOLGA8N///GOLGA8B///GOLGA8EP///GOLGA8G///GOLGA8A	0.0466533	0.423692	0.33142	1.25825	1.25825					GOLGA8B			GOLGA8EP			GOLGA8G
		PCDHB10	PCDHB10				PCDHB10					C4orf46			8108724	PCDHB10	0.0294783	0.386362	-0.58448	0.66689	0.66689			PCDHB10	0.0294783	0.386362	-0.58448	0.66689	0.66689			C4orf46///TOMM7	0.0374682	0.408391	0.331749	1.25854	1.25854
		SCARNA10	SCARNA10				SCARNA10					COL4A2			7953383	SCARNA10	0.0290334	0.384735	-0.583276	0.667446	0.667446			SCARNA10	0.0290334	0.384735	-0.583276	0.667446	0.667446			COL4A2	0.0381183	0.409153	0.332216	1.25895	1.25895
		GEMIN8	GEMIN8				GEMIN8					ID2			8171373	GEMIN8	0.022356	0.368044	-0.579551	0.669172	0.669172			GEMIN8	0.022356	0.368044	-0.579551	0.669172	0.669172			ID2	0.0280278	0.383118	0.332818	1.25947	1.25947
		EMX2	EMX2				EMX2					SLC6A14			7930857	EMX2	0.0179074	0.353547	-0.578518	0.669651	0.669651			EMX2	0.0179074	0.353547	-0.578518	0.669651	0.669651			SLC6A14	0.0140651	0.335536	0.333206	1.25981	1.25981
		SLC12A7	SLC12A7				SLC12A7					LRRC4			8110755	SLC12A7	0.0215992	0.366926	-0.578284	0.66976	0.66976			SLC12A7	0.0215992	0.366926	-0.578284	0.66976	0.66976			LRRC4	0.0456021	0.421346	0.333312	1.2599	1.2599
		GSTM4	GSTM4				GSTM4					ZNF35			7903742	GSTM4	0.0249336	0.371718	-0.577504	0.670122	0.670122			GSTM4	0.0249336	0.371718	-0.577504	0.670122	0.670122			ZNF35	0.0215383	0.366926	0.334114	1.2606	1.2606
		ZNF429	ZNF429				ZNF429					1060P11			8027312	ZNF429	0.00640049	0.292198	-0.576675	0.670507	0.670507			ZNF429	0.00640049	0.292198	-0.576675	0.670507	0.670507			1060P11.3///KIR2DS2///KIR2DL5B///KIR3DL3///KIR2DL5A///KIR3DS1///KIR3DL2///KIR3DL1///KIR2DS5///KIR2DS4///KIR2DS3///KIR2DS1///KIR2DL3///KIR2DL2///KIR2DL1///KIR3DS1///KIR3DL2///KIR3DL1///KIR2DS5///KIR2DS3///KIR2DL1	0.0259082	0.374429	0.334377	1.26083	1.26083
		ZNF189	ZNF189				ZNF189					GET4			8156935	ZNF189	0.000424318	0.183563	-0.576663	0.670513	0.670513			ZNF189	0.000424318	0.183563	-0.576663	0.670513	0.670513			GET4	0.00996634	0.315806	0.334567	1.261	1.261
		UBXN8	UBXN8				UBXN8					GJA10			8145691	UBXN8	0.000964275	0.21494	-0.575507	0.671051	0.671051			UBXN8	0.000964275	0.21494	-0.575507	0.671051	0.671051			GJA10	0.00341705	0.263718	0.334781	1.26119	1.26119
		SORD	SORD				SORD					SSH1			7983393	SORD	0.00757918	0.300149	-0.575175	0.671205	0.671205			SORD	0.00757918	0.300149	-0.575175	0.671205	0.671205			SSH1	0.0170445	0.351732	0.33561	1.26191	1.26191
		SERINC5	SERINC5				SERINC5					CAV2			8112865	SERINC5	0.00359697	0.263718	-0.57296	0.672236	0.672236			SERINC5	0.00359697	0.263718	-0.57296	0.672236	0.672236			CAV2///LOC105375463///CAV2	0.0315015	0.39101	0.335643	1.26194	1.26194
		ZNF286B	ZNF286B				ZNF286B					ORMDL3			8013305	ZNF286B///ZNF286A	0.00020227	0.16763	-0.572816	0.672303	0.672303			ZNF286B///ZNF286A	0.00020227	0.16763	-0.572816	0.672303	0.672303			ORMDL3	0.00989356	0.315058	0.335725	1.26201	1.26201
		NIPAL2	NIPAL2				NIPAL2					LILRA5			8151952	NIPAL2	0.0362569	0.405487	-0.571579	0.67288	0.67288			NIPAL2	0.0362569	0.405487	-0.571579	0.67288	0.67288			LILRA5	0.0111951	0.323497	0.336047	1.26229	1.26229
		SNORA71D	SNORA71D				SNORA71D					OPN1LW			7948898	SNHG1///SNORD31	0.0254485	0.372609	-0.569588	0.673809	0.673809			SNHG1///SNORD31	0.0254485	0.372609	-0.569588	0.673809	0.673809			OPN1LW	0.013009	0.334593	0.336129	1.26236	1.26236
		GALM	GALM				GALM					ANXA8L1			8066262	SNORA71D	0.00839205	0.302282	-0.568401	0.674364	0.674364			SNORA71D	0.00839205	0.302282	-0.568401	0.674364	0.674364			ANXA8L1///ANXA8	0.0409842	0.413756	0.336221	1.26245	1.26245
		ARHGAP24	ARHGAP24				ARHGAP24					TET1			8041542	GALM	0.0131939	0.335055	-0.56832	0.674402	0.674402			GALM	0.0131939	0.335055	-0.56832	0.674402	0.674402			TET1	0.0176697	0.353547	0.336432	1.26263	1.26263
		GJA1	GJA1				GJA1					SNORA19			8096160	ARHGAP24	0.00983199	0.315058	-0.567702	0.674691	0.674691			ARHGAP24	0.00983199	0.315058	-0.567702	0.674691	0.674691			SNORA19	0.00511535	0.284357	0.336798	1.26295	1.26295
		ZFP2	ZFP2				ZFP2					PTPDC1			8121749	GJA1	0.0112884	0.324853	-0.567302	0.674877	0.674877			GJA1	0.0112884	0.324853	-0.567302	0.674877	0.674877			PTPDC1	0.00665527	0.292198	0.336903	1.26304	1.26304
		PLA2G6	PLA2G6				PLA2G6					GAS1			8110472	ZFP2	0.00344793	0.263718	-0.567185	0.674932	0.674932			ZFP2	0.00344793	0.263718	-0.567185	0.674932	0.674932			GAS1	0.0266987	0.379228	0.337397	1.26347	1.26347
		HIST1H4J	HIST1H4J				HIST1H4J					KRT8			8076025	PLA2G6	0.00458963	0.27969	-0.566882	0.675074	0.675074			PLA2G6	0.00458963	0.27969	-0.566882	0.675074	0.675074			KRT8	0.0367195	0.406582	0.33758	1.26364	1.26364
		MCMDC2	MCMDC2				MCMDC2					TTC29			8124521	HIST1H4J///HIST1H4K///HIST1H4J///HIST1H4K	0.00370188	0.265179	-0.56635	0.675323	0.675323			HIST1H4J///HIST1H4K///HIST1H4J///HIST1H4K	0.00370188	0.265179	-0.56635	0.675323	0.675323			TTC29	0.0386099	0.410362	0.337834	1.26386	1.26386
		TRIM52	TRIM52				TRIM52					LOC100128035			8146738	MCMDC2	0.000156726	0.16483	-0.56566	0.675646	0.675646			MCMDC2	0.000156726	0.16483	-0.56566	0.675646	0.675646			LOC100128035	0.0431807	0.418932	0.338086	1.26408	1.26408
		PHGDH	PHGDH				PHGDH					TRIM48			8116534	TRIM52	0.000135416	0.16483	-0.564168	0.676346	0.676346			TRIM52	0.000135416	0.16483	-0.564168	0.676346	0.676346			TRIM48	0.00829444	0.302282	0.338096	1.26409	1.26409
		RNPC3	RNPC3				RNPC3					TNFAIP8			7904433	PHGDH	0.00568083	0.289252	-0.563575	0.676623	0.676623			PHGDH	0.00568083	0.289252	-0.563575	0.676623	0.676623			TNFAIP8	0.0283436	0.383757	0.338405	1.26436	1.26436
		ZNF607	ZNF607				ZNF607					IRS2			7903404	RNPC3	0.00943003	0.310865	-0.563457	0.676679	0.676679			RNPC3	0.00943003	0.310865	-0.563457	0.676679	0.676679			IRS2	0.0378703	0.408473	0.338537	1.26447	1.26447
		PRPS2	PRPS2				PRPS2					CADM1			8036436	ZNF607	0.00577827	0.289695	-0.563247	0.676777	0.676777			ZNF607	0.00577827	0.289695	-0.563247	0.676777	0.676777			CADM1	0.0020605	0.237991	0.338772	1.26468	1.26468
		FAM46C	FAM46C				FAM46C					CCDC85C			8166049	PRPS2	0.00575036	0.289695	-0.563019	0.676884	0.676884			PRPS2	0.00575036	0.289695	-0.563019	0.676884	0.676884			CCDC85C	0.0129105	0.334389	0.338991	1.26487	1.26487
		TPTE2P6	TPTE2P6				TPTE2P6					UQCRH			7904361	FAM46C	0.0115118	0.327326	-0.562443	0.677155	0.677155			FAM46C	0.0115118	0.327326	-0.562443	0.677155	0.677155			UQCRH	0.00143872	0.225256	0.339564	1.26537	1.26537
		CA9	CA9				CA9					KIAA0355			7968056	TPTE2P6	0.0297461	0.386608	-0.562188	0.677274	0.677274			TPTE2P6	0.0297461	0.386608	-0.562188	0.677274	0.677274			KIAA0355	0.00656854	0.292198	0.339602	1.26541	1.26541
		AVIL	AVIL				AVIL					IRS4			8155083	CA9	0.0404721	0.412129	-0.560987	0.677838	0.677838			CA9	0.0404721	0.412129	-0.560987	0.677838	0.677838			IRS4	0.0234154	0.368647	0.339985	1.26574	1.26574
		ZNF846	ZNF846				ZNF846					ASTL			7964555	AVIL	0.0125373	0.332025	-0.560912	0.677874	0.677874			AVIL	0.0125373	0.332025	-0.560912	0.677874	0.677874			ASTL	0.00357403	0.263718	0.34055	1.26624	1.26624
		APOL4	APOL4				APOL4					PAX8			8033809	ZNF846	0.00317587	0.259867	-0.558957	0.678793	0.678793			ZNF846	0.00317587	0.259867	-0.558957	0.678793	0.678793			PAX8	0.0343889	0.398155	0.340656	1.26633	1.26633
		CA5BP1	CA5BP1				CA5BP1					OR8G2			8075709	APOL4	0.00547604	0.287787	-0.55711	0.679662	0.679662			APOL4	0.00547604	0.287787	-0.55711	0.679662	0.679662			OR8G2	0.0494231	0.428992	0.34072	1.26639	1.26639
		FAM72A	FAM72A				FAM72A					ZNF850			8166179	CA5BP1///CA5BP1	0.00184642	0.237917	-0.556867	0.679777	0.679777			CA5BP1///CA5BP1	0.00184642	0.237917	-0.556867	0.679777	0.679777			ZNF850	0.00637581	0.292198	0.341553	1.26712	1.26712
		ANKRD36	ANKRD36				ANKRD36					RASGRP3			8039928	FAM72A///FAM72D///FAM72B	0.0231774	0.368647	-0.556565	0.679919	0.679919			FAM72A///FAM72D///FAM72B	0.0231774	0.368647	-0.556565	0.679919	0.679919			RASGRP3	0.0497049	0.429098	0.341865	1.26739	1.26739
		SNHG16	SNHG16				SNHG16					ERVW-1			8043687	ANKRD36	0.00469681	0.27969	-0.555978	0.680196	0.680196			ANKRD36	0.00469681	0.27969	-0.555978	0.680196	0.680196			ERVW-1	0.0438388	0.419704	0.341971	1.26749	1.26749
		ZNF83	ZNF83				ZNF83					SLC27A4			8010078	SNHG16///SNORD1C///SNHG16	0.00109086	0.216305	-0.555937	0.680215	0.680215			SNHG16///SNORD1C///SNHG16	0.00109086	0.216305	-0.555937	0.680215	0.680215			SLC27A4	0.00619713	0.291798	0.342627	1.26806	1.26806
		SNORD109B	SNORD109B				SNORD109B					TNAP			8038967	ZNF83	0.00125188	0.223548	-0.554987	0.680663	0.680663			ZNF83	0.00125188	0.223548	-0.554987	0.680663	0.680663			TNAP	0.042978	0.418794	0.342731	1.26816	1.26816
		GAS5	GAS5				GAS5					LOC642980			7982098	SNORD109B///SNORD109A	0.0290337	0.384735	-0.553739	0.681252	0.681252			SNORD109B///SNORD109A	0.0290337	0.384735	-0.553739	0.681252	0.681252			LOC642980	0.0467644	0.424014	0.344078	1.26934	1.26934
		MPP1	MPP1				MPP1					GPAT3			7922404	GAS5///SNORD80	0.0238408	0.370516	-0.552076	0.682038	0.682038			GAS5///SNORD80	0.0238408	0.370516	-0.552076	0.682038	0.682038			GPAT3	0.0278209	0.382743	0.344222	1.26947	1.26947
		ABCC4	ABCC4				ABCC4					SERPINA3			8176174	MPP1	0.00134286	0.225112	-0.550228	0.682912	0.682912			MPP1	0.00134286	0.225112	-0.550228	0.682912	0.682912			SERPINA3	0.0133691	0.335141	0.345358	1.27047	1.27047
		NSUN5P2	NSUN5P2				NSUN5P2					OR9Q2			7972297	ABCC4	0.0386072	0.410362	-0.549834	0.683099	0.683099			ABCC4	0.0386072	0.410362	-0.549834	0.683099	0.683099			OR9Q2	0.00972788	0.314175	0.345494	1.27059	1.27059
		SNORA37	SNORA37				SNORA37					PPP1R13L			8133633	NSUN5P2///NSUN5P1///NSUN5	0.0185874	0.356933	-0.549832	0.6831	0.6831			NSUN5P2///NSUN5P1///NSUN5	0.0185874	0.356933	-0.549832	0.6831	0.6831			PPP1R13L	0.0476018	0.42607	0.345767	1.27083	1.27083
		PHF11	PHF11				PHF11					PLCXD3			8116245	CLK4///CLK4	0.00561979	0.289252	-0.547978	0.683978	0.683978			CLK4///CLK4	0.00561979	0.289252	-0.547978	0.683978	0.683978			PLCXD3	0.015251	0.339481	0.345846	1.2709	1.2709
		ACKR3	ACKR3				ACKR3					CCL5			8023392	SNORA37	0.00683865	0.292198	-0.547846	0.684041	0.684041			SNORA37	0.00683865	0.292198	-0.547846	0.684041	0.684041			CCL5	0.00675356	0.292198	0.345852	1.2709	1.2709
		PER3	PER3				PER3					MYL4			7969129	PHF11	0.0287688	0.384548	-0.547603	0.684156	0.684156			PHF11	0.0287688	0.384548	-0.547603	0.684156	0.684156			MYL4	0.0133861	0.335141	0.346404	1.27139	1.27139
		SETD9	SETD9				SETD9					PCDHA1			8049471	ACKR3	0.029445	0.386325	-0.547005	0.684439	0.684439			ACKR3	0.029445	0.386325	-0.547005	0.684439	0.684439			PCDHA1	0.0221862	0.368044	0.346711	1.27166	1.27166
		PTCH1	PTCH1				PTCH1					DNAJB6			7897378	PER3	0.00847882	0.303146	-0.546539	0.68466	0.68466			PER3	0.00847882	0.303146	-0.546539	0.68466	0.68466			DNAJB6	0.0499105	0.429839	0.34734	1.27221	1.27221
		MIR27B	MIR27B				MIR27B					LOC100132686			8105456	SETD9	0.0492139	0.428929	-0.542726	0.686473	0.686473			SETD9	0.0492139	0.428929	-0.542726	0.686473	0.686473			LOC100132686	0.00823648	0.302282	0.348021	1.27281	1.27281
		TMEM198B	TMEM198B				TMEM198B					TC2N			8162533	PTCH1	0.00337196	0.262449	-0.542169	0.686738	0.686738			PTCH1	0.00337196	0.262449	-0.542169	0.686738	0.686738			TC2N	0.0393836	0.410953	0.348215	1.27298	1.27298
		SIX1	SIX1				SIX1					PDGFA			8156571	MIR27B///C9orf3	0.00409755	0.271308	-0.541704	0.686959	0.686959			MIR27B///C9orf3	0.00409755	0.271308	-0.541704	0.686959	0.686959			PDGFA	0.0217876	0.367057	0.349283	1.27393	1.27393
		DDIT4	DDIT4				DDIT4					PRAMEF34P			7956038	TMEM198B///TMEM198B	0.0390365	0.410541	-0.541603	0.687007	0.687007			TMEM198B///TMEM198B	0.0390365	0.410541	-0.541603	0.687007	0.687007			PRAMEF34P///PRAMEF36P///PRAMEF17///PRAMEF10///PRAMEF2	0.0218454	0.367551	0.349442	1.27407	1.27407
		RIPK3	RIPK3				RIPK3					MAN2B1			7979505	SIX1	0.0215043	0.366926	-0.540166	0.687692	0.687692			SIX1	0.0215043	0.366926	-0.540166	0.687692	0.687692			MAN2B1	0.0138859	0.335442	0.349572	1.27418	1.27418
		ZNF345	ZNF345				ZNF345					AOAH			7928308	DDIT4	0.0207443	0.365532	-0.538852	0.688319	0.688319			DDIT4	0.0207443	0.365532	-0.538852	0.688319	0.688319			AOAH	0.0254713	0.372609	0.349733	1.27432	1.27432
		LCE2A	LCE2A				LCE2A					PRR15			7978312	RIPK3	0.000529419	0.183563	-0.538698	0.688392	0.688392			RIPK3	0.000529419	0.183563	-0.538698	0.688392	0.688392			PRR15	0.0225319	0.368044	0.350043	1.2746	1.2746
		ZCCHC4	ZCCHC4				ZCCHC4					PADI2			8028206	ZNF345	0.00918406	0.310556	-0.538042	0.688705	0.688705			ZNF345	0.00918406	0.310556	-0.538042	0.688705	0.688705			PADI2	0.0056342	0.289252	0.350223	1.27476	1.27476
		CASP8	CASP8				CASP8					FAM83G			7905507	LCE2A	0.0317097	0.391597	-0.537818	0.688812	0.688812			LCE2A	0.0317097	0.391597	-0.537818	0.688812	0.688812			FAM83G	0.0343456	0.398115	0.350327	1.27485	1.27485
		TCEANC	TCEANC				TCEANC					FAM126A			8094393	ZCCHC4	0.000974903	0.214986	-0.537528	0.688951	0.688951			ZCCHC4	0.000974903	0.214986	-0.537528	0.688951	0.688951			FAM126A	0.00471098	0.27969	0.351042	1.27548	1.27548
		JADE3	JADE3				JADE3					LOC541467			8047419	CASP8	0.00430492	0.277234	-0.537283	0.689068	0.689068			CASP8	0.00430492	0.277234	-0.537283	0.689068	0.689068			LOC541467	0.00766951	0.300778	0.351636	1.27601	1.27601
		LOC100129888	LOC100129888				LOC100129888					SAMD14			8166096	TCEANC	0.0210948	0.366658	-0.536446	0.689467	0.689467			TCEANC	0.0210948	0.366658	-0.536446	0.689467	0.689467			SAMD14	0.00691388	0.292198	0.35181	1.27616	1.27616
		LINC00893	LINC00893				LINC00893					KRT17			8167013	JADE3	0.00732171	0.296044	-0.536367	0.689505	0.689505			JADE3	0.00732171	0.296044	-0.536367	0.689505	0.689505			KRT17	0.0336837	0.396387	0.351871	1.27621	1.27621
		ICE2	ICE2				ICE2					EXOC6			8047370	LOC100129888///NIF3L1	0.00510781	0.284357	-0.536354	0.689511	0.689511			LOC100129888///NIF3L1	0.00510781	0.284357	-0.536354	0.689511	0.689511			EXOC6	0.0375381	0.408391	0.352106	1.27642	1.27642
		FLJ37035	FLJ37035				FLJ37035					USP32P2			8175609	LINC00893	0.0151378	0.338699	-0.536028	0.689667	0.689667			LINC00893	0.0151378	0.338699	-0.536028	0.689667	0.689667			USP32P2///USP32P1	0.0038332	0.265179	0.352358	1.27665	1.27665
		C17orf97	C17orf97				C17orf97					MIR216A			7989347	ICE2	0.00178206	0.235094	-0.535191	0.690067	0.690067			ICE2	0.00178206	0.235094	-0.535191	0.690067	0.690067			MIR216A	0.00320537	0.260959	0.352365	1.27665	1.27665
		EFNB1	EFNB1				EFNB1					EML6			7936925	FLJ37035	0.0200863	0.363553	-0.533004	0.691114	0.691114			FLJ37035	0.0200863	0.363553	-0.533004	0.691114	0.691114			EML6	0.0455257	0.421346	0.35268	1.27693	1.27693
		BBS10	BBS10				BBS10					OR4C13			8003607	C17orf97	0.0458296	0.42138	-0.532872	0.691178	0.691178			C17orf97	0.0458296	0.42138	-0.532872	0.691178	0.691178			OR4C13	0.0081441	0.302282	0.353045	1.27725	1.27725
		GSTA4	GSTA4				GSTA4					LOC100509780			8168045	EFNB1	0.038995	0.410541	-0.532533	0.69134	0.69134			EFNB1	0.038995	0.410541	-0.532533	0.69134	0.69134			LOC100509780	0.00581749	0.289695	0.353113	1.27731	1.27731
		FZD3	FZD3				FZD3					ARL13A			7965060	BBS10	0.00663351	0.292198	-0.531912	0.691637	0.691637			BBS10	0.00663351	0.292198	-0.531912	0.691637	0.691637			ARL13A	0.039419	0.410953	0.35314	1.27734	1.27734
		PDCD4	PDCD4				PDCD4					AGTR2			8127094	GSTA4	0.0112372	0.323995	-0.531624	0.691776	0.691776			GSTA4	0.0112372	0.323995	-0.531624	0.691776	0.691776			AGTR2	0.00822638	0.302282	0.353519	1.27767	1.27767
		THBD	THBD				THBD					FOXC2			8145611	FZD3	0.0449913	0.42062	-0.530702	0.692218	0.692218			FZD3	0.0449913	0.42062	-0.530702	0.692218	0.692218			FOXC2	0.0205049	0.365422	0.353799	1.27792	1.27792
		LIAS	LIAS				LIAS					YRDC			7930454	PDCD4	0.0212057	0.366926	-0.530444	0.692342	0.692342			PDCD4	0.0212057	0.366926	-0.530444	0.692342	0.692342			YRDC	0.0413873	0.415042	0.354469	1.27851	1.27851
		ZNF234	ZNF234				ZNF234					SRSF5			8065353	THBD	0.0339348	0.39726	-0.52796	0.693534	0.693534			THBD	0.0339348	0.39726	-0.52796	0.693534	0.693534			SRSF5	0.0103669	0.318809	0.354889	1.27889	1.27889
		XAF1	XAF1				XAF1					PRRG4			8094688	LIAS	0.0237241	0.370516	-0.527301	0.693852	0.693852			LIAS	0.0237241	0.370516	-0.527301	0.693852	0.693852			PRRG4	0.0278117	0.382743	0.35513	1.2791	1.2791
		GGT7	GGT7				GGT7					SOWAHC			8029392	ZNF234	0.000681524	0.183563	-0.527243	0.69388	0.69388			ZNF234	0.000681524	0.183563	-0.527243	0.69388	0.69388			SOWAHC	0.038455	0.410331	0.355206	1.27917	1.27917
		AK5	AK5				AK5					TNFAIP1			8004184	XAF1	0.0254777	0.372609	-0.527207	0.693897	0.693897			XAF1	0.0254777	0.372609	-0.527207	0.693897	0.693897			TNFAIP1	0.00686491	0.292198	0.356411	1.28024	1.28024
		MCM7	MCM7				MCM7					SPDYE3			8065798	GGT7	0.000321876	0.173976	-0.525537	0.6947	0.6947			GGT7	0.000321876	0.173976	-0.525537	0.6947	0.6947			SPDYE3	0.0226463	0.36837	0.357634	1.28132	1.28132
		MSH4	MSH4				MSH4					HOXA1			7902452	AK5	0.0137319	0.335442	-0.524976	0.694971	0.694971			AK5	0.0137319	0.335442	-0.524976	0.694971	0.694971			HOXA1	0.00419017	0.274229	0.35806	1.2817	1.2817
		MEG3	MEG3				MEG3					IER5			8141395	MCM7	0.0172199	0.352623	-0.523796	0.695539	0.695539			MCM7	0.0172199	0.352623	-0.523796	0.695539	0.695539			IER5	0.00269447	0.248114	0.358316	1.28193	1.28193
		SNORD15A	SNORD15A				SNORD15A					AFAP1			7902402	MSH4	0.00206715	0.237991	-0.521674	0.696563	0.696563			MSH4	0.00206715	0.237991	-0.521674	0.696563	0.696563			AFAP1	0.00141313	0.225256	0.358355	1.28196	1.28196
		TXLNG	TXLNG				TXLNG					RIMS3			7976795	MEG3	0.00589769	0.289695	-0.520196	0.697277	0.697277			MEG3	0.00589769	0.289695	-0.520196	0.697277	0.697277			RIMS3	0.00564113	0.289252	0.359594	1.28307	1.28307
		HK2	HK2				HK2					PXDN			7942592	SNORD15A	0.0371783	0.408027	-0.517874	0.6984	0.6984			SNORD15A	0.0371783	0.408027	-0.517874	0.6984	0.6984			PXDN	0.0256265	0.373433	0.360164	1.28357	1.28357
		XG	XG				XG					KRT14			8166230	TXLNG	0.043302	0.419282	-0.517602	0.698532	0.698532			TXLNG	0.043302	0.419282	-0.517602	0.698532	0.698532			KRT14	0.0444086	0.420023	0.360445	1.28382	1.28382
		APOOL	APOOL				APOOL					MSRB3			8042942	HK2	0.0161954	0.345969	-0.516627	0.699004	0.699004			HK2	0.0161954	0.345969	-0.516627	0.699004	0.699004			MSRB3	0.00430591	0.277234	0.360521	1.28389	1.28389
		C1orf132	C1orf132				C1orf132					C3orf30			8165808	XG	0.0262659	0.376147	-0.516477	0.699077	0.699077			XG	0.0262659	0.376147	-0.516477	0.699077	0.699077			C3orf30	0.0222686	0.368044	0.361332	1.28461	1.28461
		SNORA3A	SNORA3A				SNORA3A					S100A8			8168580	APOOL	0.00424555	0.277213	-0.515922	0.699346	0.699346			APOOL	0.00424555	0.277213	-0.515922	0.699346	0.699346			S100A8	0.0096971	0.314048	0.361492	1.28475	1.28475
		NAPEPLD	NAPEPLD				NAPEPLD					EHD1			7923974	C1orf132///MIR29C	0.000356459	0.173976	-0.51485	0.699866	0.699866			C1orf132///MIR29C	0.000356459	0.173976	-0.51485	0.699866	0.699866			EHD1	0.0153827	0.340791	0.362189	1.28537	1.28537
		SNORD46	SNORD46				SNORD46					TENM3			7938291	SNORA3A	0.0429974	0.418794	-0.514831	0.699875	0.699875			SNORA3A	0.0429974	0.418794	-0.514831	0.699875	0.699875			TENM3	0.00308837	0.257954	0.363035	1.28613	1.28613
		GABPA	GABPA				GABPA					ISYNA1			8141872	NAPEPLD	0.0114523	0.327276	-0.514606	0.699984	0.699984			NAPEPLD	0.0114523	0.327276	-0.514606	0.699984	0.699984			ISYNA1	0.0288688	0.384735	0.363696	1.28672	1.28672
		THAP2	THAP2				THAP2					TFAP2A-AS1			7901048	SNORD46	0.0111052	0.323497	-0.513132	0.7007	0.7007			SNORD46	0.0111052	0.323497	-0.513132	0.7007	0.7007			TFAP2A-AS1	0.00229814	0.237991	0.364253	1.28721	1.28721
		ANPEP	ANPEP				ANPEP					MYCNOS			8133030	GABPA	0.00172073	0.231732	-0.512398	0.701056	0.701056			GABPA	0.00172073	0.231732	-0.512398	0.701056	0.701056			MYCNOS	0.00355937	0.263718	0.364525	1.28746	1.28746
		TTC14	TTC14				TTC14					LUZP1			7957161	THAP2	0.00338861	0.262646	-0.512263	0.701122	0.701122			THAP2	0.00338861	0.262646	-0.512263	0.701122	0.701122			LUZP1	0.0147226	0.337649	0.367275	1.28991	1.28991
		MIR32	MIR32				MIR32					SLC16A6			7991335	ANPEP	0.0038968	0.267976	-0.510161	0.702144	0.702144			ANPEP	0.0038968	0.267976	-0.510161	0.702144	0.702144			SLC16A6	0.0448979	0.42056	0.367555	1.29016	1.29016
		NFATC4	NFATC4				NFATC4					VEGFB			8084128	TTC14	0.00196098	0.237991	-0.509941	0.702251	0.702251			TTC14	0.00196098	0.237991	-0.509941	0.702251	0.702251			VEGFB	0.00854183	0.303864	0.368619	1.29112	1.29112
		ATXN3	ATXN3				ATXN3					MYH9			8163107	MIR32	0.0139209	0.335442	-0.509921	0.702261	0.702261			MIR32	0.0139209	0.335442	-0.509921	0.702261	0.702261			MYH9	0.0255834	0.372999	0.368661	1.29115	1.29115
		HNRNPA1	HNRNPA1				HNRNPA1					GSAP			7973709	NFATC4	0.0016172	0.229051	-0.508919	0.702749	0.702749			NFATC4	0.0016172	0.229051	-0.508919	0.702749	0.702749			GSAP	0.00169133	0.230656	0.368874	1.29134	1.29134
		ANKRD20A8P	ANKRD20A8P				ANKRD20A8P					CDRT1			7980940	ATXN3///ATXN8///ATXN3	0.0280288	0.383118	-0.5085	0.702953	0.702953			ATXN3///ATXN8///ATXN3	0.0280288	0.383118	-0.5085	0.702953	0.702953			CDRT1	0.0105757	0.319814	0.369123	1.29157	1.29157
		PRIM1	PRIM1				PRIM1					HGD			7955890	HNRNPA1	0.00696429	0.29309	-0.507212	0.703581	0.703581			HNRNPA1	0.00696429	0.29309	-0.507212	0.703581	0.703581			HGD	0.0289306	0.384735	0.369904	1.29227	1.29227
		CNTFR	CNTFR				CNTFR					SLC15A5			8053741	ANKRD20A8P///ANKRD20A4///ANKRD20A2///ANKRD20A3///ANKRD20A5P///ANKRD20A1	0.0402754	0.411932	-0.505434	0.704448	0.704448			ANKRD20A8P///ANKRD20A4///ANKRD20A2///ANKRD20A3///ANKRD20A5P///ANKRD20A1	0.0402754	0.411932	-0.505434	0.704448	0.704448			SLC15A5	0.0116435	0.327839	0.370417	1.29273	1.29273
		ZNF493	ZNF493				ZNF493					GYPB			7964271	PRIM1	0.00580451	0.289695	-0.50528	0.704524	0.704524			PRIM1	0.00580451	0.289695	-0.50528	0.704524	0.704524			GYPB	0.0495232	0.428992	0.370595	1.29289	1.29289
		HIST1H3I	HIST1H3I				HIST1H3I					GNPTAB			8160823	CNTFR	0.0465054	0.423289	-0.505033	0.704644	0.704644			CNTFR	0.0465054	0.423289	-0.505033	0.704644	0.704644			GNPTAB	0.0255133	0.372791	0.370857	1.29312	1.29312
		EZH1	EZH1				EZH1					SLC16A7			8180200	ZNF493	0.000304528	0.173976	-0.504804	0.704756	0.704756			ZNF493	0.000304528	0.173976	-0.504804	0.704756	0.704756			SLC16A7	0.0352086	0.402112	0.371499	1.2937	1.2937
		ASPHD1	ASPHD1				ASPHD1					TTTY10			8124531	HIST1H3I	0.0202551	0.363968	-0.503775	0.705259	0.705259			HIST1H3I	0.0202551	0.363968	-0.503775	0.705259	0.705259			TTTY10	0.0431253	0.418794	0.371507	1.2937	1.2937
		PM20D2	PM20D2				PM20D2					HSF2BP			8015685	EZH1	0.0199273	0.362606	-0.502529	0.705869	0.705869			EZH1	0.0199273	0.362606	-0.502529	0.705869	0.705869			HSF2BP	0.00835312	0.302282	0.372079	1.29422	1.29422
		ZNF117	ZNF117				ZNF117					KRT31			7994675	ASPHD1	0.0125711	0.332025	-0.502113	0.706072	0.706072			ASPHD1	0.0125711	0.332025	-0.502113	0.706072	0.706072			KRT31	0.00539697	0.287119	0.372235	1.29436	1.29436
		LOC100129503	LOC100129503				LOC100129503					PGP			8121087	PM20D2	0.0435672	0.419588	-0.501868	0.706192	0.706192			PM20D2	0.0435672	0.419588	-0.501868	0.706192	0.706192			PGP	0.0364157	0.406221	0.373434	1.29543	1.29543
		SWT1	SWT1				SWT1					MS4A2			8139832	ZNF117	0.0255479	0.37299	-0.501599	0.706323	0.706323			ZNF117	0.0255479	0.37299	-0.501599	0.706323	0.706323			MS4A2	0.0251068	0.371718	0.374219	1.29614	1.29614
		CRYZL1	CRYZL1				CRYZL1					AARD			8010560	LOC100129503	0.0135578	0.335442	-0.501464	0.706389	0.706389			LOC100129503	0.0135578	0.335442	-0.501464	0.706389	0.706389			AARD	0.0190607	0.358091	0.374663	1.29654	1.29654
		SLC23A3	SLC23A3				SLC23A3					FAM107B			7908178	SWT1	0.0407075	0.412577	-0.499958	0.707127	0.707127			SWT1	0.0407075	0.412577	-0.499958	0.707127	0.707127			FAM107B	0.0212095	0.366926	0.374696	1.29657	1.29657
		SNX1	SNX1				SNX1					CDH1			8070141	CRYZL1	0.00276485	0.251359	-0.499656	0.707276	0.707276			CRYZL1	0.00276485	0.251359	-0.499656	0.707276	0.707276			CDH1	0.0166457	0.349494	0.374727	1.29659	1.29659
		ZNF181	ZNF181				ZNF181					SUN2			8059081	SLC23A3	0.0131925	0.335055	-0.499373	0.707414	0.707414			SLC23A3	0.0131925	0.335055	-0.499373	0.707414	0.707414			SUN2	0.0104454	0.319296	0.374824	1.29668	1.29668
		KRT6B	KRT6B				KRT6B					PHLDA2			7984155	SNX1	0.0409031	0.413263	-0.499268	0.707466	0.707466			SNX1	0.0409031	0.413263	-0.499268	0.707466	0.707466			PHLDA2	0.0339562	0.397356	0.375059	1.29689	1.29689
		TIA1	TIA1				TIA1					MURC			8027685	ZNF181	0.0275912	0.382743	-0.498492	0.707846	0.707846			ZNF181	0.0275912	0.382743	-0.498492	0.707846	0.707846			MURC	0.0276049	0.382743	0.375195	1.29701	1.29701
		PAIP2B	PAIP2B				PAIP2B					PRKCDBP			7963406	KRT6B	0.00482124	0.282114	-0.496372	0.708887	0.708887			KRT6B	0.00482124	0.282114	-0.496372	0.708887	0.708887			PRKCDBP	0.0160663	0.344369	0.376442	1.29814	1.29814
		INTS8	INTS8				INTS8					SMCP			8052845	TIA1	0.000841463	0.207714	-0.496172	0.708986	0.708986			TIA1	0.000841463	0.207714	-0.496172	0.708986	0.708986			SMCP	0.0118584	0.327974	0.376641	1.29832	1.29832
		NYNRIN	NYNRIN				NYNRIN					OR4C12			8052940	PAIP2B///VPS36	0.033639	0.396387	-0.496101	0.709021	0.709021			PAIP2B///VPS36	0.033639	0.396387	-0.496101	0.709021	0.709021			OR4C12	0.0207131	0.365422	0.376733	1.2984	1.2984
		HLA-DMA	HLA-DMA				HLA-DMA					CCR10			8147396	INTS8	0.00164396	0.229051	-0.494777	0.709671	0.709671			INTS8	0.00164396	0.229051	-0.494777	0.709671	0.709671			CCR10	0.00478762	0.280836	0.377382	1.29898	1.29898
		NABP1	NABP1				NABP1					OR6C4			7973727	NYNRIN	0.0108846	0.321841	-0.494653	0.709732	0.709732			NYNRIN	0.0108846	0.321841	-0.494653	0.709732	0.709732			OR6C4	0.0308607	0.389303	0.377671	1.29924	1.29924
		CDK5RAP3	CDK5RAP3				CDK5RAP3					PLN			8180086	HLA-DMA	0.0340484	0.397572	-0.493419	0.71034	0.71034			HLA-DMA	0.0340484	0.397572	-0.493419	0.71034	0.71034			PLN	0.0489813	0.428451	0.377692	1.29926	1.29926
		TBCK	TBCK				TBCK					CDKL5			8047161	NABP1	0.011916	0.327974	-0.492623	0.710732	0.710732			NABP1	0.011916	0.327974	-0.492623	0.710732	0.710732			CDKL5	0.0238108	0.370516	0.378035	1.29957	1.29957
		EIF1AX	EIF1AX				EIF1AX					SYDE2			8008074	CDK5RAP3	0.000577951	0.183563	-0.492203	0.710939	0.710939			CDK5RAP3	0.000577951	0.183563	-0.492203	0.710939	0.710939			SYDE2	0.0445024	0.420023	0.37922	1.30064	1.30064
		FGF7P3	FGF7P3				FGF7P3					TST			8102171	TBCK	0.0249749	0.371718	-0.49209	0.710994	0.710994			TBCK	0.0249749	0.371718	-0.49209	0.710994	0.710994			TST	0.0137688	0.335442	0.379329	1.30074	1.30074
		TSPAN5	TSPAN5				TSPAN5					CPEB2			7912852	EIF1AX	0.0206563	0.365422	-0.491298	0.711385	0.711385			EIF1AX	0.0206563	0.365422	-0.491298	0.711385	0.711385			CPEB2	0.00631298	0.291951	0.379421	1.30082	1.30082
		MIR487A	MIR487A				MIR487A					PLEKHA7			8161455	FGF7P3///FGF7P6///FGF7	0.0458023	0.421346	-0.491148	0.711459	0.711459			FGF7P3///FGF7P6///FGF7	0.0458023	0.421346	-0.491148	0.711459	0.711459			PLEKHA7	0.0035168	0.263718	0.380753	1.30202	1.30202
		RBL1	RBL1				RBL1					DPEP1			8101828	TSPAN5	0.00330465	0.262236	-0.491083	0.711491	0.711491			TSPAN5	0.00330465	0.262236	-0.491083	0.711491	0.711491			DPEP1	0.00855326	0.303864	0.380823	1.30208	1.30208
		TMEM80	TMEM80				TMEM80					PRDM16			7976840	MIR487A	0.0208661	0.36605	-0.490941	0.711561	0.711561			MIR487A	0.0208661	0.36605	-0.490941	0.711561	0.711561			PRDM16	0.00158785	0.229051	0.384081	1.30503	1.30503
		POM121L10P	POM121L10P				POM121L10P					CCDC82			8066136	RBL1	0.00238379	0.239274	-0.487267	0.713375	0.713375			RBL1	0.00238379	0.239274	-0.487267	0.713375	0.713375			CCDC82	0.0491521	0.428899	0.38421	1.30515	1.30515
		SNRPA1	SNRPA1				SNRPA1					IKBKE			7937438	TMEM80	0.00284141	0.252995	-0.486579	0.713715	0.713715			TMEM80	0.00284141	0.252995	-0.486579	0.713715	0.713715			IKBKE	0.0127652	0.332856	0.385119	1.30597	1.30597
		DDIT3	DDIT3				DDIT3					PELO			8074714	POM121L10P///POM121L8P///POM121L9P///POM121L1P	0.00686369	0.292198	-0.486475	0.713767	0.713767			POM121L10P///POM121L8P///POM121L9P///POM121L1P	0.00686369	0.292198	-0.486475	0.713767	0.713767			PELO///ITGA1	0.0139698	0.335442	0.38585	1.30663	1.30663
		CIB2	CIB2				CIB2					MYH10			7991598	SNRPA1	0.0370146	0.407893	-0.486119	0.713943	0.713943			SNRPA1	0.0370146	0.407893	-0.486119	0.713943	0.713943			MYH10	0.0122598	0.329781	0.385893	1.30667	1.30667
		ZFAND2A	ZFAND2A				ZFAND2A					POTEB3			7964460	DDIT3	0.0479985	0.426432	-0.485837	0.714083	0.714083			DDIT3	0.0479985	0.426432	-0.485837	0.714083	0.714083			POTEB3///LOC102723502///POTEB///LOC100288966///POTEB2///POTEF///POTEJ///POTEM///POTEE///POTEKP///POTEG///POTEC///POTED///POTEH	0.0127613	0.332856	0.386038	1.3068	1.3068					POTEG			POTEC			POTED
		CCDC28A	CCDC28A				CCDC28A					CNTNAP1			7990674	CIB2	0.00413601	0.271707	-0.485339	0.714329	0.714329			CIB2	0.00413601	0.271707	-0.485339	0.714329	0.714329			CNTNAP1	0.036637	0.406582	0.386746	1.30744	1.30744
		KCNJ8	KCNJ8				KCNJ8					EHD4			8137709	ZFAND2A	0.0398011	0.411088	-0.484886	0.714554	0.714554			ZFAND2A	0.0398011	0.411088	-0.484886	0.714554	0.714554			EHD4	0.0228761	0.368647	0.387191	1.30784	1.30784
		MIR485	MIR485				MIR485					PLXNA2			8122327	CCDC28A	0.0354511	0.403279	-0.484696	0.714648	0.714648			CCDC28A	0.0354511	0.403279	-0.484696	0.714648	0.714648			PLXNA2	0.0301361	0.386608	0.387429	1.30806	1.30806
		DMC1	DMC1				DMC1					DTX2			7961702	KCNJ8	0.000655704	0.183563	-0.484209	0.714889	0.714889			KCNJ8	0.000655704	0.183563	-0.484209	0.714889	0.714889			DTX2	0.00313639	0.2586	0.388874	1.30937	1.30937
		GSDMB	GSDMB				GSDMB					MGLL			7976846	MIR485	0.0392077	0.410783	-0.483522	0.715229	0.715229			MIR485	0.0392077	0.410783	-0.483522	0.715229	0.715229			MGLL	0.0233126	0.368647	0.389752	1.31017	1.31017
		SNORD54	SNORD54				SNORD54					CX3CR1			8076094	DMC1	0.0242125	0.370578	-0.48332	0.715329	0.715329			DMC1	0.0242125	0.370578	-0.48332	0.715329	0.715329			CX3CR1	0.0135536	0.335442	0.390524	1.31087	1.31087
		G2E3	G2E3				G2E3					SLC2A6			8014903	GSDMB	0.0172405	0.352623	-0.48234	0.715816	0.715816			GSDMB	0.0172405	0.352623	-0.48234	0.715816	0.715816			SLC2A6	0.0242978	0.370578	0.39056	1.3109	1.3109
		ZNF681	ZNF681				ZNF681					TNIP3			8150877	SNORD54	0.0026469	0.246949	-0.482097	0.715936	0.715936			SNORD54	0.0026469	0.246949	-0.482097	0.715936	0.715936			TNIP3	0.0108762	0.321841	0.391119	1.31141	1.31141
		PUDP	PUDP				PUDP					ZFAND5			7973756	G2E3	0.0367349	0.406612	-0.480905	0.716528	0.716528			G2E3	0.0367349	0.406612	-0.480905	0.716528	0.716528			ZFAND5	0.00309663	0.257954	0.391511	1.31177	1.31177
		EPHX2	EPHX2				EPHX2					MSRA			8035855	ZNF681	0.0364982	0.406221	-0.4809	0.716531	0.716531			ZNF681	0.0364982	0.406221	-0.4809	0.716531	0.716531			MSRA	0.0177151	0.353547	0.391963	1.31218	1.31218
		ANKRD36BP2	ANKRD36BP2				ANKRD36BP2					ACOT2			8171222	PUDP	0.0187993	0.357738	-0.480631	0.716664	0.716664			PUDP	0.0187993	0.357738	-0.480631	0.716664	0.716664			ACOT2	0.00071306	0.188908	0.39236	1.31254	1.31254
		SNORA64	SNORA64				SNORA64					SUN3			8145532	EPHX2	0.0236067	0.369846	-0.480573	0.716693	0.716693			EPHX2	0.0236067	0.369846	-0.480573	0.716693	0.716693			SUN3	0.0298144	0.386608	0.393399	1.31348	1.31348
		ZNF33A	ZNF33A				ZNF33A					OR51I2			8043697	ANKRD36BP2///ANKRD36C///ANKRD36///ANKRD36B	0.013459	0.335442	-0.479149	0.717401	0.717401			ANKRD36BP2///ANKRD36C///ANKRD36///ANKRD36B	0.013459	0.335442	-0.479149	0.717401	0.717401			OR51I2	0.0230489	0.368647	0.394976	1.31492	1.31492
		CSTF2T	CSTF2T				CSTF2T					DDHD2			7998666	SNORA64///RPS2	0.037996	0.408539	-0.47802	0.717962	0.717962			SNORA64///RPS2	0.037996	0.408539	-0.47802	0.717962	0.717962			DDHD2	0.00615175	0.291798	0.395116	1.31505	1.31505
		C6orf163	C6orf163				C6orf163					KLF10			7927062	ZNF33A	0.0216543	0.366926	-0.477565	0.718189	0.718189			ZNF33A	0.0216543	0.366926	-0.477565	0.718189	0.718189			KLF10	0.0479753	0.426432	0.3956	1.31549	1.31549
		TXNIP	TXNIP				TXNIP					AGRN			7933659	CSTF2T	0.00377323	0.265179	-0.477379	0.718281	0.718281			CSTF2T	0.00377323	0.265179	-0.477379	0.718281	0.718281			AGRN	0.00624567	0.291798	0.396385	1.31621	1.31621
		TBL1X	TBL1X				TBL1X					FRK			8121009	C6orf163	0.0209748	0.36605	-0.477115	0.718413	0.718413			C6orf163	0.0209748	0.36605	-0.477115	0.718413	0.718413			FRK	0.0149959	0.338556	0.396693	1.31649	1.31649
		CHURC1-FNTB	CHURC1-FNTB				CHURC1-FNTB					YWHAH			7903407	RNPC3///AMY2B	0.0177569	0.353547	-0.476993	0.718473	0.718473			RNPC3///AMY2B	0.0177569	0.353547	-0.476993	0.718473	0.718473			YWHAH	0.0156863	0.341868	0.396696	1.31649	1.31649
		ANKAR	ANKAR				ANKAR					RNF180			7904726	TXNIP	0.00170636	0.230841	-0.476511	0.718713	0.718713			TXNIP	0.00170636	0.230841	-0.476511	0.718713	0.718713			RNF180	0.0317743	0.391597	0.397086	1.31685	1.31685
		ZNF594	ZNF594				ZNF594					ATP6V1G3			8165911	TBL1X	0.0160378	0.344369	-0.476271	0.718833	0.718833			TBL1X	0.0160378	0.344369	-0.476271	0.718833	0.718833			ATP6V1G3	0.021285	0.366926	0.39744	1.31717	1.31717
		TMOD2	TMOD2				TMOD2					TMEM211			7975113	CHURC1-FNTB///CHURC1	0.00876703	0.306666	-0.474787	0.719573	0.719573			CHURC1-FNTB///CHURC1	0.00876703	0.306666	-0.474787	0.719573	0.719573			TMEM211	0.012666	0.332101	0.398442	1.31808	1.31808
		ZFP62	ZFP62				ZFP62					POSTN			8047006	ANKAR	0.00123414	0.223227	-0.474688	0.719622	0.719622			ANKAR	0.00123414	0.223227	-0.474688	0.719622	0.719622			POSTN	0.045217	0.421152	0.398465	1.3181	1.3181
		SNORA14B	SNORA14B				SNORA14B					COQ10B			8011823	ZNF594	0.00247689	0.241131	-0.474646	0.719644	0.719644			ZNF594	0.00247689	0.241131	-0.474646	0.719644	0.719644			COQ10B	0.0312672	0.390489	0.400412	1.31988	1.31988
		MAPKAPK5-AS1	MAPKAPK5-AS1				MAPKAPK5-AS1					LINC00687			7983734	TMOD2	0.0413653	0.415042	-0.474524	0.719704	0.719704			TMOD2	0.0413653	0.415042	-0.474524	0.719704	0.719704			LINC00687	0.00214765	0.237991	0.400555	1.32002	1.32002
		HCG8	HCG8				HCG8					HTR1D			8116494	ZFP62	0.0109432	0.321841	-0.474091	0.71992	0.71992			ZFP62	0.0109432	0.321841	-0.474091	0.71992	0.71992			HTR1D	0.0225134	0.368044	0.401466	1.32085	1.32085
		INTS7	INTS7				INTS7					HCAR2			7925182	SNORA14B	0.00722723	0.295685	-0.474032	0.71995	0.71995			SNORA14B	0.00722723	0.295685	-0.474032	0.71995	0.71995			HCAR2	0.00229208	0.237991	0.402296	1.32161	1.32161
		THAP6	THAP6				THAP6					SLC5A12			7966441	MAPKAPK5-AS1	0.00185883	0.237917	-0.473167	0.720382	0.720382			MAPKAPK5-AS1	0.00185883	0.237917	-0.473167	0.720382	0.720382			SLC5A12	0.00828812	0.302282	0.404722	1.32383	1.32383
		SNORD38A	SNORD38A				SNORD38A					MEP1B			8124691	HCG8	0.0149703	0.338361	-0.472994	0.720468	0.720468			HCG8	0.0149703	0.338361	-0.472994	0.720468	0.720468			MEP1B	0.00615137	0.291798	0.40473	1.32384	1.32384
		CREBZF	CREBZF				CREBZF					LOC100128653			7924119	INTS7	0.00412154	0.271308	-0.472195	0.720867	0.720867			INTS7	0.00412154	0.271308	-0.472195	0.720867	0.720867			LOC100128653	0.0118138	0.327974	0.405106	1.32419	1.32419
		HEMK1	HEMK1				HEMK1					LRRC1			8095760	THAP6	0.000517617	0.183563	-0.471583	0.721173	0.721173			THAP6	0.000517617	0.183563	-0.471583	0.721173	0.721173			LRRC1	0.0310489	0.390265	0.405811	1.32483	1.32483
		SNORD116-6	SNORD116-6				SNORD116-6					ETV3			7901050	SNORD38A	0.0246775	0.371168	-0.471542	0.721194	0.721194			SNORD38A	0.0246775	0.371168	-0.471542	0.721194	0.721194			ETV3	0.019214	0.358536	0.40617	1.32516	1.32516
		ALS2CR12	ALS2CR12				ALS2CR12					PNLIP			7950796	CREBZF	0.00299467	0.257162	-0.471413	0.721258	0.721258			CREBZF	0.00299467	0.257162	-0.471413	0.721258	0.721258			PNLIP///COL1A2	0.0115452	0.327326	0.406807	1.32575	1.32575
		KAT2A	KAT2A				KAT2A					CTTNBP2			8080001	HEMK1	0.00547005	0.287787	-0.470584	0.721672	0.721672			HEMK1	0.00547005	0.287787	-0.470584	0.721672	0.721672			CTTNBP2	0.00624746	0.291798	0.406855	1.32579	1.32579
		ZNF780A	ZNF780A				ZNF780A					DAW1			7981960	SNORD116-6	0.00669274	0.292198	-0.470294	0.721818	0.721818			SNORD116-6	0.00669274	0.292198	-0.470294	0.721818	0.721818			DAW1	0.0278619	0.382743	0.408283	1.32711	1.32711
		TRAPPC2	TRAPPC2				TRAPPC2					SPANXA2			8058203	ALS2CR12	0.0203114	0.364108	-0.469829	0.72205	0.72205			ALS2CR12	0.0203114	0.364108	-0.469829	0.72205	0.72205			SPANXA2///SPANXC///SPANXD///SPANXA1	0.0466545	0.423692	0.408369	1.32718	1.32718
		ZNF302	ZNF302				ZNF302					IGLON5			8015526	KAT2A	0.00229363	0.237991	-0.46902	0.722455	0.722455			KAT2A	0.00229363	0.237991	-0.46902	0.722455	0.722455			IGLON5	0.0175704	0.35317	0.409523	1.32825	1.32825
		PEX12	PEX12				PEX12					LILRA2			8036820	ZNF780A	0.00172846	0.231807	-0.468552	0.722689	0.722689			ZNF780A	0.00172846	0.231807	-0.468552	0.722689	0.722689			LILRA2	0.00315322	0.259257	0.409928	1.32862	1.32862
		CAT	CAT				CAT					MCCD1			8171352	TRAPPC2	0.0179173	0.353547	-0.467999	0.722966	0.722966			TRAPPC2	0.0179173	0.353547	-0.467999	0.722966	0.722966			MCCD1	0.00691599	0.292198	0.412193	1.33071	1.33071
		HIST1H4H	HIST1H4H				HIST1H4H					MIR22HG			8027674	ZNF302	0.00360643	0.263718	-0.467417	0.723258	0.723258			ZNF302	0.00360643	0.263718	-0.467417	0.723258	0.723258			MIR22HG	0.0370302	0.40791	0.412463	1.33096	1.33096
		CDADC1	CDADC1				CDADC1					IKZF1			8014264	PEX12	0.000895204	0.212417	-0.466524	0.723706	0.723706			PEX12	0.000895204	0.212417	-0.466524	0.723706	0.723706			IKZF1	0.0280244	0.383118	0.413833	1.33222	1.33222
		RPF2	RPF2				RPF2					PDLIM3			7939298	CAT	0.0328334	0.39387	-0.464872	0.724535	0.724535			CAT	0.0328334	0.39387	-0.464872	0.724535	0.724535			PDLIM3	0.00409665	0.271308	0.4158	1.33404	1.33404
		FAM161A	FAM161A				FAM161A					GAGE10			8124448	HIST1H4H	0.0301503	0.386608	-0.464175	0.724886	0.724886			HIST1H4H	0.0301503	0.386608	-0.464175	0.724886	0.724886			GAGE10///GAGE12D///GAGE8///GAGE12F///GAGE2A///GAGE12H///GAGE12E///GAGE12B///GAGE12C///GAGE2D///GAGE12J///GAGE12G///GAGE13///GAGE2B///GAGE2E///GAGE12I///GAGE7///GAGE6///GAGE5///GAGE4///GAGE3///GAGE2C///GAGE1	0.0225191	0.368044	0.416481	1.33467	1.33467					GAGE12J			GAGE12G			GAGE13
		PTCH2	PTCH2				PTCH2					SIM2			7969096	CDADC1	0.022363	0.368044	-0.463832	0.725058	0.725058			CDADC1	0.022363	0.368044	-0.463832	0.725058	0.725058			SIM2	0.0238734	0.370516	0.41733	1.33545	1.33545
		POLG2	POLG2				POLG2					TNFRSF10A			8121510	RPF2	0.0226035	0.368044	-0.463475	0.725237	0.725237			RPF2	0.0226035	0.368044	-0.463475	0.725237	0.725237			TNFRSF10A	0.0437094	0.419704	0.417582	1.33569	1.33569
		SNORD116-20	SNORD116-20				SNORD116-20					FBLIM1			8052554	FAM161A	0.0385204	0.410331	-0.462947	0.725503	0.725503			FAM161A	0.0385204	0.410331	-0.462947	0.725503	0.725503			FBLIM1	0.00301277	0.257162	0.417764	1.33586	1.33586
		ULBP3	ULBP3				ULBP3					BMT2			7915612	PTCH2	0.0461394	0.421647	-0.462303	0.725827	0.725827			PTCH2	0.0461394	0.421647	-0.462303	0.725827	0.725827			BMT2	0.0283491	0.383757	0.418092	1.33616	1.33616
		OAF	OAF				OAF					CNN2			8017621	POLG2	0.0175768	0.35317	-0.462138	0.72591	0.72591			POLG2	0.0175768	0.35317	-0.462138	0.72591	0.72591			CNN2	0.00579869	0.289695	0.419148	1.33714	1.33714
		WDR6	WDR6				WDR6					CCDC81			7981988	SNORD116-20	0.00957672	0.312025	-0.462114	0.725922	0.725922			SNORD116-20	0.00957672	0.312025	-0.462114	0.725922	0.725922			CCDC81	0.0193109	0.358576	0.419957	1.33789	1.33789
		ME1	ME1				ME1					DNAJB5			8130176	ULBP3	0.0327303	0.39387	-0.460215	0.726878	0.726878			ULBP3	0.0327303	0.39387	-0.460215	0.726878	0.726878			DNAJB5	0.0299705	0.386608	0.420958	1.33882	1.33882
		EFHC2	EFHC2				EFHC2					SNORD14C			7944530	OAF	0.0287354	0.384548	-0.459912	0.72703	0.72703			OAF	0.0287354	0.384548	-0.459912	0.72703	0.72703			SNORD14C	0.00158444	0.229051	0.421032	1.33888	1.33888
		STK3	STK3				STK3					VPS13A			8079693	WDR6	0.0126971	0.332463	-0.458332	0.727827	0.727827			WDR6	0.0126971	0.332463	-0.458332	0.727827	0.727827			VPS13A	0.0023568	0.238726	0.423007	1.34072	1.34072
		TIGD1	TIGD1				TIGD1					C3orf52			8127854	ME1	0.0407881	0.412892	-0.457922	0.728034	0.728034			ME1	0.0407881	0.412892	-0.457922	0.728034	0.728034			C3orf52	0.0189381	0.358091	0.423012	1.34072	1.34072
		C11orf57	C11orf57				C11orf57					KRTAP19-6			8172225	EFHC2	0.0319021	0.391654	-0.456934	0.728533	0.728533			EFHC2	0.0319021	0.391654	-0.456934	0.728533	0.728533			KRTAP19-6	0.0427895	0.41818	0.42379	1.34145	1.34145
		ING4	ING4				ING4					SNORD102			8151967	STK3	0.039128	0.410541	-0.456826	0.728587	0.728587			STK3	0.039128	0.410541	-0.456826	0.728587	0.728587			SNORD102	0.0280366	0.383118	0.42436	1.34198	1.34198
		SP140L	SP140L				SP140L					HSPG2			8059770	TIGD1	0.0257466	0.374394	-0.455634	0.72919	0.72919			TIGD1	0.0257466	0.374394	-0.455634	0.72919	0.72919			HSPG2	0.0122839	0.329781	0.425142	1.3427	1.3427
		WDCP	WDCP				WDCP					ATP6V0E2			7943842	C11orf57	0.00220402	0.237991	-0.455503	0.729256	0.729256			C11orf57	0.00220402	0.237991	-0.455503	0.729256	0.729256			ATP6V0E2	0.00293792	0.257162	0.425913	1.34342	1.34342
		SNORD73A	SNORD73A				SNORD73A					ARL5B			7960654	ING4	0.00104395	0.215055	-0.455382	0.729317	0.729317			ING4	0.00104395	0.215055	-0.455382	0.729317	0.729317			ARL5B	0.0102198	0.316091	0.427447	1.34485	1.34485
		MAP3K12	MAP3K12				MAP3K12					METTL21C			8048926	SP140L	0.00461356	0.27969	-0.454689	0.729668	0.729668			SP140L	0.00461356	0.27969	-0.454689	0.729668	0.729668			METTL21C	0.0303376	0.387107	0.428367	1.34571	1.34571
		PAK1	PAK1				PAK1					PIK3C2B			8050689	WDCP	0.0101466	0.316091	-0.45459	0.729718	0.729718			WDCP	0.0101466	0.316091	-0.45459	0.729718	0.729718			PIK3C2B	0.0277009	0.382743	0.428855	1.34616	1.34616
		NDUFC2-KCTD14	NDUFC2-KCTD14				NDUFC2-KCTD14					CCL11			8097792	SNORD73A///RPS3A	0.0369967	0.407835	-0.453609	0.730214	0.730214			SNORD73A///RPS3A	0.0369967	0.407835	-0.453609	0.730214	0.730214			CCL11///CCL11	0.0111899	0.323497	0.428917	1.34622	1.34622
		LOC102724238	LOC102724238				LOC102724238					CPED1			7963670	MAP3K12	0.047683	0.426183	-0.452365	0.730844	0.730844			MAP3K12	0.047683	0.426183	-0.452365	0.730844	0.730844			CPED1	0.0106646	0.320942	0.429879	1.34712	1.34712
		SNORA49	SNORA49				SNORA49					SCN1A			7950578	PAK1	0.0191311	0.358091	-0.451098	0.731486	0.731486			PAK1	0.0191311	0.358091	-0.451098	0.731486	0.731486			SCN1A	0.00720634	0.295685	0.430138	1.34736	1.34736
		BDH2	BDH2				BDH2					HOXA7			7950641	NDUFC2-KCTD14///KCTD14	0.0118958	0.327974	-0.450948	0.731562	0.731562			NDUFC2-KCTD14///KCTD14	0.0118958	0.327974	-0.450948	0.731562	0.731562			HOXA7	0.0343546	0.398115	0.435144	1.35205	1.35205
		ZNF415	ZNF415				ZNF415					DAP			8161458	LOC102724238///LOC100126582///FGF7P3///LOC403323///FGF7P6	0.0271237	0.381238	-0.450924	0.731574	0.731574			LOC102724238///LOC100126582///FGF7P3///LOC403323///FGF7P6	0.0271237	0.381238	-0.450924	0.731574	0.731574			DAP	0.0249615	0.371718	0.435169	1.35207	1.35207
		ABCA11P	ABCA11P				ABCA11P					MPV17L2			7960052	SNORA49	0.0241979	0.370578	-0.450793	0.731641	0.731641			SNORA49	0.0241979	0.370578	-0.450793	0.731641	0.731641			MPV17L2	0.0272803	0.381876	0.43541	1.3523	1.3523
		AIM2	AIM2				AIM2					MIR101-2			8102065	BDH2	0.006932	0.2922	-0.44975	0.73217	0.73217			BDH2	0.006932	0.2922	-0.44975	0.73217	0.73217			MIR101-2	0.0135747	0.335442	0.435467	1.35235	1.35235
		RPL31	RPL31				RPL31					CCL26			8039044	ZNF415	0.00402643	0.269996	-0.448088	0.733014	0.733014			ZNF415	0.00402643	0.269996	-0.448088	0.733014	0.733014			CCL26	0.0165598	0.34914	0.436552	1.35337	1.35337
		RPS6KA5	RPS6KA5				RPS6KA5					DIRAS3			8093336	ABCA11P///ZNF141	0.00146646	0.226245	-0.44486	0.734656	0.734656			ABCA11P///ZNF141	0.00146646	0.226245	-0.44486	0.734656	0.734656			DIRAS3	0.0421303	0.416921	0.437051	1.35383	1.35383
		SLC29A3	SLC29A3				SLC29A3					ARHGEF28			7921434	AIM2	0.0290017	0.384735	-0.441751	0.736241	0.736241			AIM2	0.0290017	0.384735	-0.441751	0.736241	0.736241			ARHGEF28	0.0484701	0.427708	0.437692	1.35444	1.35444
		MSH2	MSH2				MSH2					GLRB			8043932	RPL31	0.0280268	0.383118	-0.441515	0.736361	0.736361			RPL31	0.0280268	0.383118	-0.441515	0.736361	0.736361			GLRB	0.0387225	0.410375	0.438437	1.35514	1.35514
		TAF1D	TAF1D				TAF1D					TMEM56-RWDD3			7980744	RPS6KA5	0.0241431	0.370578	-0.440722	0.736766	0.736766			RPS6KA5	0.0241431	0.370578	-0.440722	0.736766	0.736766			TMEM56-RWDD3///TMEM56	0.0291943	0.384825	0.439397	1.35604	1.35604
		TBC1D30	TBC1D30				TBC1D30					FRZB			7928208	SLC29A3	0.0051991	0.284357	-0.440561	0.736848	0.736848			SLC29A3	0.0051991	0.284357	-0.440561	0.736848	0.736848			FRZB	0.0300641	0.386608	0.439546	1.35618	1.35618
		H3F3AP4	H3F3AP4				H3F3AP4					PP13439			8041867	MSH2	0.00533523	0.286445	-0.440087	0.73709	0.73709			MSH2	0.00533523	0.286445	-0.440087	0.73709	0.73709			PP13439	0.00521571	0.284357	0.440221	1.35681	1.35681
		C1D	C1D				C1D					VIMP			7951008	TAF1D	0.0150479	0.338556	-0.439407	0.737438	0.737438			TAF1D	0.0150479	0.338556	-0.439407	0.737438	0.737438			VIMP	0.00925991	0.310556	0.441303	1.35783	1.35783
		SEMA4F	SEMA4F				SEMA4F					PRSS37			7956826	TBC1D30	0.0399297	0.4114	-0.438264	0.738022	0.738022			TBC1D30	0.0399297	0.4114	-0.438264	0.738022	0.738022			PRSS37	0.00921835	0.310556	0.441449	1.35797	1.35797
		TDRD12	TDRD12				TDRD12					RWDD2A			7910124	H3F3AP4///H3F3A	0.03693	0.407793	-0.438081	0.738116	0.738116			H3F3AP4///H3F3A	0.03693	0.407793	-0.438081	0.738116	0.738116			RWDD2A	0.00206842	0.237991	0.442398	1.35886	1.35886
		KCNIP3	KCNIP3				KCNIP3					FREM2			8052698	C1D	0.00107818	0.215111	-0.437981	0.738167	0.738167			C1D	0.00107818	0.215111	-0.437981	0.738167	0.738167			FREM2	0.0129349	0.334593	0.443471	1.35987	1.35987
		PFKM	PFKM				PFKM					FABP5P3			8042925	SEMA4F	0.00401958	0.269996	-0.435728	0.739321	0.739321			SEMA4F	0.00401958	0.269996	-0.435728	0.739321	0.739321			FABP5P3///FABP5	0.0423466	0.41717	0.444296	1.36065	1.36065
		ZNF615	ZNF615				ZNF615					LOC285097			8027482	TDRD12	0.0206118	0.365422	-0.435623	0.739374	0.739374			TDRD12	0.0206118	0.365422	-0.435623	0.739374	0.739374			LOC285097	0.0119411	0.327974	0.446068	1.36232	1.36232
		ATAT1	ATAT1				ATAT1					CDYL2			8043552	KCNIP3	0.0039319	0.268795	-0.435526	0.739424	0.739424			KCNIP3	0.0039319	0.268795	-0.435526	0.739424	0.739424			CDYL2	0.00619123	0.291798	0.446103	1.36235	1.36235
		STAG2	STAG2				STAG2					LINC00312			7955078	PFKM	0.0072113	0.295685	-0.434753	0.739821	0.739821			PFKM	0.0072113	0.295685	-0.434753	0.739821	0.739821			LINC00312	0.0307455	0.388934	0.447542	1.36371	1.36371
		WDHD1	WDHD1				WDHD1					OR1D2			8038925	ZNF615	0.0198154	0.362465	-0.43275	0.740848	0.740848			ZNF615	0.0198154	0.362465	-0.43275	0.740848	0.740848			OR1D2	0.0135157	0.335442	0.447619	1.36379	1.36379
		FAM230B	FAM230B				FAM230B					DYSF			8179149	ATAT1	0.00989293	0.315058	-0.432619	0.740916	0.740916			ATAT1	0.00989293	0.315058	-0.432619	0.740916	0.740916			DYSF	0.0407453	0.412701	0.448654	1.36477	1.36477
		RIDA	RIDA				RIDA					GALNT12			8169750	STAG2	0.0337025	0.396387	-0.430769	0.741866	0.741866			STAG2	0.0337025	0.396387	-0.430769	0.741866	0.741866			GALNT12	0.0110375	0.322962	0.44992	1.36596	1.36596
		SMO	SMO				SMO					MYPN			7979281	WDHD1	0.00724354	0.295978	-0.430593	0.741957	0.741957			WDHD1	0.00724354	0.295978	-0.430593	0.741957	0.741957			MYPN	0.0191633	0.358091	0.449959	1.366	1.366
		TATDN1	TATDN1				TATDN1					SLC25A25			8074734	FAM230B	0.0407251	0.412626	-0.430529	0.741989	0.741989			FAM230B	0.0407251	0.412626	-0.430529	0.741989	0.741989			SLC25A25	0.00653159	0.292198	0.450473	1.36649	1.36649
		MLPH	MLPH				MLPH					MGC20647			8151942	RIDA	0.028081	0.383118	-0.430426	0.742043	0.742043			RIDA	0.028081	0.383118	-0.430426	0.742043	0.742043			MGC20647	0.00868693	0.304866	0.452299	1.36822	1.36822
		STX17	STX17				STX17					FZD8			8136080	SMO	0.00360615	0.263718	-0.429001	0.742776	0.742776			SMO	0.00360615	0.263718	-0.429001	0.742776	0.742776			FZD8	0.0421714	0.416921	0.453643	1.36949	1.36949
		PPWD1	PPWD1				PPWD1					SLITRK6			8180269	TATDN1	0.0190337	0.358091	-0.428732	0.742915	0.742915			TATDN1	0.0190337	0.358091	-0.428732	0.742915	0.742915			SLITRK6	0.0210889	0.366658	0.454458	1.37027	1.37027
		CFAP54	CFAP54				CFAP54					ITGA11			8049487	MLPH	0.0449276	0.42056	-0.426472	0.744079	0.744079			MLPH	0.0449276	0.42056	-0.426472	0.744079	0.744079			ITGA11	0.018654	0.35739	0.45576	1.3715	1.3715
		MIRLET7B	MIRLET7B				MIRLET7B					OR5H2			8156861	STX17	0.0184357	0.356376	-0.425006	0.744836	0.744836			STX17	0.0184357	0.356376	-0.425006	0.744836	0.744836			OR5H2	0.029626	0.386608	0.456908	1.3726	1.3726
		IFT80	IFT80				IFT80					PINK1-AS			8105633	PPWD1	0.0111865	0.323497	-0.424841	0.744921	0.744921			PPWD1	0.0111865	0.323497	-0.424841	0.744921	0.744921			PINK1-AS	0.00405269	0.270634	0.457139	1.37282	1.37282
		NOL8	NOL8				NOL8					CFC1B			7957688	CFAP54	0.0206202	0.365422	-0.422973	0.745886	0.745886			CFAP54	0.0206202	0.365422	-0.422973	0.745886	0.745886			CFC1B///CFC1	0.00840358	0.302282	0.45737	1.37304	1.37304
		RRN3P1	RRN3P1				RRN3P1					ST8SIA1			8073824	MIRLET7B///MIRLET7BHG	0.0176349	0.353366	-0.422744	0.746004	0.746004			MIRLET7B///MIRLET7BHG	0.0176349	0.353366	-0.422744	0.746004	0.746004			ST8SIA1	0.00720341	0.295685	0.457488	1.37315	1.37315
		RBM4B	RBM4B				RBM4B					DEFB133			8091737	IFT80	0.0116987	0.327839	-0.422402	0.746181	0.746181			IFT80	0.0116987	0.327839	-0.422402	0.746181	0.746181			DEFB133	0.00175807	0.233215	0.45874	1.37434	1.37434
		SLC25A23	SLC25A23				SLC25A23					MIR33A			8162352	NOL8	0.0201303	0.363553	-0.422273	0.746248	0.746248			NOL8	0.0201303	0.363553	-0.422273	0.746248	0.746248			MIR33A	0.0250466	0.371718	0.458779	1.37438	1.37438
		C14orf37	C14orf37				C14orf37					KLF6			8000200	RRN3P1///RRN3P2///RRN3	0.00357224	0.263718	-0.421902	0.74644	0.74644			RRN3P1///RRN3P2///RRN3	0.00357224	0.263718	-0.421902	0.74644	0.74644			KLF6	0.0186298	0.357138	0.460203	1.37574	1.37574
		OLFM1	OLFM1				OLFM1					MICALCL			7949674	RBM4B	0.000596475	0.183563	-0.421647	0.746572	0.746572			RBM4B	0.000596475	0.183563	-0.421647	0.746572	0.746572			MICALCL	0.012974	0.334593	0.460887	1.37639	1.37639
		C2orf42	C2orf42				C2orf42					ASAH2B			8033190	SLC25A23	0.0437045	0.419704	-0.421566	0.746614	0.746614			SLC25A23	0.0437045	0.419704	-0.421566	0.746614	0.746614			ASAH2B///ASAH2	0.024498	0.371168	0.461318	1.3768	1.3768
		PGS1	PGS1				PGS1					CDK6			7979400	C14orf37	0.012866	0.334082	-0.421447	0.746675	0.746675			C14orf37	0.012866	0.334082	-0.421447	0.746675	0.746675			CDK6	0.0152758	0.339619	0.461904	1.37736	1.37736
		HAUS6	HAUS6				HAUS6					SLC36A4			8159220	OLFM1	0.0446915	0.420023	-0.421062	0.746875	0.746875			OLFM1	0.0446915	0.420023	-0.421062	0.746875	0.746875			SLC36A4	0.00923533	0.310556	0.461924	1.37738	1.37738
		FAM172A	FAM172A				FAM172A					JADE1			8052834	C2orf42	0.00107578	0.215111	-0.420605	0.747111	0.747111			C2orf42	0.00107578	0.215111	-0.420605	0.747111	0.747111			JADE1	0.0311941	0.390323	0.461979	1.37743	1.37743
		BCS1L	BCS1L				BCS1L					C10orf107			8010271	PGS1	0.00634105	0.292017	-0.420295	0.747272	0.747272			PGS1	0.00634105	0.292017	-0.420295	0.747272	0.747272			C10orf107	0.0232082	0.368647	0.463029	1.37843	1.37843
		ZFP14	ZFP14				ZFP14					BHLHE40			8132843	HAUS6	0.0157776	0.341868	-0.419663	0.747599	0.747599			HAUS6	0.0157776	0.341868	-0.419663	0.747599	0.747599			BHLHE40	0.0362202	0.405487	0.46314	1.37854	1.37854
		SETMAR	SETMAR				SETMAR					NEXN			8113083	FAM172A	0.00199398	0.237991	-0.419436	0.747717	0.747717			FAM172A	0.00199398	0.237991	-0.419436	0.747717	0.747717			NEXN	0.0126252	0.332025	0.463375	1.37876	1.37876
		PNISR	PNISR				PNISR					SNORA41			8048370	BCS1L	0.00590835	0.289778	-0.419325	0.747774	0.747774			BCS1L	0.00590835	0.289778	-0.419325	0.747774	0.747774			SNORA41	0.0466724	0.423695	0.464808	1.38013	1.38013
		USP40	USP40				USP40					SNORA55			8036304	ZFP14	0.00245284	0.241131	-0.417702	0.748616	0.748616			ZFP14	0.00245284	0.241131	-0.417702	0.748616	0.748616			SNORA55	0.0164363	0.348838	0.465357	1.38066	1.38066
		HLTF	HLTF				HLTF					GPR84			8077370	SETMAR	0.0124242	0.33115	-0.417519	0.748711	0.748711			SETMAR	0.0124242	0.33115	-0.417519	0.748711	0.748711			GPR84	0.00369886	0.265179	0.466685	1.38193	1.38193
		TMEM254	TMEM254				TMEM254					CTNNAL1			8128394	PNISR	0.000767326	0.196831	-0.41733	0.748809	0.748809			PNISR	0.000767326	0.196831	-0.41733	0.748809	0.748809			CTNNAL1	0.0179275	0.353547	0.466705	1.38195	1.38195
		TRMT1L	TRMT1L				TRMT1L					ADAMTSL3			8059801	USP40	0.00221632	0.237991	-0.417228	0.748862	0.748862			USP40	0.00221632	0.237991	-0.417228	0.748862	0.748862			ADAMTSL3	0.0130841	0.334593	0.467934	1.38313	1.38313
		PTH1R	PTH1R				PTH1R					CCT6B			8091354	HLTF	0.00471616	0.27969	-0.416684	0.749144	0.749144			HLTF	0.00471616	0.27969	-0.416684	0.749144	0.749144			CCT6B	0.00320097	0.260959	0.47074	1.38582	1.38582
		SOGA3	SOGA3				SOGA3					SERTAD1			7928671	TMEM254	0.0185563	0.356933	-0.416352	0.749317	0.749317			TMEM254	0.0185563	0.356933	-0.416352	0.749317	0.749317			SERTAD1	0.00548487	0.287787	0.470816	1.38589	1.38589
		GAL3ST4	GAL3ST4				GAL3ST4					ID4			7922870	TRMT1L	0.00214123	0.237991	-0.416263	0.749363	0.749363			TRMT1L	0.00214123	0.237991	-0.416263	0.749363	0.749363			ID4	0.033736	0.396387	0.472843	1.38784	1.38784
		MTIF2	MTIF2				MTIF2					COBLL1			8079433	PTH1R	0.00411555	0.271308	-0.416093	0.749452	0.749452			PTH1R	0.00411555	0.271308	-0.416093	0.749452	0.749452			COBLL1	0.0156742	0.341868	0.473373	1.38835	1.38835
		SNX32	SNX32				SNX32					NLRP10			8129392	SOGA3///KIAA0408	0.0435544	0.419588	-0.415977	0.749512	0.749512			SOGA3///KIAA0408	0.0435544	0.419588	-0.415977	0.749512	0.749512			NLRP10	0.00311908	0.25826	0.473986	1.38894	1.38894
		C20orf96	C20orf96				C20orf96					TUBB6			8141459	GAL3ST4	0.0401203	0.411529	-0.415964	0.749519	0.749519			GAL3ST4	0.0401203	0.411529	-0.415964	0.749519	0.749519			TUBB6	0.0099135	0.315058	0.474025	1.38898	1.38898
		DCXR	DCXR				DCXR					SDPR			8052250	MTIF2	0.0305629	0.388448	-0.415905	0.749549	0.749549			MTIF2	0.0305629	0.388448	-0.415905	0.749549	0.749549			SDPR	0.00503351	0.284357	0.47453	1.38947	1.38947
		LOC102724562	LOC102724562				LOC102724562					ZNF536			7941408	SNX32	0.00835768	0.302282	-0.415754	0.749628	0.749628			SNX32	0.00835768	0.302282	-0.415754	0.749628	0.749628			ZNF536	0.00777041	0.301963	0.475931	1.39082	1.39082
		TRIM5	TRIM5				TRIM5					PPP1R15A			8064322	C20orf96	0.00621444	0.291798	-0.415553	0.749732	0.749732			C20orf96	0.00621444	0.291798	-0.415553	0.749732	0.749732			PPP1R15A	0.0479294	0.426432	0.476419	1.39129	1.39129
		TCAF2P1	TCAF2P1				TCAF2P1					KLF5			8019357	DCXR	0.0104572	0.319296	-0.414885	0.750079	0.750079			DCXR	0.0104572	0.319296	-0.414885	0.750079	0.750079			KLF5	0.010033	0.316091	0.476503	1.39137	1.39137
		PABPC4	PABPC4				PABPC4					PRKD1			7898357	LOC102724562///MST1L///MST1P2///MST1	0.0101664	0.316091	-0.414835	0.750105	0.750105			LOC102724562///MST1L///MST1P2///MST1	0.0101664	0.316091	-0.414835	0.750105	0.750105			PRKD1	0.00274249	0.250796	0.476857	1.39171	1.39171
		MAP4K4	MAP4K4				MAP4K4					TCF7L1			7946089	TRIM5	0.0198046	0.362465	-0.414256	0.750406	0.750406			TRIM5	0.0198046	0.362465	-0.414256	0.750406	0.750406			TCF7L1	0.000875024	0.21166	0.476944	1.39179	1.39179
		ZNF724	ZNF724				ZNF724					SLC25A45			8136940	TCAF2P1///TCAF2	0.00513315	0.284357	-0.414068	0.750504	0.750504			TCAF2P1///TCAF2	0.00513315	0.284357	-0.414068	0.750504	0.750504			SLC25A45	0.00768877	0.300778	0.477869	1.39268	1.39268
		ZNF486	ZNF486				ZNF486					NRIP1			7915207	PABPC4	0.00523228	0.284357	-0.413415	0.750844	0.750844			PABPC4	0.00523228	0.284357	-0.413415	0.750844	0.750844			NRIP1	0.00711271	0.295109	0.478533	1.39333	1.39333
		RBMXL1	RBMXL1				RBMXL1					SLC20A2			8043945	MAP4K4	0.00973362	0.314175	-0.413248	0.750931	0.750931			MAP4K4	0.00973362	0.314175	-0.413248	0.750931	0.750931			SLC20A2	0.00116192	0.219617	0.480824	1.39554	1.39554
		TUBE1	TUBE1				TUBE1					RGS13			8035838	ZNF724	0.0359689	0.404853	-0.413026	0.751046	0.751046			ZNF724	0.0359689	0.404853	-0.413026	0.751046	0.751046			RGS13	0.00629301	0.291951	0.481578	1.39627	1.39627
		ITPA	ITPA				ITPA					SLC36A1			8027260	ZNF486	0.00800625	0.302282	-0.412895	0.751115	0.751115			ZNF486	0.00800625	0.302282	-0.412895	0.751115	0.751115			SLC36A1	0.00949727	0.311938	0.481815	1.3965	1.3965
		TBC1D3I	TBC1D3I				TBC1D3I					ZDHHC2			8175420	RBMXL1///RBMX	0.00815593	0.302282	-0.411426	0.75188	0.75188			RBMXL1///RBMX	0.00815593	0.302282	-0.411426	0.75188	0.75188			ZDHHC2	0.000615054	0.183563	0.483961	1.39858	1.39858
		TRA2A	TRA2A				TRA2A					HAGH			8128977	TUBE1	0.0148447	0.337649	-0.41141	0.751888	0.751888			TUBE1	0.0148447	0.337649	-0.41141	0.751888	0.751888			HAGH	0.018736	0.357688	0.486969	1.4015	1.4015
		MDGA1	MDGA1				MDGA1					ICAM4			8060611	ITPA	0.0140042	0.335442	-0.41137	0.751909	0.751909			ITPA	0.0140042	0.335442	-0.41137	0.751909	0.751909			ICAM4	0.00685521	0.292198	0.487446	1.40196	1.40196
		C14orf132	C14orf132				C14orf132					BST1			8014603	TBC1D3I///TBC1D3E///LOC101060389///TBC1D3L///TBC1D3K///TBC1D3G///TBC1D3H///TBC1D3///TBC1D3P2///TBC1D3C///TBC1D3B///TBC1D3F	0.0168571	0.34987	-0.410985	0.75211	0.75211			TBC1D3I///TBC1D3E///LOC101060389///TBC1D3L///TBC1D3K///TBC1D3G///TBC1D3H///TBC1D3///TBC1D3P2///TBC1D3C///TBC1D3B///TBC1D3F	0.0168571	0.34987	-0.410985	0.75211	0.75211			BST1	0.0219601	0.367758	0.487573	1.40208	1.40208
		CEP152	CEP152				CEP152					PCDH11Y			8138592	TRA2A	0.00895763	0.308986	-0.410959	0.752123	0.752123			TRA2A	0.00895763	0.308986	-0.410959	0.752123	0.752123			PCDH11Y///PCDH11X	0.0455933	0.421346	0.4876	1.40211	1.40211
		HIST1H4B	HIST1H4B				HIST1H4B					GOLGA6C			8126102	MDGA1	0.0176638	0.353547	-0.410382	0.752424	0.752424			MDGA1	0.0176638	0.353547	-0.410382	0.752424	0.752424			GOLGA6C///LOC645752///GOLGA6A///GOLGA6B	0.00337377	0.262449	0.489475	1.40393	1.40393
		SCARNA12	SCARNA12				SCARNA12					TLE4			7976556	C14orf132	0.0149405	0.338283	-0.409889	0.752681	0.752681			C14orf132	0.0149405	0.338283	-0.409889	0.752681	0.752681			TLE4	0.0262899	0.376147	0.49309	1.40746	1.40746
		NOB1	NOB1				NOB1					JUND			7988537	CEP152	0.0395165	0.410953	-0.409459	0.752906	0.752906			CEP152	0.0395165	0.410953	-0.409459	0.752906	0.752906			JUND	0.00769602	0.300778	0.493616	1.40797	1.40797
		APOBEC3D	APOBEC3D				APOBEC3D					PC			8124385	HIST1H4B	0.0116849	0.327839	-0.409155	0.753065	0.753065			HIST1H4B	0.0116849	0.327839	-0.409155	0.753065	0.753065			PC	0.015741	0.341868	0.493899	1.40825	1.40825
		ICA1L	ICA1L				ICA1L					RRAD			7960728	SCARNA12	0.00593727	0.289877	-0.408929	0.753182	0.753182			SCARNA12	0.00593727	0.289877	-0.408929	0.753182	0.753182			RRAD	0.0111487	0.323497	0.495169	1.40949	1.40949
		RMI1	RMI1				RMI1					SNORD56B			8002312	NOB1	0.0316191	0.391406	-0.408454	0.75343	0.75343			NOB1	0.0316191	0.391406	-0.408454	0.75343	0.75343			SNORD56B	0.0285531	0.383891	0.495866	1.41017	1.41017
		EIF4A2	EIF4A2				EIF4A2					CDC42EP2			8073072	APOBEC3D	0.0449987	0.42062	-0.408182	0.753573	0.753573			APOBEC3D	0.0449987	0.42062	-0.408182	0.753573	0.753573			CDC42EP2	0.03924	0.410783	0.496084	1.41038	1.41038
		PTCD3	PTCD3				PTCD3					PKP2			8058350	ICA1L	0.0340757	0.397691	-0.407737	0.753805	0.753805			ICA1L	0.0340757	0.397691	-0.407737	0.753805	0.753805			PKP2	0.0069341	0.2922	0.499103	1.41333	1.41333
		KDM7A	KDM7A				KDM7A					C8orf17			8156126	RMI1	0.0215211	0.366926	-0.407094	0.754141	0.754141			RMI1	0.0215211	0.366926	-0.407094	0.754141	0.754141			C8orf17	0.000568836	0.183563	0.501146	1.41534	1.41534
		ZNF717	ZNF717				ZNF717					CCNYL1			8084694	EIF4A2	0.00174346	0.232853	-0.406742	0.754325	0.754325			EIF4A2	0.00174346	0.232853	-0.406742	0.754325	0.754325			CCNYL1	0.0277574	0.382743	0.503022	1.41718	1.41718
		HCG27	HCG27				HCG27					KBTBD12			8043251	PTCD3	0.00210446	0.237991	-0.406656	0.75437	0.75437			PTCD3	0.00210446	0.237991	-0.406656	0.75437	0.75437			KBTBD12	0.00953908	0.312025	0.503235	1.41739	1.41739
		SLC41A3	SLC41A3				SLC41A3					RBM24			8143341	KDM7A	0.0499818	0.429839	-0.405975	0.754726	0.754726			KDM7A	0.0499818	0.429839	-0.405975	0.754726	0.754726			RBM24	0.0225906	0.368044	0.50387	1.41801	1.41801
		MIR377	MIR377				MIR377					SGK223			8088911	ZNF717	0.0261711	0.376113	-0.405969	0.754729	0.754729			ZNF717	0.0261711	0.376113	-0.405969	0.754729	0.754729			SGK223	0.0155653	0.34147	0.505027	1.41915	1.41915
		PRIMPOL	PRIMPOL				PRIMPOL					CDR2			8177951	HCG27	0.0230442	0.368647	-0.405524	0.754962	0.754962			HCG27	0.0230442	0.368647	-0.405524	0.754962	0.754962			CDR2	0.0178055	0.353547	0.506253	1.42036	1.42036
		MIR17HG	MIR17HG				MIR17HG					SNORA27			8090295	SLC41A3	0.0425682	0.417302	-0.405297	0.755081	0.755081			SLC41A3	0.0425682	0.417302	-0.405297	0.755081	0.755081			SNORA27	0.00721951	0.295685	0.506969	1.42106	1.42106
		TMEM45A	TMEM45A				TMEM45A					FICD			7976852	MIR377	0.0395813	0.410953	-0.404784	0.75535	0.75535			MIR377	0.0395813	0.410953	-0.404784	0.75535	0.75535			FICD	0.0420677	0.416921	0.507328	1.42141	1.42141
		PABPC5	PABPC5				PABPC5					NRIP3			8098556	PRIMPOL	0.0215317	0.366926	-0.404668	0.75541	0.75541			PRIMPOL	0.0215317	0.366926	-0.404668	0.75541	0.75541			NRIP3	0.00824629	0.302282	0.509335	1.42339	1.42339
		ZFX	ZFX				ZFX					MAFK			7969576	MIR17HG	0.03089	0.389303	-0.404486	0.755505	0.755505			MIR17HG	0.03089	0.389303	-0.404486	0.755505	0.755505			MAFK	0.00107257	0.215111	0.509961	1.42401	1.42401
		LOC102725104	LOC102725104				LOC102725104					SPAG11A			8081288	TMEM45A	0.0376409	0.408391	-0.403721	0.755906	0.755906			TMEM45A	0.0376409	0.408391	-0.403721	0.755906	0.755906			SPAG11A///SPAG11B	0.0123546	0.330556	0.510574	1.42462	1.42462
		SKIV2L2	SKIV2L2				SKIV2L2					CSRP2			8168650	PABPC5	0.00305529	0.257162	-0.40295	0.75631	0.75631			PABPC5	0.00305529	0.257162	-0.40295	0.75631	0.75631			CSRP2	0.0152291	0.339481	0.511091	1.42513	1.42513
		ZRANB3	ZRANB3				ZRANB3					DOCK5			8166500	ZFX	0.0103512	0.318715	-0.402393	0.756602	0.756602			ZFX	0.0103512	0.318715	-0.402393	0.756602	0.756602			DOCK5	0.0293665	0.385953	0.51285	1.42687	1.42687
		LOC101060405	LOC101060405				LOC101060405					TMTC2			8155591	LOC102725104///LOC101059935///ANKRD20A8P	0.00459268	0.27969	-0.402191	0.756708	0.756708			LOC102725104///LOC101059935///ANKRD20A8P	0.00459268	0.27969	-0.402191	0.756708	0.756708			TMTC2	0.0307419	0.388934	0.513266	1.42728	1.42728
		BBS5	BBS5				BBS5					CXCL3			8105353	SKIV2L2	0.00151481	0.226245	-0.40212	0.756745	0.756745			SKIV2L2	0.00151481	0.226245	-0.40212	0.756745	0.756745			CXCL3	0.00323366	0.262159	0.513645	1.42765	1.42765
		TMEM256-PLSCR3	TMEM256-PLSCR3				TMEM256-PLSCR3					TRAF5			8055377	ZRANB3	0.0116554	0.327839	-0.40194	0.75684	0.75684			ZRANB3	0.0116554	0.327839	-0.40194	0.75684	0.75684			TRAF5	0.00442725	0.27969	0.514067	1.42807	1.42807
		ZNF510	ZNF510				ZNF510					NTF3			8000192	LOC101060405///RRN3P3///RRN3P1///RRN3P2///RRN3	0.00450814	0.27969	-0.401891	0.756865	0.756865			LOC101060405///RRN3P3///RRN3P1///RRN3P2///RRN3	0.00450814	0.27969	-0.401891	0.756865	0.756865			NTF3	0.0378525	0.408473	0.514209	1.42821	1.42821
		ZNF322	ZNF322				ZNF322					NFE2L3			8046147	BBS5	0.0206267	0.365422	-0.40186	0.756882	0.756882			BBS5	0.0206267	0.365422	-0.40186	0.756882	0.756882			NFE2L3	0.00491985	0.282469	0.514393	1.42839	1.42839
		HSPB11	HSPB11				HSPB11					PLD5			8012207	TMEM256-PLSCR3///TMEM256///TNK1	0.00103221	0.215055	-0.401665	0.756984	0.756984			TMEM256-PLSCR3///TMEM256///TNK1	0.00103221	0.215055	-0.401665	0.756984	0.756984			PLD5	0.0147624	0.337649	0.515693	1.42968	1.42968
		SCARNA6	SCARNA6				SCARNA6					GPR156			8162631	ZNF510	0.0033291	0.262438	-0.401377	0.757135	0.757135			ZNF510	0.0033291	0.262438	-0.401377	0.757135	0.757135			GPR156	0.0372365	0.408225	0.518073	1.43204	1.43204
		ZNF226	ZNF226				ZNF226					SERPINB9			8124459	ZNF322	0.0186939	0.357445	-0.400714	0.757483	0.757483			ZNF322	0.0186939	0.357445	-0.400714	0.757483	0.757483			SERPINB9	0.0139178	0.335442	0.519455	1.43341	1.43341
		CAMKK1	CAMKK1				CAMKK1					PPP1R14A			7916356	HSPB11	0.0174562	0.352623	-0.400057	0.757829	0.757829			HSPB11	0.0174562	0.352623	-0.400057	0.757829	0.757829			PPP1R14A	0.0129476	0.334593	0.520265	1.43422	1.43422
		SLC9B2	SLC9B2				SLC9B2					TMEM217			8049299	SCARNA6	0.0118856	0.327974	-0.399777	0.757975	0.757975			SCARNA6	0.0118856	0.327974	-0.399777	0.757975	0.757975			TMEM217	0.0170266	0.351732	0.520617	1.43457	1.43457
		FPGT-TNNI3K	FPGT-TNNI3K				FPGT-TNNI3K					CFHR1			8029399	ZNF226	0.00633588	0.292017	-0.39977	0.757979	0.757979			ZNF226	0.00633588	0.292017	-0.39977	0.757979	0.757979			CFHR1	0.0201928	0.363553	0.520825	1.43478	1.43478
		CNPY3	CNPY3				CNPY3					CA13			8011480	CAMKK1	0.0070549	0.295109	-0.39958	0.758079	0.758079			CAMKK1	0.0070549	0.295109	-0.39958	0.758079	0.758079			CA13	0.0408747	0.413106	0.521717	1.43566	1.43566
		ARRDC4	ARRDC4				ARRDC4					TTTY14			8102050	SLC9B2	0.00555082	0.28921	-0.398004	0.758908	0.758908			SLC9B2	0.00555082	0.28921	-0.398004	0.758908	0.758908			TTTY14	0.00783125	0.302282	0.521968	1.43591	1.43591
		RCBTB2	RCBTB2				RCBTB2					PAWR			7902308	FPGT-TNNI3K///FPGT	0.00665868	0.292198	-0.397847	0.75899	0.75899			FPGT-TNNI3K///FPGT	0.00665868	0.292198	-0.397847	0.75899	0.75899			PAWR	0.0366612	0.406582	0.523534	1.43747	1.43747
		GEN1	GEN1				GEN1					DEFB109P1B			8119609	CNPY3	0.00699056	0.293812	-0.397015	0.759428	0.759428			CNPY3	0.00699056	0.293812	-0.397015	0.759428	0.759428			DEFB109P1B///DEFB109P1	0.0297017	0.386608	0.524638	1.43857	1.43857
		PSIP1	PSIP1				PSIP1					TMEM88			7986350	ARRDC4	0.0159762	0.344015	-0.39682	0.759531	0.759531			ARRDC4	0.0159762	0.344015	-0.39682	0.759531	0.759531			TMEM88	0.0479363	0.426432	0.524663	1.4386	1.4386
		CHEK1	CHEK1				CHEK1					COL12A1			7971573	RCBTB2	0.0453799	0.421346	-0.396748	0.759568	0.759568			RCBTB2	0.0453799	0.421346	-0.396748	0.759568	0.759568			COL12A1	0.019891	0.362606	0.526414	1.44034	1.44034
		ZAK	ZAK				ZAK					ITPR2			8040440	GEN1	0.0210294	0.366658	-0.396582	0.759656	0.759656			GEN1	0.0210294	0.366658	-0.396582	0.759656	0.759656			ITPR2	0.00648842	0.292198	0.528303	1.44223	1.44223
		OFD1	OFD1				OFD1					ZCCHC5			8160238	PSIP1	0.0375043	0.408391	-0.396563	0.759666	0.759666			PSIP1	0.0375043	0.408391	-0.396563	0.759666	0.759666			ZCCHC5	0.00218521	0.237991	0.52875	1.44268	1.44268
		RASSF2	RASSF2				RASSF2					KCNK6			7945014	CHEK1	0.00803362	0.302282	-0.396211	0.759851	0.759851			CHEK1	0.00803362	0.302282	-0.396211	0.759851	0.759851			KCNK6	0.0460397	0.421559	0.529113	1.44304	1.44304
		ECI2	ECI2				ECI2					UPF3A			8046461	ZAK	0.0382426	0.409676	-0.395728	0.760106	0.760106			ZAK	0.0382426	0.409676	-0.395728	0.760106	0.760106			UPF3A	0.0173819	0.352623	0.530515	1.44444	1.44444
		WDR75	WDR75				WDR75					SH3RF2			8166104	OFD1	0.00586966	0.289695	-0.395222	0.760372	0.760372			OFD1	0.00586966	0.289695	-0.395222	0.760372	0.760372			SH3RF2	0.000338558	0.173976	0.5307	1.44463	1.44463
		LOC100419773	LOC100419773				LOC100419773					FSTL3			8064790	RASSF2	0.00848946	0.303191	-0.394846	0.76057	0.76057			RASSF2	0.00848946	0.303191	-0.394846	0.76057	0.76057			FSTL3	0.0159627	0.343953	0.532078	1.44601	1.44601
		ZNF718	ZNF718				ZNF718					FGD6			8123695	ECI2	0.00383004	0.265179	-0.394811	0.760589	0.760589			ECI2	0.00383004	0.265179	-0.394811	0.760589	0.760589			FGD6	0.0137592	0.335442	0.535215	1.44916	1.44916
		MIRLET7G	MIRLET7G				MIRLET7G					COL16A1			8046975	WDR75	0.00855532	0.303864	-0.39432	0.760848	0.760848			WDR75	0.00855532	0.303864	-0.39432	0.760848	0.760848			COL16A1	0.00410493	0.271308	0.535402	1.44935	1.44935
		EIF2S3	EIF2S3				EIF2S3					SERPINB1			8131441	LOC100419773	0.0415553	0.415864	-0.393766	0.76114	0.76114			LOC100419773	0.0415553	0.415864	-0.393766	0.76114	0.76114			SERPINB1	0.0216577	0.366926	0.540646	1.45462	1.45462
		ZNF273	ZNF273				ZNF273					ATP6V0A2			8093320	ZNF718///ZNF595	0.0107976	0.321841	-0.393263	0.761406	0.761406			ZNF718///ZNF595	0.0107976	0.321841	-0.393263	0.761406	0.761406			ATP6V0A2	0.00122093	0.222949	0.543316	1.45732	1.45732
		ZNF484	ZNF484				ZNF484					TM6SF1			8087881	MIRLET7G	0.0202018	0.363553	-0.393048	0.761519	0.761519			MIRLET7G	0.0202018	0.363553	-0.393048	0.761519	0.761519			TM6SF1	0.0012921	0.225112	0.544167	1.45818	1.45818
		KLRA1P	KLRA1P				KLRA1P					LOC100132147			8166493	EIF2S3	0.0304058	0.387518	-0.392829	0.761635	0.761635			EIF2S3	0.0304058	0.387518	-0.392829	0.761635	0.761635			LOC100132147///LOC440570	0.0273351	0.382173	0.544486	1.4585	1.4585
		GEMIN5	GEMIN5				GEMIN5					MAP1LC3B			8133062	ZNF273	0.0165578	0.34914	-0.392186	0.761974	0.761974			ZNF273	0.0165578	0.34914	-0.392186	0.761974	0.761974			MAP1LC3B	0.00140301	0.225256	0.546493	1.46053	1.46053
		MIR148B	MIR148B				MIR148B					PTPRJ			8162449	ZNF484	0.00118652	0.222949	-0.39176	0.762199	0.762199			ZNF484	0.00118652	0.222949	-0.39176	0.762199	0.762199			PTPRJ	0.0115313	0.327326	0.546588	1.46063	1.46063
		ZNF514	ZNF514				ZNF514					PDLIM5			7961198	KLRA1P	0.00286273	0.254193	-0.391712	0.762224	0.762224			KLRA1P	0.00286273	0.254193	-0.391712	0.762224	0.762224			PDLIM5	0.00752297	0.299815	0.549177	1.46325	1.46325
		PRPF4B	PRPF4B				PRPF4B					ARL4A			8115410	GEMIN5	0.005459	0.287787	-0.39148	0.762347	0.762347			GEMIN5	0.005459	0.287787	-0.39148	0.762347	0.762347			ARL4A	0.0150732	0.338556	0.549328	1.4634	1.4634
		NKIRAS1	NKIRAS1				NKIRAS1					HEG1			7955906	MIR148B	0.0243528	0.370578	-0.391292	0.762446	0.762446			MIR148B	0.0243528	0.370578	-0.391292	0.762446	0.762446			HEG1	0.00268701	0.248114	0.550184	1.46427	1.46427
		GIN1	GIN1				GIN1					CORIN			8053775	ZNF514	0.00206772	0.237991	-0.391039	0.76258	0.76258			ZNF514	0.00206772	0.237991	-0.391039	0.76258	0.76258			CORIN	0.0072867	0.296044	0.550311	1.4644	1.4644
		CSAD	CSAD				CSAD					ARNTL2			8116664	PRPF4B	0.00678766	0.292198	-0.390578	0.762824	0.762824			PRPF4B	0.00678766	0.292198	-0.390578	0.762824	0.762824			ARNTL2	0.0440729	0.419968	0.5506	1.46469	1.46469
		INVS	INVS				INVS					SYS1-DBNDD2			8085788	NKIRAS1	0.031056	0.390265	-0.390271	0.762986	0.762986			NKIRAS1	0.031056	0.390265	-0.390271	0.762986	0.762986			SYS1-DBNDD2///DBNDD2	0.00447551	0.27969	0.550785	1.46488	1.46488
		GSPT2	GSPT2				GSPT2					KCNS3			8113403	GIN1	0.00411871	0.271308	-0.389798	0.763237	0.763237			GIN1	0.00411871	0.271308	-0.389798	0.763237	0.763237			KCNS3	0.0406665	0.41242	0.552347	1.46647	1.46647
		SPATA5L1	SPATA5L1				SPATA5L1					TSC22D1			7963590	CSAD	0.0199711	0.362606	-0.389585	0.763349	0.763349			CSAD	0.0199711	0.362606	-0.389585	0.763349	0.763349			TSC22D1	0.00162676	0.229051	0.552711	1.46684	1.46684
		ZNF691	ZNF691				ZNF691					ID3			8156873	INVS	0.0193043	0.358576	-0.388313	0.764023	0.764023			INVS	0.0193043	0.358576	-0.388313	0.764023	0.764023			ID3	0.046215	0.422192	0.553403	1.46754	1.46754
		PARP1	PARP1				PARP1					LOC100129434			8167654	GSPT2	0.00309311	0.257954	-0.388191	0.764087	0.764087			GSPT2	0.00309311	0.257954	-0.388191	0.764087	0.764087			LOC100129434	0.0400955	0.411529	0.55374	1.46789	1.46789
		TRIM2	TRIM2				TRIM2					DOCK11			7983469	SPATA5L1	0.0201588	0.363553	-0.387662	0.764367	0.764367			SPATA5L1	0.0201588	0.363553	-0.387662	0.764367	0.764367			DOCK11	0.000938322	0.214506	0.554941	1.46911	1.46911
		RPL32P3	RPL32P3				RPL32P3					OR5T1			7900624	ZNF691	0.00165151	0.229051	-0.387354	0.764531	0.764531			ZNF691	0.00165151	0.229051	-0.387354	0.764531	0.764531			OR5T1	0.00274418	0.250796	0.555191	1.46936	1.46936
		SIAE	SIAE				SIAE					UGCG			7924733	PARP1	0.00224621	0.237991	-0.386532	0.764966	0.764966			PARP1	0.00224621	0.237991	-0.386532	0.764966	0.764966			UGCG	0.0098219	0.315058	0.559085	1.47333	1.47333
		VPS52	VPS52				VPS52					SYBU			8097841	TRIM2	0.0319414	0.391654	-0.386227	0.765128	0.765128			TRIM2	0.0319414	0.391654	-0.386227	0.765128	0.765128			SYBU	0.00201097	0.237991	0.55957	1.47383	1.47383
		RGS17	RGS17				RGS17					VCX3B			8090559	RPL32P3	0.00797786	0.302282	-0.38614	0.765174	0.765174			RPL32P3	0.00797786	0.302282	-0.38614	0.765174	0.765174			VCX3B///VCY1B///VCX3A///VCX2///VCX///VCY	0.00471535	0.27969	0.563277	1.47762	1.47762
		ARMCX5-GPRASP2	ARMCX5-GPRASP2				ARMCX5-GPRASP2					CYR61			7952408	SIAE	0.0494688	0.428992	-0.38578	0.765365	0.765365			SIAE	0.0494688	0.428992	-0.38578	0.765365	0.765365			CYR61	0.0244194	0.371066	0.568848	1.48334	1.48334
		SNX29P1	SNX29P1				SNX29P1					ADARB1			8180123	VPS52	0.00122094	0.222949	-0.384743	0.765916	0.765916			VPS52	0.00122094	0.222949	-0.384743	0.765916	0.765916			ADARB1	0.0457157	0.421346	0.57193	1.48651	1.48651
		FANCL	FANCL				FANCL					SLC46A3			8130394	RGS17	0.0447698	0.420023	-0.384674	0.765952	0.765952			RGS17	0.0447698	0.420023	-0.384674	0.765952	0.765952			SLC46A3///SLC46A3	0.00681987	0.292198	0.574433	1.48909	1.48909
		PPT2-EGFL8	PPT2-EGFL8				PPT2-EGFL8					XRCC4			8168976	ARMCX5-GPRASP2///GPRASP2	0.00661175	0.292198	-0.384171	0.766219	0.766219			ARMCX5-GPRASP2///GPRASP2	0.00661175	0.292198	-0.384171	0.766219	0.766219			XRCC4	0.00749164	0.299707	0.575082	1.48976	1.48976
		CLK2P1	CLK2P1				CLK2P1					KIRREL3			7993825	SNX29P1///SNX29P2///SNX29	0.0446333	0.420023	-0.38408	0.766268	0.766268			SNX29P1///SNX29P2///SNX29	0.0446333	0.420023	-0.38408	0.766268	0.766268			KIRREL3	0.0046802	0.27969	0.577204	1.49195	1.49195
		BBS7	BBS7				BBS7					RAC1			8052382	FANCL	0.0103919	0.31916	-0.382941	0.766873	0.766873			FANCL	0.0103919	0.31916	-0.382941	0.766873	0.766873			RAC1	0.00302875	0.257162	0.577565	1.49233	1.49233
		RCC1	RCC1				RCC1					TFPT			8179451	PPT2-EGFL8///EGFL8///PPT2	0.00283914	0.252995	-0.382522	0.767096	0.767096			PPT2-EGFL8///EGFL8///PPT2	0.00283914	0.252995	-0.382522	0.767096	0.767096			TFPT	0.000617275	0.183563	0.583787	1.49878	1.49878
		ZNF658B	ZNF658B				ZNF658B					SLC19A2			8138596	CLK2P1	0.00326642	0.262236	-0.382468	0.767124	0.767124			CLK2P1	0.00326642	0.262236	-0.382468	0.767124	0.767124			SLC19A2	0.0464021	0.422707	0.584485	1.4995	1.4995
		SLC26A6	SLC26A6				SLC26A6					SULT1B1			8102655	BBS7	0.00836777	0.302282	-0.382418	0.767151	0.767151			BBS7	0.00836777	0.302282	-0.382418	0.767151	0.767151			SULT1B1	0.0460935	0.421559	0.584548	1.49957	1.49957
		EFS	EFS				EFS					EVI5			7899462	RCC1///SNHG3///RCC1	0.018899	0.358091	-0.381902	0.767425	0.767425			RCC1///SNHG3///RCC1	0.018899	0.358091	-0.381902	0.767425	0.767425			EVI5	0.000991087	0.214986	0.587467	1.50261	1.50261
		STYXL1	STYXL1				STYXL1					GDNF			8161346	ZNF658B///ZNF658	0.0278955	0.382849	-0.381821	0.767468	0.767468			ZNF658B///ZNF658	0.0278955	0.382849	-0.381821	0.767468	0.767468			GDNF	0.0345489	0.399165	0.587924	1.50308	1.50308
		CDO1	CDO1				CDO1					RGPD2			8087119	SLC26A6	0.0104079	0.31916	-0.381642	0.767563	0.767563			SLC26A6	0.0104079	0.31916	-0.381642	0.767563	0.767563			RGPD2///RGPD6///RGPD8///RGPD3///RGPD1///RGPD4///RGPD5///RANBP2	0.0471894	0.424805	0.589775	1.50501	1.50501
		ZNF485	ZNF485				ZNF485					DRAM1			7977978	EFS	0.00192795	0.237991	-0.38156	0.767607	0.767607			EFS	0.00192795	0.237991	-0.38156	0.767607	0.767607			DRAM1	0.000842572	0.207714	0.590336	1.5056	1.5056
		PAN2	PAN2				PAN2					CD9			8140386	STYXL1	0.0482513	0.427055	-0.380996	0.767907	0.767907			STYXL1	0.0482513	0.427055	-0.380996	0.767907	0.767907			CD9	0.00596032	0.289956	0.592499	1.50786	1.50786
		ZNF260	ZNF260				ZNF260					MGAM			8113641	CDO1	0.0179752	0.353547	-0.380308	0.768274	0.768274			CDO1	0.0179752	0.353547	-0.380308	0.768274	0.768274			MGAM	0.0151337	0.338699	0.592943	1.50832	1.50832
		ZNF572	ZNF572				ZNF572					APBB2			7927173	ZNF485	0.0203449	0.364304	-0.380117	0.768376	0.768376			ZNF485	0.0203449	0.364304	-0.380117	0.768376	0.768376			APBB2	0.0125606	0.332025	0.599178	1.51485	1.51485
		ZADH2	ZADH2				ZADH2					PPP1R15B			7964089	PAN2	0.00274688	0.250796	-0.379096	0.768919	0.768919			PAN2	0.00274688	0.250796	-0.379096	0.768919	0.768919			PPP1R15B	0.00207318	0.237991	0.602765	1.51862	1.51862
		ZNF300	ZNF300				ZNF300					GATA6			8036324	ZNF260	0.0035588	0.263718	-0.379046	0.768946	0.768946			ZNF260	0.0035588	0.263718	-0.379046	0.768946	0.768946			GATA6	0.00227387	0.237991	0.602803	1.51866	1.51866
		ZSCAN30	ZSCAN30				ZSCAN30					C1QTNF5			8148276	ZNF572	0.0112156	0.32366	-0.379037	0.768951	0.768951			ZNF572	0.0112156	0.32366	-0.379037	0.768951	0.768951			C1QTNF5///MFRP	0.00296849	0.257162	0.607311	1.52342	1.52342
		MTHFD1	MTHFD1				MTHFD1					CCNH			8023871	ZADH2	0.00211209	0.237991	-0.378225	0.769384	0.769384			ZADH2	0.00211209	0.237991	-0.378225	0.769384	0.769384			CCNH	0.00148813	0.226245	0.608699	1.52488	1.52488
		IGFBP4	IGFBP4				IGFBP4					DPYSL4			8115196	ZNF300	0.0175355	0.353125	-0.378216	0.769389	0.769389			ZNF300	0.0175355	0.353125	-0.378216	0.769389	0.769389			DPYSL4	0.0242825	0.370578	0.60874	1.52493	1.52493
		STAC	STAC				STAC					FAM71A			8022872	ZSCAN30	0.0126229	0.332025	-0.378042	0.769481	0.769481			ZSCAN30	0.0126229	0.332025	-0.378042	0.769481	0.769481			FAM71A	0.00805022	0.302282	0.614585	1.53112	1.53112
		PRICKLE2	PRICKLE2				PRICKLE2					JMJD6			7975045	MTHFD1	0.0300929	0.386608	-0.378008	0.7695	0.7695			MTHFD1	0.0300929	0.386608	-0.378008	0.7695	0.7695			JMJD6	0.048569	0.427852	0.614997	1.53155	1.53155
		MRE11A	MRE11A				MRE11A					MIR23A			8007100	IGFBP4	0.0121592	0.329145	-0.377954	0.769528	0.769528			IGFBP4	0.0121592	0.329145	-0.377954	0.769528	0.769528			MIR23A	0.00496403	0.282469	0.615508	1.5321	1.5321
		PTPN18	PTPN18				PTPN18					CHSY3			8078529	STAC	0.00785929	0.302282	-0.37789	0.769562	0.769562			STAC	0.00785929	0.302282	-0.37789	0.769562	0.769562			CHSY3	0.0301544	0.386608	0.620826	1.53776	1.53776
		METTL3	METTL3				METTL3					LCP1			8088550	PRICKLE2	0.00941295	0.310865	-0.377684	0.769672	0.769672			PRICKLE2	0.00941295	0.310865	-0.377684	0.769672	0.769672			LCP1	0.0240098	0.370578	0.624071	1.54122	1.54122
		ZNF135	ZNF135				ZNF135					FLNB			7951046	MRE11A	0.0271553	0.381272	-0.377589	0.769723	0.769723			MRE11A	0.0271553	0.381272	-0.377589	0.769723	0.769723			FLNB	0.0475512	0.42607	0.626096	1.54338	1.54338
		FLRT2	FLRT2				FLRT2					GMPR			8045182	PTPN18	0.00547522	0.287787	-0.377422	0.769812	0.769812			PTPN18	0.00547522	0.287787	-0.377422	0.769812	0.769812			GMPR	0.0174072	0.352623	0.627513	1.5449	1.5449
		FES	FES				FES					OLR1			7977749	METTL3///METTL3	0.00925516	0.310556	-0.376166	0.770483	0.770483			METTL3///METTL3	0.00925516	0.310556	-0.376166	0.770483	0.770483			OLR1	0.000723795	0.190193	0.630078	1.54765	1.54765
		TOM1L1	TOM1L1				TOM1L1					HIST1H2AH			8031857	ZNF135	0.0122848	0.329781	-0.376125	0.770504	0.770504			ZNF135	0.0122848	0.329781	-0.376125	0.770504	0.770504			HIST1H2AH	0.0212918	0.366926	0.630446	1.54804	1.54804
		LYRM7	LYRM7				LYRM7					RHOB			7976073	FLRT2	0.0215914	0.366926	-0.376109	0.770513	0.770513			FLRT2	0.0215914	0.366926	-0.376109	0.770513	0.770513			RHOB	0.0211161	0.366734	0.631313	1.54897	1.54897
		POC1B-GALNT4	POC1B-GALNT4				POC1B-GALNT4					ZSWIM4			7986110	FES	0.01668	0.349494	-0.37451	0.771367	0.771367			FES	0.01668	0.349494	-0.37451	0.771367	0.771367			ZSWIM4	0.0105431	0.319814	0.632354	1.55009	1.55009
		COG4	COG4				COG4					DEPTOR			8008547	TOM1L1	0.00930993	0.310556	-0.373999	0.771641	0.771641			TOM1L1	0.00930993	0.310556	-0.373999	0.771641	0.771641			DEPTOR	0.00162089	0.229051	0.633765	1.55161	1.55161
		IKBKB	IKBKB				IKBKB					CDKN2A			8107859	LYRM7	0.020893	0.36605	-0.373874	0.771708	0.771708			LYRM7	0.020893	0.36605	-0.373874	0.771708	0.771708			CDKN2A	0.0180446	0.353896	0.635534	1.55351	1.55351
		ZNF221	ZNF221				ZNF221					LRIG1			7965357	POC1B-GALNT4///GALNT4	0.00378593	0.265179	-0.373568	0.771871	0.771871			POC1B-GALNT4///GALNT4	0.00378593	0.265179	-0.373568	0.771871	0.771871			LRIG1	0.0150287	0.338556	0.637489	1.55562	1.55562
		CLDN15	CLDN15				CLDN15					SLC7A6			8002381	COG4	0.0039797	0.269096	-0.372793	0.772286	0.772286			COG4	0.0039797	0.269096	-0.372793	0.772286	0.772286			SLC7A6	0.00428272	0.277234	0.638941	1.55719	1.55719
		EED	EED				EED					AP1S3			8146171	IKBKB	0.013914	0.335442	-0.372469	0.772459	0.772459			IKBKB	0.013914	0.335442	-0.372469	0.772459	0.772459			AP1S3	0.00822695	0.302282	0.639064	1.55732	1.55732
		VASN	VASN				VASN					SEMA5A			8029331	ZNF221	0.0138443	0.335442	-0.372072	0.772672	0.772672			ZNF221	0.0138443	0.335442	-0.372072	0.772672	0.772672			SEMA5A	0.0358882	0.40468	0.640447	1.55881	1.55881
		TIMP4	TIMP4				TIMP4					GZF1			8141708	CLDN15	0.0297025	0.386608	-0.37192	0.772754	0.772754			CLDN15	0.0297025	0.386608	-0.37192	0.772754	0.772754			GZF1	0.0110222	0.322962	0.64115	1.55957	1.55957
		ZMAT2	ZMAT2				ZMAT2					VEPH1			7942914	EED	0.00290879	0.256899	-0.371602	0.772924	0.772924			EED	0.00290879	0.256899	-0.371602	0.772924	0.772924			VEPH1	0.0178191	0.353547	0.645962	1.56478	1.56478
		ABCC2	ABCC2				ABCC2					EOGT			7992967	VASN	0.0323624	0.39254	-0.371349	0.773059	0.773059			VASN	0.0323624	0.39254	-0.371349	0.773059	0.773059			EOGT	0.00166539	0.229051	0.647166	1.56609	1.56609
		RPL17	RPL17				RPL17					TLL1			8085360	TIMP4	0.00658135	0.292198	-0.371104	0.773191	0.773191			TIMP4	0.00658135	0.292198	-0.371104	0.773191	0.773191			TLL1	0.00140471	0.225256	0.648614	1.56766	1.56766
		ZCCHC9	ZCCHC9				ZCCHC9					MARCH4			8108620	ZMAT2	0.0065759	0.292198	-0.370945	0.773276	0.773276			ZMAT2	0.0065759	0.292198	-0.370945	0.773276	0.773276			MARCH4	0.0293946	0.386048	0.650521	1.56973	1.56973
		SUPT3H	SUPT3H				SUPT3H					MIR622			7929779	ABCC2	0.0349028	0.400887	-0.370654	0.773432	0.773432			ABCC2	0.0349028	0.400887	-0.370654	0.773432	0.773432			MIR622///KRT18	0.0132101	0.335055	0.651667	1.57098	1.57098
		ZNF224	ZNF224				ZNF224					MB21D2			8023252	RPL17	0.015823	0.342084	-0.370187	0.773682	0.773682			RPL17	0.015823	0.342084	-0.370187	0.773682	0.773682			MB21D2	0.00627112	0.291951	0.651923	1.57126	1.57126
		IFT140	IFT140				IFT140					MAP3K7CL			8106702	ZCCHC9	0.00791551	0.302282	-0.369793	0.773894	0.773894			ZCCHC9	0.00791551	0.302282	-0.369793	0.773894	0.773894			MAP3K7CL	0.00956293	0.312025	0.652576	1.57197	1.57197
		ARMCX6	ARMCX6				ARMCX6					MIR320A			8126710	SUPT3H	0.0202698	0.363968	-0.367894	0.774913	0.774913			SUPT3H	0.0202698	0.363968	-0.367894	0.774913	0.774913			MIR320A	0.000470111	0.183563	0.655203	1.57484	1.57484
		DBT	DBT				DBT					ARSJ			8029377	ZNF224	0.0190711	0.358091	-0.367406	0.775175	0.775175			ZNF224	0.0190711	0.358091	-0.367406	0.775175	0.775175			ARSJ	0.0130351	0.334593	0.658027	1.57792	1.57792
		TMLHE	TMLHE				TMLHE					ANKRD44			7998542	IFT140///IFT140	0.00729248	0.296044	-0.3672	0.775286	0.775286			IFT140///IFT140	0.00729248	0.296044	-0.3672	0.775286	0.775286			ANKRD44	0.0491024	0.428859	0.658499	1.57844	1.57844
		CLK2	CLK2				CLK2					PLCB4			8168873	ARMCX6	0.00671794	0.292198	-0.367107	0.775336	0.775336			ARMCX6	0.00671794	0.292198	-0.367107	0.775336	0.775336			PLCB4	0.0394106	0.410953	0.660072	1.58016	1.58016
		CALCOCO1	CALCOCO1				CALCOCO1					LINC00670			7918008	DBT	0.0344743	0.398513	-0.366823	0.775489	0.775489			DBT	0.0344743	0.398513	-0.366823	0.775489	0.775489			LINC00670	0.0395515	0.410953	0.661555	1.58179	1.58179
		ZNF287	ZNF287				ZNF287					TUBB2A			8176255	TMLHE	0.0233784	0.368647	-0.366755	0.775525	0.775525			TMLHE	0.0233784	0.368647	-0.366755	0.775525	0.775525			TUBB2A	0.00144265	0.225256	0.664421	1.58493	1.58493
		TEFM	TEFM				TEFM					RNF144B			7920737	CLK2	0.00348804	0.263718	-0.365552	0.776172	0.776172			CLK2	0.00348804	0.263718	-0.365552	0.776172	0.776172			RNF144B	0.0160572	0.344369	0.665505	1.58612	1.58612
		ZNF252P	ZNF252P				ZNF252P					AHR			7963721	CALCOCO1	0.0285433	0.383891	-0.364725	0.776617	0.776617			CALCOCO1	0.0285433	0.383891	-0.364725	0.776617	0.776617			AHR	0.00140752	0.225256	0.665681	1.58632	1.58632
		ZNF45	ZNF45				ZNF45					LOC401472			8013026	ZNF287	0.0225535	0.368044	-0.364708	0.776626	0.776626			ZNF287	0.0225535	0.368044	-0.364708	0.776626	0.776626			LOC401472	0.0148693	0.337741	0.669716	1.59076	1.59076
		RPAP2	RPAP2				RPAP2					DNER			8014047	TEFM	0.00353575	0.263718	-0.364708	0.776626	0.776626			TEFM	0.00353575	0.263718	-0.364708	0.776626	0.776626			DNER	0.0099112	0.315058	0.67001	1.59108	1.59108
		GTF3C3	GTF3C3				GTF3C3					SORT1			8153935	ZNF252P	0.0063425	0.292017	-0.364564	0.776703	0.776703			ZNF252P	0.0063425	0.292017	-0.364564	0.776703	0.776703			SORT1	0.00223137	0.237991	0.67898	1.60101	1.60101
		KIAA0907	KIAA0907				KIAA0907					TINAGL1			8037433	ZNF45	0.0103105	0.318286	-0.364499	0.776739	0.776739			ZNF45	0.0103105	0.318286	-0.364499	0.776739	0.776739			TINAGL1	0.0165128	0.348838	0.679013	1.60104	1.60104
		SENP7	SENP7				SENP7					CDC42EP3			7902992	RPAP2	0.00592911	0.289877	-0.36417	0.776916	0.776916			RPAP2	0.00592911	0.289877	-0.36417	0.776916	0.776916			CDC42EP3	0.044088	0.419968	0.681183	1.60345	1.60345
		HVCN1	HVCN1				HVCN1					IQCJ-SCHIP1			8057933	GTF3C3	0.0383307	0.410092	-0.364148	0.776927	0.776927			GTF3C3	0.0383307	0.410092	-0.364148	0.776927	0.776927			IQCJ-SCHIP1///SCHIP1	0.0439036	0.419704	0.683663	1.60621	1.60621
		GTF2H4	GTF2H4				GTF2H4					GALNT6			7920852	KIAA0907	0.00732505	0.296044	-0.364128	0.776938	0.776938			KIAA0907	0.00732505	0.296044	-0.364128	0.776938	0.776938			GALNT6	0.00713811	0.29544	0.683721	1.60628	1.60628
		LRRC66	LRRC66				LRRC66					KRT18			8089203	SENP7	0.0041181	0.271308	-0.363461	0.777298	0.777298			SENP7	0.0041181	0.271308	-0.363461	0.777298	0.777298			KRT18	0.00790443	0.302282	0.688817	1.61196	1.61196
		FCHSD2	FCHSD2				FCHSD2					MEST			7966356	HVCN1	0.0399091	0.4114	-0.363051	0.777519	0.777519			HVCN1	0.0399091	0.4114	-0.363051	0.777519	0.777519			MEST	0.00016033	0.16483	0.689213	1.6124	1.6124
		MRPS30	MRPS30				MRPS30					ADAMTS4			8179205	GTF2H4	0.00990398	0.315058	-0.362703	0.777706	0.777706			GTF2H4	0.00990398	0.315058	-0.362703	0.777706	0.777706			ADAMTS4	0.0419784	0.416781	0.690853	1.61424	1.61424
		SLC5A6	SLC5A6				SLC5A6					SPHK1			8100312	LRRC66	0.00490002	0.282384	-0.361703	0.778245	0.778245			LRRC66	0.00490002	0.282384	-0.361703	0.778245	0.778245			SPHK1	0.0221821	0.368044	0.698935	1.62331	1.62331
		GOLM1	GOLM1				GOLM1					RSPH10B2			7950248	FCHSD2	0.00936242	0.310556	-0.36143	0.778393	0.778393			FCHSD2	0.00936242	0.310556	-0.36143	0.778393	0.778393			RSPH10B2///RSPH10B	0.0198955	0.362606	0.70227	1.62706	1.62706
		MNS1	MNS1				MNS1					KCTD16			8105181	MRPS30	0.0237399	0.370516	-0.3612	0.778517	0.778517			MRPS30	0.0237399	0.370516	-0.3612	0.778517	0.778517			KCTD16	0.049179	0.428929	0.702281	1.62707	1.62707
		ZNF284	ZNF284				ZNF284					JUN			8051030	SLC5A6	0.0126692	0.332101	-0.36105	0.778598	0.778598			SLC5A6	0.0126692	0.332101	-0.36105	0.778598	0.778598			JUN	0.000651368	0.183563	0.703024	1.62791	1.62791
		ZNF766	ZNF766				ZNF766					RGCC			8162117	GOLM1	0.0150086	0.338556	-0.360633	0.778823	0.778823			GOLM1	0.0150086	0.338556	-0.360633	0.778823	0.778823			RGCC	0.0454894	0.421346	0.706835	1.63222	1.63222
		SNORD116-15	SNORD116-15				SNORD116-15					OSBPL10			7989146	MNS1	0.0104798	0.319296	-0.360547	0.778869	0.778869			MNS1	0.0104798	0.319296	-0.360547	0.778869	0.778869			OSBPL10	0.0253546	0.372609	0.708741	1.63438	1.63438
		ANKRD49	ANKRD49				ANKRD49					BCKDHA			8029360	ZNF284///ZNF223	0.0240926	0.370578	-0.359596	0.779383	0.779383			ZNF284///ZNF223	0.0240926	0.370578	-0.359596	0.779383	0.779383			BCKDHA	0.0137	0.335442	0.710545	1.63642	1.63642
		EIF2D	EIF2D				EIF2D					PRSS12			8030899	ZNF766	0.0187719	0.357738	-0.35938	0.7795	0.7795			ZNF766	0.0187719	0.357738	-0.35938	0.7795	0.7795			PRSS12	0.0182784	0.355867	0.716231	1.64288	1.64288
		VPS36	VPS36				VPS36					TNFRSF9			7981978	SNORD116-15	0.0185633	0.356933	-0.359344	0.779519	0.779519			SNORD116-15	0.0185633	0.356933	-0.359344	0.779519	0.779519			TNFRSF9	0.00748818	0.299707	0.717387	1.6442	1.6442
		CHM	CHM				CHM					ALDH1B1			7943231	ANKRD49	0.0393255	0.410813	-0.358866	0.779777	0.779777			ANKRD49	0.0393255	0.410813	-0.358866	0.779777	0.779777			ALDH1B1	0.0188465	0.357738	0.717894	1.64478	1.64478
		HACD2	HACD2				HACD2					FGF1			7923889	EIF2D	0.021606	0.366926	-0.358692	0.779871	0.779871			EIF2D	0.021606	0.366926	-0.358692	0.779871	0.779871			FGF1	0.0483908	0.427567	0.718072	1.64498	1.64498
		C11orf70	C11orf70				C11orf70					STXBP6			7971820	VPS36	0.008869	0.307683	-0.358202	0.780136	0.780136			VPS36	0.008869	0.307683	-0.358202	0.780136	0.780136			STXBP6	0.0418279	0.416659	0.722687	1.65025	1.65025
		ZNF271P	ZNF271P				ZNF271P					SLC4A4			8173892	CHM	0.0032917	0.262236	-0.357993	0.780249	0.780249			CHM	0.0032917	0.262236	-0.357993	0.780249	0.780249			SLC4A4	0.0430953	0.418794	0.724616	1.65246	1.65246
		SMC1A	SMC1A				SMC1A					PMAIP1			8090091	HACD2///HACD2	0.00856531	0.303885	-0.357772	0.780369	0.780369			HACD2///HACD2	0.00856531	0.303885	-0.357772	0.780369	0.780369			PMAIP1	0.000545521	0.183563	0.740648	1.67093	1.67093
		RALA	RALA				RALA					STX11			7943387	C11orf70	0.0105725	0.319814	-0.356435	0.781092	0.781092			C11orf70	0.0105725	0.319814	-0.356435	0.781092	0.781092			STX11	0.00143237	0.225256	0.742136	1.67265	1.67265
		EFHC1	EFHC1				EFHC1					SEPT6			8020898	ZNF271P	0.00901932	0.309818	-0.355961	0.781349	0.781349			ZNF271P	0.00901932	0.309818	-0.355961	0.781349	0.781349			SEPT6	0.0116479	0.327839	0.743472	1.6742	1.6742
		SNORD116-11	SNORD116-11				SNORD116-11					EIF4H			8172876	SMC1A	0.0299184	0.386608	-0.355534	0.78158	0.78158			SMC1A	0.0299184	0.386608	-0.355534	0.78158	0.78158			EIF4H	0.0259146	0.374429	0.7447	1.67563	1.67563
		GABBR1	GABBR1				GABBR1					C1orf198			8132406	RALA	0.043142	0.418794	-0.355316	0.781698	0.781698			RALA	0.043142	0.418794	-0.355316	0.781698	0.781698			C1orf198	0.0101377	0.316091	0.746983	1.67828	1.67828
		PPP4R1L	PPP4R1L				PPP4R1L					ZMAT4			8120222	EFHC1	0.04956	0.428992	-0.355064	0.781835	0.781835			EFHC1	0.04956	0.428992	-0.355064	0.781835	0.781835			ZMAT4	0.0202611	0.363968	0.751	1.68296	1.68296
		RUFY3	RUFY3				RUFY3					SPECC1			7981970	SNORD116-11	0.0144124	0.336922	-0.354775	0.781992	0.781992			SNORD116-11	0.0144124	0.336922	-0.354775	0.781992	0.781992			SPECC1	0.0223922	0.368044	0.75112	1.6831	1.6831
		APOBEC3C	APOBEC3C				APOBEC3C					SNORD3D			8179595	GABBR1	0.0177289	0.353547	-0.354389	0.782201	0.782201			GABBR1	0.0177289	0.353547	-0.354389	0.782201	0.782201			SNORD3D///SNORD3C///SNORD3B-2///SNORD3A///SNORD3B-1	0.0108433	0.321841	0.753817	1.68625	1.68625
		MAP6	MAP6				MAP6					RAPH1			7981966	SNORD116-9///SNORD116-8///SNORD116-7///SNORD116-5///SNORD116-3	0.0148448	0.337649	-0.35428	0.78226	0.78226			SNORD116-9///SNORD116-8///SNORD116-7///SNORD116-5///SNORD116-3	0.0148448	0.337649	-0.35428	0.78226	0.78226			RAPH1	0.00240872	0.240128	0.755027	1.68766	1.68766
		ZC3H8	ZC3H8				ZC3H8					LGALSL			8067248	PPP4R1L	0.0147067	0.337649	-0.354132	0.78234	0.78234			PPP4R1L	0.0147067	0.337649	-0.354132	0.78234	0.78234			LGALSL///LGALSL	0.00753832	0.300045	0.757941	1.69108	1.69108
		KDM6A	KDM6A				KDM6A					QPCT			8095545	RUFY3	0.00123628	0.223227	-0.353676	0.782587	0.782587			RUFY3	0.00123628	0.223227	-0.353676	0.782587	0.782587			QPCT	0.0436483	0.419704	0.759471	1.69287	1.69287
		SP100	SP100				SP100					GPRC5A			8073068	APOBEC3C	0.0199277	0.362606	-0.353606	0.782625	0.782625			APOBEC3C	0.0199277	0.362606	-0.353606	0.782625	0.782625			GPRC5A	0.0083325	0.302282	0.760716	1.69433	1.69433
		PGGHG	PGGHG				PGGHG					HTR1F			7950524	MAP6	0.0379353	0.408473	-0.352637	0.783152	0.783152			MAP6	0.0379353	0.408473	-0.352637	0.783152	0.783152			HTR1F	0.0487677	0.428386	0.760775	1.6944	1.6944
		DDX11L9	DDX11L9				DDX11L9					HSD17B6			8054664	ZC3H8	0.032912	0.394127	-0.352623	0.783159	0.783159			ZC3H8	0.032912	0.394127	-0.352623	0.783159	0.783159			HSD17B6	0.000273841	0.173976	0.775373	1.71163	1.71163
		TTC31	TTC31				TTC31					FRY			8166956	KDM6A	0.0226714	0.368575	-0.352495	0.783229	0.783229			KDM6A	0.0226714	0.368575	-0.352495	0.783229	0.783229			FRY	0.000140779	0.16483	0.778654	1.71553	1.71553
		CHRNE	CHRNE				CHRNE					KLF2			8048940	SP100	0.0435605	0.419588	-0.352437	0.78326	0.78326			SP100	0.0435605	0.419588	-0.352437	0.78326	0.78326			KLF2	0.000477281	0.183563	0.779155	1.71613	1.71613
		ERMARD	ERMARD				ERMARD					ZC3H12A			7937314	PGGHG	0.0330154	0.394926	-0.35214	0.783421	0.783421			PGGHG	0.0330154	0.394926	-0.35214	0.783421	0.783421			ZC3H12A	0.00474089	0.280129	0.784191	1.72213	1.72213
		TAS2R20	TAS2R20				TAS2R20					C7orf69			8054758	DDX11L9///DDX11L5///DDX11L1///DDX11L10///DDX11L16///DDX11L2///DDX11L5	0.00807778	0.302282	-0.352077	0.783455	0.783455			DDX11L9///DDX11L5///DDX11L1///DDX11L10///DDX11L16///DDX11L2///DDX11L5	0.00807778	0.302282	-0.352077	0.783455	0.783455			C7orf69	0.0029091	0.256899	0.785191	1.72332	1.72332
		ZNHIT6	ZNHIT6				ZNHIT6					MIR4435-2HG			8042874	TTC31	0.00298315	0.257162	-0.35196	0.783519	0.783519			TTC31	0.00298315	0.257162	-0.35196	0.783519	0.783519			MIR4435-2HG///LINC00152	0.0134043	0.335141	0.786843	1.72529	1.72529
		ZNF383	ZNF383				ZNF383					CLCN4			8011734	CHRNE	0.038865	0.410375	-0.351753	0.783631	0.783631			CHRNE	0.038865	0.410375	-0.351753	0.783631	0.783631			CLCN4	0.000188692	0.16483	0.78689	1.72535	1.72535
		ZNF558	ZNF558				ZNF558					IGHM			8123467	ERMARD	0.0365342	0.406479	-0.351001	0.78404	0.78404			ERMARD	0.0365342	0.406479	-0.351001	0.78404	0.78404			IGHM///IGHV3-48///IGHV3-69-1	0.0156658	0.341868	0.792546	1.73213	1.73213
		ADAM21P1	ADAM21P1				ADAM21P1					CLIC1			7961285	TAS2R20	0.0350669	0.401629	-0.350889	0.784101	0.784101			TAS2R20	0.0350669	0.401629	-0.350889	0.784101	0.784101			CLIC1	0.0132023	0.335055	0.797697	1.73832	1.73832
		SLX4IP	SLX4IP				SLX4IP					TRIM49C			7917359	ZNHIT6	0.00204053	0.237991	-0.350222	0.784463	0.784463			ZNHIT6	0.00204053	0.237991	-0.350222	0.784463	0.784463			TRIM49C///TRIM49B///TRIM49	0.0173467	0.352623	0.798747	1.73959	1.73959
		PRKAR2B	PRKAR2B				PRKAR2B					ACTA2			8028227	ZNF383	0.012392	0.330941	-0.350151	0.784502	0.784502			ZNF383	0.012392	0.330941	-0.350151	0.784502	0.784502			ACTA2	7.35085e-05	0.128462	0.801322	1.7427	1.7427
		LRRC37B	LRRC37B				LRRC37B					CHMP1B			8033667	ZNF558	0.0225573	0.368044	-0.349988	0.784591	0.784591			ZNF558	0.0225573	0.368044	-0.349988	0.784591	0.784591			CHMP1B	0.008133	0.302282	0.802574	1.74421	1.74421
		THOC1	THOC1				THOC1					C15orf48			7979904	ADAM21P1///ADAM21	0.0410669	0.413756	-0.349864	0.784658	0.784658			ADAM21P1///ADAM21	0.0410669	0.413756	-0.349864	0.784658	0.784658			C15orf48	0.0247934	0.371718	0.807335	1.74998	1.74998
		TRMT5	TRMT5				TRMT5					SNORA69			8060977	SLX4IP	0.00487115	0.282384	-0.349367	0.784928	0.784928			SLX4IP	0.00487115	0.282384	-0.349367	0.784928	0.784928			SNORA69	0.0186784	0.357433	0.809605	1.75273	1.75273
		SYAP1	SYAP1				SYAP1					SYT15			8135378	PRKAR2B	0.0322374	0.391997	-0.348894	0.785186	0.785186			PRKAR2B	0.0322374	0.391997	-0.348894	0.785186	0.785186			SYT15	0.0276905	0.382743	0.814197	1.75832	1.75832
		KCTD3	KCTD3				KCTD3					NOCT			8006336	LRRC37B	0.0221866	0.368044	-0.348208	0.785559	0.785559			LRRC37B	0.0221866	0.368044	-0.348208	0.785559	0.785559			NOCT	0.00234059	0.238726	0.825952	1.7727	1.7727
		ARPC4-TTLL3	ARPC4-TTLL3				ARPC4-TTLL3					NEDD9			8021924	THOC1	0.00337796	0.262449	-0.348049	0.785646	0.785646			THOC1	0.00337796	0.262449	-0.348049	0.785646	0.785646			NEDD9	0.0454625	0.421346	0.834012	1.78264	1.78264
		ATG4C	ATG4C				ATG4C					CALB2			7979516	TRMT5	0.0325687	0.393507	-0.348018	0.785663	0.785663			TRMT5	0.0325687	0.393507	-0.348018	0.785663	0.785663			CALB2	0.0475924	0.42607	0.839773	1.78977	1.78977
		TMEM119	TMEM119				TMEM119					MIR27A			8166219	SYAP1	0.021387	0.366926	-0.347933	0.785709	0.785709			SYAP1	0.021387	0.366926	-0.347933	0.785709	0.785709			MIR27A	0.0110123	0.322962	0.840611	1.79081	1.79081
		TRO	TRO				TRO					NRP2			7909745	KCTD3	0.0122345	0.329781	-0.347916	0.785718	0.785718			KCTD3	0.0122345	0.329781	-0.347916	0.785718	0.785718			NRP2	0.00767297	0.300778	0.841324	1.79169	1.79169
		IL1RL2	IL1RL2				IL1RL2					LOXL4			8077612	ARPC4-TTLL3///TTLL3	0.0282279	0.383664	-0.346968	0.786235	0.786235			ARPC4-TTLL3///TTLL3	0.0282279	0.383664	-0.346968	0.786235	0.786235			LOXL4	0.0371312	0.40791	0.841975	1.7925	1.7925
		LOC100128288	LOC100128288				LOC100128288					EZR			7901895	ATG4C	0.0157392	0.341868	-0.346204	0.786651	0.786651			ATG4C	0.0157392	0.341868	-0.346204	0.786651	0.786651			EZR///ROS1	0.00763866	0.300778	0.843752	1.79471	1.79471
		ARGLU1	ARGLU1				ARGLU1					CDH13			7966122	TMEM119	0.0436786	0.419704	-0.346131	0.786691	0.786691			TMEM119	0.0436786	0.419704	-0.346131	0.786691	0.786691			CDH13	0.00629983	0.291951	0.843955	1.79496	1.79496
		LDAH	LDAH				LDAH					RNU11			8167835	TRO	0.0150554	0.338556	-0.346028	0.786747	0.786747			TRO	0.0150554	0.338556	-0.346028	0.786747	0.786747			RNU11	0.00295558	0.257162	0.845922	1.79741	1.79741
		FOPNL	FOPNL				FOPNL					ZMAT1			8044008	IL1RL2	0.037212	0.408225	-0.344624	0.787513	0.787513			IL1RL2	0.037212	0.408225	-0.344624	0.787513	0.787513			ZMAT1	0.00607402	0.291798	0.84596	1.79746	1.79746
		PAMR1	PAMR1				PAMR1					HIST1H4E			8012464	LOC100128288	0.0104037	0.31916	-0.344623	0.787514	0.787514			LOC100128288	0.0104037	0.31916	-0.344623	0.787514	0.787514			HIST1H4E	0.0109391	0.321841	0.850169	1.80271	1.80271
		ZNF547	ZNF547				ZNF547					SLC12A8			7972723	ARGLU1	0.004017	0.269996	-0.344499	0.787582	0.787582			ARGLU1	0.004017	0.269996	-0.344499	0.787582	0.787582			SLC12A8	0.00994095	0.31562	0.851629	1.80454	1.80454
		SNORD116-14	SNORD116-14				SNORD116-14					ERG			8050608	LDAH	0.0405674	0.412319	-0.344491	0.787586	0.787586			LDAH	0.0405674	0.412319	-0.344491	0.787586	0.787586			ERG	0.0139751	0.335442	0.852092	1.80512	1.80512
		GXYLT1	GXYLT1				GXYLT1					RBM3			7999718	FOPNL	0.0190108	0.358091	-0.344447	0.78761	0.78761			FOPNL	0.0190108	0.358091	-0.344447	0.78761	0.78761			RBM3	0.000454077	0.183563	0.855213	1.80903	1.80903
		ZNF503-AS2	ZNF503-AS2				ZNF503-AS2					ANKRD30B			8017173	TBC1D3I///TBC1D3E///LOC101060389///TBC1D3L///TBC1D3K///TBC1D3G///TBC1D3H///TBC1D3///TBC1D3P1-DHX40P1///TBC1D3P2///TBC1D3C///TBC1D3B///TBC1D3F	0.0281951	0.383664	-0.344205	0.787742	0.787742			TBC1D3I///TBC1D3E///LOC101060389///TBC1D3L///TBC1D3K///TBC1D3G///TBC1D3H///TBC1D3///TBC1D3P1-DHX40P1///TBC1D3P2///TBC1D3C///TBC1D3B///TBC1D3F	0.0281951	0.383664	-0.344205	0.787742	0.787742			ANKRD30B	0.0232658	0.368647	0.857222	1.81155	1.81155
		RECQL5	RECQL5				RECQL5					KBTBD8			7947512	PAMR1	0.0125249	0.332025	-0.344079	0.787811	0.787811			PAMR1	0.0125249	0.332025	-0.344079	0.787811	0.787811			KBTBD8	0.000568623	0.183563	0.861913	1.81745	1.81745
		PGBD2	PGBD2				PGBD2					C11orf96			8031732	ZNF547///TRAPPC2B	0.00839068	0.302282	-0.343918	0.787899	0.787899			ZNF547///TRAPPC2B	0.00839068	0.302282	-0.343918	0.787899	0.787899			C11orf96	0.000560211	0.183563	0.867561	1.82458	1.82458
		SNORD116-22	SNORD116-22				SNORD116-22					JUNB			7981976	SNORD116-14	0.0215843	0.366926	-0.343441	0.788159	0.788159			SNORD116-14	0.0215843	0.366926	-0.343441	0.788159	0.788159			JUNB	0.00449844	0.27969	0.8772	1.83681	1.83681
		ZBTB26	ZBTB26				ZBTB26					DUSP2			7962349	GXYLT1	0.0373656	0.408391	-0.342637	0.788599	0.788599			GXYLT1	0.0373656	0.408391	-0.342637	0.788599	0.788599			DUSP2	0.00103543	0.215055	0.893695	1.85793	1.85793
		MSL3	MSL3				MSL3					ST8SIA4			7928531	ZNF503-AS2	0.0362516	0.405487	-0.34235	0.788756	0.788756			ZNF503-AS2	0.0362516	0.405487	-0.34235	0.788756	0.788756			ST8SIA4	0.0290838	0.384735	0.900854	1.86717	1.86717
		U2AF1L4	U2AF1L4				U2AF1L4					NCKAP5			8018400	RECQL5	0.00478228	0.280836	-0.341552	0.789192	0.789192			RECQL5	0.00478228	0.280836	-0.341552	0.789192	0.789192			NCKAP5	0.00791228	0.302282	0.904421	1.87179	1.87179
		RCCD1	RCCD1				RCCD1					UBD			7911301	PGBD2	0.0421601	0.416921	-0.341415	0.789267	0.789267			PGBD2	0.0421601	0.416921	-0.341415	0.789267	0.789267			UBD	0.0355406	0.403638	0.905156	1.87275	1.87275
		SLC25A30	SLC25A30				SLC25A30					BTG2			7981986	SNORD116-22///SNORD116-21///SNORD116-20///SNORD116-18///SNORD116-17///SNORD116-16///SNORD116-15///SNORD116-14///SNORD116-19///SNRPN	0.0126481	0.332101	-0.341201	0.789384	0.789384			SNORD116-22///SNORD116-21///SNORD116-20///SNORD116-18///SNORD116-17///SNORD116-16///SNORD116-15///SNORD116-14///SNORD116-19///SNRPN	0.0126481	0.332101	-0.341201	0.789384	0.789384			BTG2	0.02146	0.366926	0.905835	1.87363	1.87363
		NEK9	NEK9				NEK9					PER1			8164002	ZBTB26	0.0039503	0.268795	-0.341083	0.789448	0.789448			ZBTB26	0.0039503	0.268795	-0.341083	0.789448	0.789448			PER1	0.024332	0.370578	0.907226	1.87544	1.87544
		CHN2	CHN2				CHN2					PDE5A			8166015	MSL3	0.032248	0.391997	-0.340375	0.789836	0.789836			MSL3	0.032248	0.391997	-0.340375	0.789836	0.789836			PDE5A	0.0197663	0.362465	0.919837	1.8919	1.8919
		ZNF90	ZNF90				ZNF90					SUGCT			8036143	U2AF1L4	0.0208331	0.36595	-0.340369	0.789839	0.789839			U2AF1L4	0.0208331	0.36595	-0.340369	0.789839	0.789839			SUGCT	0.000134886	0.16483	0.924753	1.89836	1.89836
		LINC00174	LINC00174				LINC00174					EDN1			7986186	RCCD1	0.00454868	0.27969	-0.340077	0.789999	0.789999			RCCD1	0.00454868	0.27969	-0.340077	0.789999	0.789999			EDN1	0.025739	0.374394	0.928653	1.9035	1.9035
		CEP57	CEP57				CEP57					SAT1			7971388	SLC25A30	0.0285035	0.383891	-0.339956	0.790066	0.790066			SLC25A30	0.0285035	0.383891	-0.339956	0.790066	0.790066			SAT1	0.00179666	0.2351	0.937832	1.91565	1.91565
		FAM138E	FAM138E				FAM138E					ANXA3			7980271	NEK9	0.00294056	0.257162	-0.339915	0.790088	0.790088			NEK9	0.00294056	0.257162	-0.339915	0.790088	0.790088			ANXA3	0.0300669	0.386608	0.94704	1.92791	1.92791
		POT1	POT1				POT1					CCNL1			8132013	CHN2	0.0138714	0.335442	-0.339417	0.790361	0.790361			CHN2	0.0138714	0.335442	-0.339417	0.790361	0.790361			CCNL1	0.000731939	0.190782	0.95144	1.9338	1.9338
		FAM223A	FAM223A				FAM223A					TCF21			8027254	ZNF90	0.0492637	0.428992	-0.338358	0.790941	0.790941			ZNF90	0.0492637	0.428992	-0.338358	0.790941	0.790941			TCF21	0.00466392	0.27969	0.962627	1.94886	1.94886
		DNA2	DNA2				DNA2					SGK1			8139873	LINC00174	0.031517	0.39101	-0.337706	0.791298	0.791298			LINC00174	0.031517	0.39101	-0.337706	0.791298	0.791298			SGK1	0.000334728	0.173976	0.97261	1.96239	1.96239
		ACRC	ACRC				ACRC					PTPRB			7943297	CEP57	0.0391257	0.410541	-0.337576	0.79137	0.79137			CEP57	0.0391257	0.410541	-0.337576	0.79137	0.79137			PTPRB	0.00526115	0.284357	0.977021	1.9684	1.9684
		TXNL4B	TXNL4B				TXNL4B					PCSK6			8044643	FAM138E///FAM138D///FAM138C///FAM138B///FAM138A///FAM138F	0.0243643	0.370578	-0.337326	0.791507	0.791507			FAM138E///FAM138D///FAM138C///FAM138B///FAM138A///FAM138F	0.0243643	0.370578	-0.337326	0.791507	0.791507			PCSK6	0.0454578	0.421346	0.977892	1.96959	1.96959
		IP6K2	IP6K2				IP6K2					GALNT3			8142697	POT1	0.00755217	0.300045	-0.336491	0.791965	0.791965			POT1	0.00755217	0.300045	-0.336491	0.791965	0.791965			GALNT3	0.0147067	0.337649	0.979465	1.97173	1.97173
		ZNF37A	ZNF37A				ZNF37A					LOC541472			8176155	FAM223A///FAM223B	0.0419245	0.41668	-0.336381	0.792026	0.792026			FAM223A///FAM223B	0.0419245	0.41668	-0.336381	0.792026	0.792026			LOC541472	0.00662149	0.292198	0.981296	1.97424	1.97424
		TBCE	TBCE				TBCE					NTN4			7934026	DNA2	0.0150856	0.338599	-0.335943	0.792266	0.792266			DNA2	0.0150856	0.338599	-0.335943	0.792266	0.792266			NTN4	0.0157379	0.341868	0.994061	1.99178	1.99178
		TAS2R5	TAS2R5				TAS2R5					GADD45B			8168345	ACRC	0.0133206	0.335141	-0.335934	0.792271	0.792271			ACRC	0.0133206	0.335141	-0.335934	0.792271	0.792271			GADD45B	0.00783138	0.302282	1.00427	2.00592	2.00592
		FN3KRP	FN3KRP				FN3KRP					IER3			8002660	TXNL4B	0.0111725	0.323497	-0.335796	0.792347	0.792347			TXNL4B	0.0111725	0.323497	-0.335796	0.792347	0.792347			IER3	0.0317799	0.391597	1.00451	2.00627	2.00627
		ARL14EP	ARL14EP				ARL14EP					DMD			8087201	IP6K2	0.024803	0.371718	-0.335635	0.792435	0.792435			IP6K2	0.024803	0.371718	-0.335635	0.792435	0.792435			DMD	0.00465418	0.27969	1.00518	2.0072	2.0072
		GCLM	GCLM				GCLM					LOC101929829			7927071	ZNF37A	0.00543269	0.287787	-0.335254	0.792645	0.792645			ZNF37A	0.00543269	0.287787	-0.335254	0.792645	0.792645			LOC101929829///CYP2D6	0.00291939	0.257105	1.00736	2.01023	2.01023
		RFESD	RFESD				RFESD					NCAM1			7910651	TBCE	0.00861757	0.304449	-0.334446	0.793089	0.793089			TBCE	0.00861757	0.304449	-0.334446	0.793089	0.793089			NCAM1	0.00372485	0.265179	1.01575	2.02196	2.02196
		MMAA	MMAA				MMAA					WISP1			8136647	TAS2R5	0.0215673	0.366926	-0.334103	0.793277	0.793277			TAS2R5	0.0215673	0.366926	-0.334103	0.793277	0.793277			WISP1	0.00149923	0.226245	1.04131	2.05809	2.05809
		LOC100133315	LOC100133315				LOC100133315					GSTT2B			8010832	FN3KRP	0.0392562	0.410783	-0.333977	0.793346	0.793346			FN3KRP	0.0392562	0.410783	-0.333977	0.793346	0.793346			GSTT2B///GSTT2	0.0323974	0.39262	1.04314	2.06071	2.06071
		SETDB1	SETDB1				SETDB1					LOC102724428			7939087	ARL14EP	0.0491341	0.428859	-0.333648	0.793527	0.793527			ARL14EP	0.0491341	0.428859	-0.333648	0.793527	0.793527			LOC102724428///SIK1	0.00205421	0.237991	1.04785	2.06744	2.06744
		HBB	HBB				HBB					MYEF2			7917779	GCLM	0.0260668	0.375599	-0.333596	0.793556	0.793556			GCLM	0.0260668	0.375599	-0.333596	0.793556	0.793556			MYEF2	0.000392529	0.181242	1.05248	2.07409	2.07409
		MGST1	MGST1				MGST1					SHTN1			8106978	RFESD	0.0242788	0.370578	-0.333504	0.793607	0.793607			RFESD	0.0242788	0.370578	-0.333504	0.793607	0.793607			SHTN1	0.000360646	0.173976	1.05481	2.07745	2.07745
		DYNLRB2	DYNLRB2				DYNLRB2					TFAP2A			8097670	MMAA	0.00768357	0.300778	-0.333241	0.793751	0.793751			MMAA	0.00768357	0.300778	-0.333241	0.793751	0.793751			TFAP2A	0.0294703	0.386362	1.06499	2.09215	2.09215
		LTA4H	LTA4H				LTA4H					ITGBL1			7950082	LOC100133315	0.0307447	0.388934	-0.333027	0.793869	0.793869			LOC100133315	0.0307447	0.388934	-0.333027	0.793869	0.793869			ITGBL1	0.00837649	0.302282	1.07235	2.10285	2.10285
		PAXBP1	PAXBP1				PAXBP1					CDK15			7905258	SETDB1	0.0335796	0.396316	-0.332952	0.79391	0.79391			SETDB1	0.0335796	0.396316	-0.332952	0.79391	0.79391			CDK15	0.0140322	0.335442	1.07391	2.10514	2.10514
		INO80B-WBP1	INO80B-WBP1				INO80B-WBP1					DUSP5			7946033	HBB	0.00935929	0.310556	-0.332765	0.794013	0.794013			HBB	0.00935929	0.310556	-0.332765	0.794013	0.794013			DUSP5	0.0050768	0.284357	1.07642	2.10879	2.10879
		FXYD6-FXYD2	FXYD6-FXYD2				FXYD6-FXYD2					SOD2			7954196	MGST1	0.0200408	0.36349	-0.33263	0.794088	0.794088			MGST1	0.0200408	0.36349	-0.33263	0.794088	0.794088			SOD2	0.0490095	0.428581	1.08309	2.11856	2.11856
		ANKMY2	ANKMY2				ANKMY2					FLG			7997374	DYNLRB2	0.0213716	0.366926	-0.33254	0.794137	0.794137			DYNLRB2	0.0213716	0.366926	-0.33254	0.794137	0.794137			FLG	0.0231147	0.368647	1.09443	2.13528	2.13528
		FAM206A	FAM206A				FAM206A					LRRFIP1			7965627	LTA4H	0.00950208	0.311938	-0.332525	0.794145	0.794145			LTA4H	0.00950208	0.311938	-0.332525	0.794145	0.794145			LRRFIP1	0.000524635	0.183563	1.0997	2.1431	2.1431
		ZNF808	ZNF808				ZNF808					ST6GALNAC5			8070046	PAXBP1	0.0283402	0.383757	-0.332087	0.794387	0.794387			PAXBP1	0.0283402	0.383757	-0.332087	0.794387	0.794387			ST6GALNAC5	0.0122189	0.329781	1.10827	2.15587	2.15587
		KLHL41	KLHL41				KLHL41					HSPA2			8053599	INO80B-WBP1///WBP1	0.0118979	0.327974	-0.331263	0.79484	0.79484			INO80B-WBP1///WBP1	0.0118979	0.327974	-0.331263	0.79484	0.79484			HSPA2	0.0278092	0.382743	1.11985	2.17325	2.17325
		ABHD14A	ABHD14A				ABHD14A					CPA4			7951977	FXYD6-FXYD2///FXYD6	0.0129785	0.334593	-0.330942	0.795017	0.795017			FXYD6-FXYD2///FXYD6	0.0129785	0.334593	-0.330942	0.795017	0.795017			CPA4	0.0297742	0.386608	1.13125	2.19048	2.19048
		USF1	USF1				USF1					PLK2			8138370	ANKMY2	0.0179386	0.353547	-0.329926	0.795577	0.795577			ANKMY2	0.0179386	0.353547	-0.329926	0.795577	0.795577			PLK2	0.000332849	0.173976	1.13668	2.19875	2.19875
		EIF2A	EIF2A				EIF2A					IGF2BP1			8157144	FAM206A	0.0183247	0.355867	-0.329173	0.795993	0.795993			FAM206A	0.0183247	0.355867	-0.329173	0.795993	0.795993			IGF2BP1	0.00580777	0.289695	1.13822	2.20109	2.20109
		HPS4	HPS4				HPS4					CCL20			8030946	ZNF808	0.0156131	0.34154	-0.328917	0.796134	0.796134			ZNF808	0.0156131	0.34154	-0.328917	0.796134	0.796134			CCL20	0.0149078	0.338283	1.14289	2.20822	2.20822
		TRIM41	TRIM41				TRIM41					BAMBI			8046160	KLHL41	0.0306777	0.388837	-0.328729	0.796238	0.796238			KLHL41	0.0306777	0.388837	-0.328729	0.796238	0.796238			BAMBI	0.00151786	0.226245	1.1468	2.21423	2.21423
		MTMR11	MTMR11				MTMR11					PDE11A			8080162	ABHD14A	0.0166064	0.349494	-0.328249	0.796502	0.796502			ABHD14A	0.0166064	0.349494	-0.328249	0.796502	0.796502			PDE11A	0.021571	0.366926	1.15064	2.22012	2.22012
[truncated: 1,782 more rows]

## Sheet: GSE59034
Total DEGs	8828	GeneSymbol	GeneSymbol Trimmed		Downregulated DEGs	1286	Gene			Upregulated DEGs	2106	Gene	symbol		Gene.symbol	adj.P.Val	P.Value	logFC	FC	FC		downreg	Gene.symbol	adj.P.Val	P.Value	logFC	FC	FC		upreg	Gene.symbol	adj.P.Val	P.Value	logFC	FC	FC
[truncated: 8,958 more rows]

[truncated: 12 more sheets: GSE25401_done, GSE27951_done, GSE88837_visc, GSE24883.visceral, GSE18897_blood, GSE109597_blood, GSE474_skeletal, GSE22435_skeletal, GSE45745_skeletal, GSE48452_liver, GSE15653_liver, Table2]
