# Supplementary material for: Tissue-Specific Multi-Omics Integration Demonstrates Molecular Signatures Connecting Obesity to Immune Vulnerability
Source: Metabolites. 2026 Jan 27;16(2):95. doi: 10.3390/metabo16020095 (PMC12943377; doi:10.3390/metabo16020095)
Supplement: Supplementary file 1 [file metabolites-16-00095-s001.zip › Supplementary_File S1_Metadata_tissue_transcriptome.xlsx]

## Sheet: GSE474
geo_accession	type	source_name_ch1	organism_ch1	molecule_ch1	taxid_ch1	description	platform_id
GSM3979	RNA	Human skeletal muscle	Homo sapiens	total RNA	9606	Sample is skeletal muscle from morbidly obese patient undergoing elective abdominal surgery	GPL96
GSM3980	RNA	Human skeletal muscle	Homo sapiens	total RNA	9606	Sample is skeletal muscle from a morbidly obese patient undergoing elective abdominal surgery	GPL96
GSM3981	RNA	Human skeletal muscle	Homo sapiens	total RNA	9606	Sample is skeletal muscle from morbidly obese patient undergoing elective abdominal surgery	GPL96
GSM3982	RNA	Human skeletal muscle	Homo sapiens	total RNA	9606	Sample is skeletal muscle from a morbidly obese patient undergoing elective abdominal surgery	GPL96
GSM3983	RNA	Human skeletal muscle	Homo sapiens	total RNA	9606	Sample is skeletal muscle from a morbidly obese patient undergoing elective abdominal surgery	GPL96
GSM3984	RNA	Human skeletal muscle	Homo sapiens	total RNA	9606	Sample is skeletal muscle from a morbidly obese patient undergoing elective abdominal surgery	GPL96
GSM3985	RNA	Human skeletal muscle	Homo sapiens	total RNA	9606	Sample is skeletal muscle from a morbidly obese patient undergoing elective abdominal surgery	GPL96
GSM3986	RNA	Human skeletal muscle	Homo sapiens	total RNA	9606	Sample is skeletal muscle from a morbidly obese patient undergoing elective abdominal surgery	GPL96
GSM3987	RNA	Human skeletal muscle	Homo sapiens	total RNA	9606	Sample is skeletal muscle from nonobese patient undergoing elective abdominal surgery	GPL96
GSM3988	RNA	Human skeletal muscle	Homo sapiens	total RNA	9606	Sample is skeletal muscle from nonobese patient undergoing elective abdominal surgery	GPL96
GSM3989	RNA	Human skeletal muscle	Homo sapiens	total RNA	9606	Sample is skeletal muscle from nonobese patient undergoing elective abdominal surgery	GPL96
GSM3990	RNA	Human skeletal muscle	Homo sapiens	total RNA	9606	Sample is skeletal muscle from nonobese patient undergoing elective abdominal surgery	GPL96
GSM3991	RNA	Human skeletal muscle	Homo sapiens	total RNA	9606	Sample is skeletal muscle from nonobese patient undergoing elective abdominal surgery	GPL96
GSM3992	RNA	Human skeletal muscle	Homo sapiens	total RNA	9606	Sample is skeletal muscle from nonobese patient undergoing elective abdominal surgery	GPL96
GSM3993	RNA	Human skeletal muscle	Homo sapiens	total RNA	9606	Sample is skeletal muscle from nonobese patient undergoing elective abdominal surgery	GPL96
GSM3994	RNA	Human skeletal muscle	Homo sapiens	total RNA	9606	Sample is skeletal muscle from nonobese patient undergoing elective abdominal surgery	GPL96
GSM3995	RNA	Human skeletal muscle	Homo sapiens	total RNA	9606	Sample is skeletal muscle from obese patient undergoing elective abdominal surgery	GPL96
GSM3996	RNA	Human skeletal muscle	Homo sapiens	total RNA	9606	Sample is skeletal muscle from an obese patient undergoing elective abdominal surgery	GPL96
GSM3997	RNA	Human skeletal muscle	Homo sapiens	total RNA	9606	Sample is skeletal muscle from an obese patient undergoing elective abdominal surgery	GPL96
GSM3998	RNA	Human skeletal muscle	Homo sapiens	total RNA	9606	Sample is skeletal muscle from an obese patient undergoing elective abdominal surgery	GPL96
GSM3999	RNA	Human skeletal muscle	Homo sapiens	total RNA	9606	Sample is skeletal muscle from obese patient undergoing elective abdominal surgery	GPL96
GSM4000	RNA	Human skeletal muscle	Homo sapiens	total RNA	9606	Sample is skeletal muscle from obese patient undergoing elective abdominal surgery	GPL96
GSM4001	RNA	Human skeletal muscle	Homo sapiens	total RNA	9606	Sample is skeletal muscle from obese patient undergoing elective abdominal surgery	GPL96
GSM4002	RNA	Human skeletal muscle	Homo sapiens	total RNA	9606	Sample is skeletal muscle from obese patient undergoing elective abdominal surgery	GPL96

## Sheet: GSE48964
geo_accession	type	source_name_ch1	organism_ch1	characteristics_ch1	characteristics_ch1.1	molecule_ch1	taxid_ch1	data_processing	platform_id	cells origin:ch1	individual characteristics:ch1
GSM1187673	RNA	ASC, obese patient (ASCmo)	Homo sapiens	cells origin: subcutaneous white adipose tissue	individual characteristics: Morbidly obese patient	total RNA	9606	The raw data (.CEL files) was processed using Robust Multi-array Average (RMA) algorithm, implemented by Expression Console 1.1.1. software (Affymetrix default settings).	GPL6244	subcutaneous white adipose tissue	Morbidly obese patient
GSM1187674	RNA	ASC, obese patient (ASCmo)	Homo sapiens	cells origin: subcutaneous white adipose tissue	individual characteristics: Morbidly obese patient	total RNA	9606	The raw data (.CEL files) was processed using Robust Multi-array Average (RMA) algorithm, implemented by Expression Console 1.1.1. software (Affymetrix default settings).	GPL6244	subcutaneous white adipose tissue	Morbidly obese patient
GSM1187675	RNA	ASC, obese patient (ASCmo)	Homo sapiens	cells origin: subcutaneous white adipose tissue	individual characteristics: Morbidly obese patient	total RNA	9606	The raw data (.CEL files) was processed using Robust Multi-array Average (RMA) algorithm, implemented by Expression Console 1.1.1. software (Affymetrix default settings).	GPL6244	subcutaneous white adipose tissue	Morbidly obese patient
GSM1187676	RNA	ASC, non-obese individual (ASCn)	Homo sapiens	cells origin: subcutaneous white adipose tissue	individual characteristics: Non-obese individual	total RNA	9606	The raw data (.CEL files) was processed using Robust Multi-array Average (RMA) algorithm, implemented by Expression Console 1.1.1. software (Affymetrix default settings).	GPL6244	subcutaneous white adipose tissue	Non-obese individual
GSM1187677	RNA	ASC, non-obese individual (ASCn)	Homo sapiens	cells origin: subcutaneous white adipose tissue	individual characteristics: Non-obese individual	total RNA	9606	The raw data (.CEL files) was processed using Robust Multi-array Average (RMA) algorithm, implemented by Expression Console 1.1.1. software (Affymetrix default settings).	GPL6244	subcutaneous white adipose tissue	Non-obese individual
GSM1187678	RNA	ASC, non-obese individual (ASCn)	Homo sapiens	cells origin: subcutaneous white adipose tissue	individual characteristics: Non-obese individual	total RNA	9606	The raw data (.CEL files) was processed using Robust Multi-array Average (RMA) algorithm, implemented by Expression Console 1.1.1. software (Affymetrix default settings).	GPL6244	subcutaneous white adipose tissue	Non-obese individual

## Sheet: GSE15653
geo_accession	type	source_name_ch1	organism_ch1	characteristics_ch1	characteristics_ch1.1	characteristics_ch1.2	characteristics_ch1.3	characteristics_ch1.4	characteristics_ch1.5	characteristics_ch1.8	characteristics_ch1.9	characteristics_ch1.10	molecule_ch1	taxid_ch1	platform_id	age:ch1	body mass index (kg/m2):ch1	cholesterol:ch1	fasting glucose:ch1	fasting insulin:ch1	gender:ch1	hdl:ch1	hemoglobin a1c:ch1	sg:ch1	si:ch1	triglycerides:ch1
GSM391693	RNA	liver	Homo sapiens	gender: Female	age: 52	body mass index (kg/m2): na	hemoglobin a1c: 5.6	fasting glucose: 105.0	fasting insulin: 9.3	cholesterol: na	triglycerides: na	hdl: na	total RNA	9606	GPL96	52	na	na	105.0	9.3	Female	na	5.6	na	na	na
GSM391694	RNA	liver	Homo sapiens	gender: Female	age: 26	body mass index (kg/m2): 21.4	hemoglobin a1c: 4.8	fasting glucose: 76.0	fasting insulin: 2.1	cholesterol: na	triglycerides: na	hdl: na	total RNA	9606	GPL96	26	21.4	na	76.0	2.1	Female	na	4.8	na	na	na
GSM391697	RNA	liver	Homo sapiens	gender: Female	age: 35	body mass index (kg/m2): 18.9	hemoglobin a1c: 5.4	fasting glucose: 74.0	fasting insulin: 3.4	cholesterol: na	triglycerides: na	hdl: na	total RNA	9606	GPL96	35	18.9	na	74.0	3.4	Female	na	5.4	na	na	na
GSM391698	RNA	liver	Homo sapiens	gender: Female	age: 52	body mass index (kg/m2): 45.7	hemoglobin a1c: 5.3	fasting glucose: 85.8	fasting insulin: 5.5	cholesterol: 196.0	triglycerides: 71.0	hdl: 49.0	total RNA	9606	GPL96	52	45.7	196.0	85.8	5.5	Female	49.0	5.3	0.0139	2.6	71.0
GSM391699	RNA	liver	Homo sapiens	gender: Female	age: 42	body mass index (kg/m2): 56.2	hemoglobin a1c: 5.0	fasting glucose: 100.5	fasting insulin: 52.2	cholesterol: 202.0	triglycerides: 154.0	hdl: 40.0	total RNA	9606	GPL96	42	56.2	202.0	100.5	52.2	Female	40.0	5.0	0.0175	0.2	154.0
GSM391700	RNA	liver	Homo sapiens	gender: Male	age: 36	body mass index (kg/m2): 50.9	hemoglobin a1c: 5.2	fasting glucose: 78.5	fasting insulin: 16.0	cholesterol: 121.0	triglycerides: 69.0	hdl: 40.0	total RNA	9606	GPL96	36	50.9	121.0	78.5	16.0	Male	40.0	5.2	0.0187	0.0	69.0
GSM391701	RNA	liver	Homo sapiens	gender: Female	age: 26	body mass index (kg/m2): 53.3	hemoglobin a1c: 5.1	fasting glucose: 85.0	fasting insulin: 12.9	cholesterol: na	triglycerides: na	hdl: na	total RNA	9606	GPL96	26	53.3	na	85.0	12.9	Female	na	5.1	na	na	na

## Sheet: GSE18897
title	geo_accession	type	source_name_ch1	organism_ch1	characteristics_ch1.3	molecule_ch1	platform_id	gender:ch1
DietSensitive _1 day_subject3	GSM468320	RNA	Whole blood	Homo sapiens	gender: Female	total RNA	GPL570	Female
DietSensitive _1 day_subject1	GSM468321	RNA	Whole blood	Homo sapiens	gender: Female	total RNA	GPL570	Female
DietSensitive _1 day_subject2	GSM468322	RNA	Whole blood	Homo sapiens	gender: Female	total RNA	GPL570	Female
DietSensitive _1 day_subject4	GSM468323	RNA	Whole blood	Homo sapiens	gender: Female	total RNA	GPL570	Female
DietSensitive _1 day_subject5	GSM468324	RNA	Whole blood	Homo sapiens	gender: Female	total RNA	GPL570	Female
DietSensitive _1 day_subject6	GSM468325	RNA	Whole blood	Homo sapiens	gender: Female	total RNA	GPL570	Female
DietSensitive _1 day_subject10	GSM468326	RNA	Whole blood	Homo sapiens	gender: Male	total RNA	GPL570	Male
DietSensitive _1 day_subject7	GSM468327	RNA	Whole blood	Homo sapiens	gender: Male	total RNA	GPL570	Male
DietSensitive _1 day_subject8	GSM468328	RNA	Whole blood	Homo sapiens	gender: Male	total RNA	GPL570	Male
DietSensitive _1 day_subject9	GSM468329	RNA	Whole blood	Homo sapiens	gender: Male	total RNA	GPL570	Male
DietResistant _1 day_subject1	GSM468350	RNA	Whole blood	Homo sapiens	gender: Female	total RNA	GPL570	Female
DietResistant _1 day_subject4	GSM468351	RNA	Whole blood	Homo sapiens	gender: Female	total RNA	GPL570	Female
DietResistant _1 day_subject6	GSM468352	RNA	Whole blood	Homo sapiens	gender: Female	total RNA	GPL570	Female
DietResistant _1 day_subject3	GSM468353	RNA	Whole blood	Homo sapiens	gender: Female	total RNA	GPL570	Female
DietResistant _1 day_subject5	GSM468354	RNA	Whole blood	Homo sapiens	gender: Female	total RNA	GPL570	Female
DietResistant _1 day_subject2	GSM468355	RNA	Whole blood	Homo sapiens	gender: Female	total RNA	GPL570	Female
DietResistant _1 day_subject9	GSM468356	RNA	Whole blood	Homo sapiens	gender: Male	total RNA	GPL570	Male
DietResistant _1 day_subject8	GSM468357	RNA	Whole blood	Homo sapiens	gender: Male	total RNA	GPL570	Male
DietResistant _1 day_subject7	GSM468358	RNA	Whole blood	Homo sapiens	gender: Male	total RNA	GPL570	Male
DietResistant _1 day_subject10	GSM468359	RNA	Whole blood	Homo sapiens	gender: Male	total RNA	GPL570	Male
Lean_1 day_subject5	GSM468380	RNA	Whole blood	Homo sapiens	gender: Female	total RNA	GPL570	Female
Lean_1 day_subject1	GSM468381	RNA	Whole blood	Homo sapiens	gender: Female	total RNA	GPL570	Female
Lean_1 day_subject3	GSM468382	RNA	Whole blood	Homo sapiens	gender: Female	total RNA	GPL570	Female
Lean_1 day_subject4	GSM468383	RNA	Whole blood	Homo sapiens	gender: Female	total RNA	GPL570	Female
Lean_1 day_subject2	GSM468384	RNA	Whole blood	Homo sapiens	gender: Female	total RNA	GPL570	Female
Lean_1 day_subject6	GSM468385	RNA	Whole blood	Homo sapiens	gender: Female	total RNA	GPL570	Female
Lean_1 day_subject7	GSM468386	RNA	Whole blood	Homo sapiens	gender: Male	total RNA	GPL570	Male
Lean_1 day_subject8	GSM468387	RNA	Whole blood	Homo sapiens	gender: Male	total RNA	GPL570	Male
Lean_1 day_subject10	GSM468388	RNA	Whole blood	Homo sapiens	gender: Male	total RNA	GPL570	Male
Lean_1 day_subject9	GSM468389	RNA	Whole blood	Homo sapiens	gender: Male	total RNA	GPL570	Male
Lean_1 day_subject14	GSM468390	RNA	Whole blood	Homo sapiens	gender: Female	total RNA	GPL570	Female
Lean_1 day_subject13	GSM468391	RNA	Whole blood	Homo sapiens	gender: Female	total RNA	GPL570	Female
Lean_1 day_subject11	GSM468392	RNA	Whole blood	Homo sapiens	gender: Female	total RNA	GPL570	Female
Lean_1 day_subject16	GSM468393	RNA	Whole blood	Homo sapiens	gender: Female	total RNA	GPL570	Female
Lean_1 day_subject12	GSM468394	RNA	Whole blood	Homo sapiens	gender: Female	total RNA	GPL570	Female
Lean_1 day_subject15	GSM468395	RNA	Whole blood	Homo sapiens	gender: Female	total RNA	GPL570	Female
Lean_1 day_subject19	GSM468396	RNA	Whole blood	Homo sapiens	gender: Male	total RNA	GPL570	Male
Lean_1 day_subject17	GSM468397	RNA	Whole blood	Homo sapiens	gender: Male	total RNA	GPL570	Male
Lean_1 day_subject20	GSM468398	RNA	Whole blood	Homo sapiens	gender: Male	total RNA	GPL570	Male
Lean_1 day_subject18	GSM468399	RNA	Whole blood	Homo sapiens	gender: Male	total RNA	GPL570	Male

## Sheet: GSE22435
title	geo_accession	type	source_name_ch1	organism_ch1	characteristics_ch1	characteristics_ch1.1	characteristics_ch1.2	characteristics_ch1.3	characteristics_ch1.4	characteristics_ch1.5	characteristics_ch1.6	characteristics_ch1.7	molecule_ch1	taxid_ch1	platform_id	age:ch1	bmi:ch1	fasting glucose:ch1	fasting insulin:ch1	hdl:ch1	subject:ch1	total cholesterol:ch1	total triglycerides:ch1
CONTROL_1	GSM557512	RNA	skeletal muscle	Homo sapiens	subject: control	age: 52	fasting glucose: 4.4	fasting insulin: 23.4	total cholesterol: 5.49	hdl: 1.50	total triglycerides: 0.92	bmi: 22.76	total RNA	9606	GPL570	52	22.76	4.4	23.4	1.50	control	5.49	0.92
CONTROL_2	GSM557514	RNA	skeletal muscle	Homo sapiens	subject: control	age: 56	fasting glucose: 3.7	fasting insulin: 18.0	total cholesterol: 6.18	hdl: 1.62	total triglycerides: 0.69	bmi: 22.95	total RNA	9606	GPL570	56	22.95	3.7	18.0	1.62	control	6.18	0.69
CONTROL_6	GSM557521	RNA	skeletal muscle	Homo sapiens	subject: control	age: 60	fasting glucose: 4.8	fasting insulin: 64.2	total cholesterol: 6.6	hdl: 1.41	total triglycerides: 1.19	bmi: 18.67	total RNA	9606	GPL570	60	18.67	4.8	64.2	1.41	control	6.6	1.19
CONTROL_7	GSM557522	RNA	skeletal muscle	Homo sapiens	subject: control	age: 63	fasting glucose: 5.3	fasting insulin: 69.6	total cholesterol: 6.22	hdl: 1.31	total triglycerides: 2.35	bmi: 33.33	total RNA	9606	GPL570	63	33.33	5.3	69.6	1.31	control	6.22	2.35
CONTROL_8	GSM557524	RNA	skeletal muscle	Homo sapiens	subject: control	age: 61	fasting glucose: 3.6	fasting insulin: na	total cholesterol: 5.8	hdl: 1.04	total triglycerides: 1.82	bmi: 33.28	total RNA	9606	GPL570	61	33.28	3.6	na	1.04	control	5.8	1.82
CONTROL_10	GSM557528	RNA	skeletal muscle	Homo sapiens	subject: control	age: 64	fasting glucose: 4.7	fasting insulin: na	total cholesterol: 5.63	hdl: 1.59	total triglycerides: 1.16	bmi: 35.75	total RNA	9606	GPL570	64	35.75	4.7	na	1.59	control	5.63	1.16

## Sheet: GSE24883
geo_accession	type	organism_ch1	characteristics_ch1	molecule_ch1	taxid_ch1	source_name_ch2	organism_ch2	characteristics_ch2.2	platform_id	agent:ch2	gender:ch2	tissue:ch2
GSM611331	RNA	Homo sapiens	agent: none	total RNA	9606	Human visceral adipose tissue, obese	Homo sapiens	tissue: visceral adipose tissue	GPL4133	obese	female	visceral adipose tissue
GSM611332	RNA	Homo sapiens	agent: none	total RNA	9606	Human visceral adipose tissue, obese	Homo sapiens	tissue: visceral adipose tissue	GPL4133	obese	female	visceral adipose tissue
GSM611333	RNA	Homo sapiens	agent: none	total RNA	9606	Human visceral adipose tissue, obese	Homo sapiens	tissue: visceral adipose tissue	GPL4133	obese	female	visceral adipose tissue
GSM611334	RNA	Homo sapiens	agent: none	total RNA	9606	Human visceral adipose tissue, obese	Homo sapiens	tissue: visceral adipose tissue	GPL4133	obese	female	visceral adipose tissue
GSM611335	RNA	Homo sapiens	agent: none	total RNA	9606	Human visceral adipose tissue, obese	Homo sapiens	tissue: visceral adipose tissue	GPL4133	obese	female	visceral adipose tissue
GSM611384	RNA	Homo sapiens	agent: none	total RNA	9606	Human visceral adipose tissue, obese	Homo sapiens	tissue: visceral adipose tissue	GPL4133	obese	female	visceral adipose tissue
GSM611385	RNA	Homo sapiens	agent: none	total RNA	9606	Human visceral adipose tissue, obese	Homo sapiens	tissue: visceral adipose tissue	GPL4133	obese	female	visceral adipose tissue
GSM611386	RNA	Homo sapiens	agent: none	total RNA	9606	Human visceral adipose tissue, obese	Homo sapiens	tissue: visceral adipose tissue	GPL4133	obese	female	visceral adipose tissue
GSM611389	RNA	Homo sapiens	agent: none	total RNA	9606	Human subcutaneous adipose tissue, obese	Homo sapiens	tissue: subcutaneous adipose tissue	GPL4133	obese	female	subcutaneous adipose tissue
GSM611390	RNA	Homo sapiens	agent: none	total RNA	9606	Human subcutaneous adipose tissue, obese	Homo sapiens	tissue: subcutaneous adipose tissue	GPL4133	obese	female	subcutaneous adipose tissue
GSM611398	RNA	Homo sapiens	agent: none	total RNA	9606	Human subcutaneous adipose tissue, obese	Homo sapiens	tissue: subcutaneous adipose tissue	GPL4133	obese	female	subcutaneous adipose tissue
GSM611423	RNA	Homo sapiens	agent: none	total RNA	9606	Human subcutaneous adipose tissue, obese	Homo sapiens	tissue: subcutaneous adipose tissue	GPL4133	obese	female	subcutaneous adipose tissue
GSM611424	RNA	Homo sapiens	agent: none	total RNA	9606	Human subcutaneous adipose tissue, obese	Homo sapiens	tissue: subcutaneous adipose tissue	GPL4133	obese	female	subcutaneous adipose tissue
GSM611461	RNA	Homo sapiens	agent: none	total RNA	9606	Human subcutaneous adipose tissue, obese	Homo sapiens	tissue: subcutaneous adipose tissue	GPL4133	obese	female	subcutaneous adipose tissue
GSM611462	RNA	Homo sapiens	agent: none	total RNA	9606	Human subcutaneous adipose tissue, obese	Homo sapiens	tissue: subcutaneous adipose tissue	GPL4133	obese	female	subcutaneous adipose tissue
GSM611463	RNA	Homo sapiens	agent: none	total RNA	9606	Human subcutaneous adipose tissue, obese	Homo sapiens	tissue: subcutaneous adipose tissue	GPL4133	obese	female	subcutaneous adipose tissue
GSM611526	RNA	Homo sapiens	agent: none	total RNA	9606	Human visceral adipose tissue, lean	Homo sapiens	tissue: visceral adipose tissue	GPL4133	lean	female	visceral adipose tissue
GSM611531	RNA	Homo sapiens	agent: none	total RNA	9606	Human visceral adipose tissue, lean	Homo sapiens	tissue: visceral adipose tissue	GPL4133	lean	female	visceral adipose tissue
GSM611535	RNA	Homo sapiens	agent: none	total RNA	9606	Human visceral adipose tissue, lean	Homo sapiens	tissue: visceral adipose tissue	GPL4133	lean	female	visceral adipose tissue
GSM611538	RNA	Homo sapiens	agent: none	total RNA	9606	Human visceral adipose tissue, lean	Homo sapiens	tissue: visceral adipose tissue	GPL4133	lean	female	visceral adipose tissue
GSM611541	RNA	Homo sapiens	agent: none	total RNA	9606	Human visceral adipose tissue, lean	Homo sapiens	tissue: visceral adipose tissue	GPL4133	lean	female	visceral adipose tissue
GSM611544	RNA	Homo sapiens	agent: none	total RNA	9606	Human visceral adipose tissue, lean	Homo sapiens	tissue: visceral adipose tissue	GPL4133	lean	female	visceral adipose tissue
GSM611546	RNA	Homo sapiens	agent: none	total RNA	9606	Human visceral adipose tissue, lean	Homo sapiens	tissue: visceral adipose tissue	GPL4133	lean	female	visceral adipose tissue
GSM611558	RNA	Homo sapiens	agent: none	total RNA	9606	Human visceral adipose tissue, lean	Homo sapiens	tissue: visceral adipose tissue	GPL4133	lean	female	visceral adipose tissue
GSM611561	RNA	Homo sapiens	agent: none	total RNA	9606	Human subcutaneous adipose tissue, lean	Homo sapiens	tissue: subcutaneous adipose tissue	GPL4133	lean	female	subcutaneous adipose tissue
GSM611571	RNA	Homo sapiens	agent: none	total RNA	9606	Human subcutaneous adipose tissue, lean	Homo sapiens	tissue: subcutaneous adipose tissue	GPL4133	lean	female	subcutaneous adipose tissue
GSM611576	RNA	Homo sapiens	agent: none	total RNA	9606	Human subcutaneous adipose tissue, lean	Homo sapiens	tissue: subcutaneous adipose tissue	GPL4133	lean	female	subcutaneous adipose tissue
GSM611579	RNA	Homo sapiens	agent: none	total RNA	9606	Human subcutaneous adipose tissue, lean	Homo sapiens	tissue: subcutaneous adipose tissue	GPL4133	lean	female	subcutaneous adipose tissue
GSM611585	RNA	Homo sapiens	agent: none	total RNA	9606	Human subcutaneous adipose tissue, lean	Homo sapiens	tissue: subcutaneous adipose tissue	GPL4133	lean	female	subcutaneous adipose tissue
GSM611589	RNA	Homo sapiens	agent: none	total RNA	9606	Human subcutaneous adipose tissue, lean	Homo sapiens	tissue: subcutaneous adipose tissue	GPL4133	lean	female	subcutaneous adipose tissue
GSM611963	RNA	Homo sapiens	agent: none	total RNA	9606	Human subcutaneous adipose tissue, lean	Homo sapiens	tissue: subcutaneous adipose tissue	GPL4133	lean	female	subcutaneous adipose tissue
GSM611964	RNA	Homo sapiens	agent: none	total RNA	9606	Human subcutaneous adipose tissue, lean	Homo sapiens	tissue: subcutaneous adipose tissue	GPL4133	lean	female	subcutaneous adipose tissue

## Sheet: GSE25401
title	geo_accession	source_name_ch1	organism_ch1	molecule_ch1	taxid_ch1	age:ch1	genotype:ch1	tissue:ch1
WAT_Nonobese [13]	GSM623761	Abdominal subcutaneous adipose tissue	Homo sapiens	total RNA	9606	68	female	White adipose tissue
WAT_Nonobese [24]	GSM623762	Abdominal subcutaneous adipose tissue	Homo sapiens	total RNA	9606	65	female	White adipose tissue
WAT_Nonobese [43]	GSM623763	Abdominal subcutaneous adipose tissue	Homo sapiens	total RNA	9606	43	female	White adipose tissue
WAT_Obese [48]	GSM623764	Abdominal subcutaneous adipose tissue	Homo sapiens	total RNA	9606	58	female	White adipose tissue
WAT_Nonobese [83]	GSM623765	Abdominal subcutaneous adipose tissue	Homo sapiens	total RNA	9606	72	female	White adipose tissue
WAT_Nonobese [101]	GSM623766	Abdominal subcutaneous adipose tissue	Homo sapiens	total RNA	9606	49	female	White adipose tissue
WAT_Obese [126]	GSM623767	Abdominal subcutaneous adipose tissue	Homo sapiens	total RNA	9606	66	female	White adipose tissue
WAT_Nonobese [134]	GSM623768	Abdominal subcutaneous adipose tissue	Homo sapiens	total RNA	9606	59	female	White adipose tissue
WAT_Nonobese [136]	GSM623769	Abdominal subcutaneous adipose tissue	Homo sapiens	total RNA	9606	35	female	White adipose tissue
WAT_Nonobese [199]	GSM623770	Abdominal subcutaneous adipose tissue	Homo sapiens	total RNA	9606	46	female	White adipose tissue
WAT_Nonobese [202]	GSM623771	Abdominal subcutaneous adipose tissue	Homo sapiens	total RNA	9606	48	female	White adipose tissue
WAT_Nonobese [398]	GSM623772	Abdominal subcutaneous adipose tissue	Homo sapiens	total RNA	9606	34	female	White adipose tissue
WAT_Nonobese [399]	GSM623773	Abdominal subcutaneous adipose tissue	Homo sapiens	total RNA	9606	36	female	White adipose tissue
WAT_Nonobese [404]	GSM623774	Abdominal subcutaneous adipose tissue	Homo sapiens	total RNA	9606	44	female	White adipose tissue
WAT_Nonobese [467]	GSM623775	Abdominal subcutaneous adipose tissue	Homo sapiens	total RNA	9606	46	female	White adipose tissue
WAT_Nonobese [469]	GSM623776	Abdominal subcutaneous adipose tissue	Homo sapiens	total RNA	9606	41	female	White adipose tissue
WAT_Obese [795]	GSM623777	Abdominal subcutaneous adipose tissue	Homo sapiens	total RNA	9606	64	female	White adipose tissue
WAT_Nonobese [828]	GSM623778	Abdominal subcutaneous adipose tissue	Homo sapiens	total RNA	9606	61	female	White adipose tissue
WAT_Obese [1116]	GSM623779	Abdominal subcutaneous adipose tissue	Homo sapiens	total RNA	9606	63	female	White adipose tissue
WAT_Obese [1529]	GSM623780	Abdominal subcutaneous adipose tissue	Homo sapiens	total RNA	9606	45	female	White adipose tissue
WAT_Nonobese [1732]	GSM623781	Abdominal subcutaneous adipose tissue	Homo sapiens	total RNA	9606	60	female	White adipose tissue
WAT_Nonobese [1892]	GSM623782	Abdominal subcutaneous adipose tissue	Homo sapiens	total RNA	9606	29	female	White adipose tissue
WAT_Obese [1914]	GSM623783	Abdominal subcutaneous adipose tissue	Homo sapiens	total RNA	9606	36	female	White adipose tissue
WAT_Obese [2343]	GSM623784	Abdominal subcutaneous adipose tissue	Homo sapiens	total RNA	9606	27	female	White adipose tissue
WAT_Obese [2636]	GSM623785	Abdominal subcutaneous adipose tissue	Homo sapiens	total RNA	9606	38	female	White adipose tissue
WAT_Nonobese [3604]	GSM623786	Abdominal subcutaneous adipose tissue	Homo sapiens	total RNA	9606	36	female	White adipose tissue
WAT_Obese [3651]	GSM623787	Abdominal subcutaneous adipose tissue	Homo sapiens	total RNA	9606	30	female	White adipose tissue
WAT_Obese [3655]	GSM623788	Abdominal subcutaneous adipose tissue	Homo sapiens	total RNA	9606	38	female	White adipose tissue
WAT_Nonobese [3664]	GSM623789	Abdominal subcutaneous adipose tissue	Homo sapiens	total RNA	9606	24	female	White adipose tissue
WAT_Obese [3698]	GSM623790	Abdominal subcutaneous adipose tissue	Homo sapiens	total RNA	9606	45	female	White adipose tissue
WAT_Obese [3708]	GSM623791	Abdominal subcutaneous adipose tissue	Homo sapiens	total RNA	9606	47	female	White adipose tissue
WAT_Nonobese [3712]	GSM623792	Abdominal subcutaneous adipose tissue	Homo sapiens	total RNA	9606	41	female	White adipose tissue
WAT_Obese [3725]	GSM623793	Abdominal subcutaneous adipose tissue	Homo sapiens	total RNA	9606	38	female	White adipose tissue
WAT_Obese [3731]	GSM623794	Abdominal subcutaneous adipose tissue	Homo sapiens	total RNA	9606	44	female	White adipose tissue
WAT_Obese [3825]	GSM623795	Abdominal subcutaneous adipose tissue	Homo sapiens	total RNA	9606	52	female	White adipose tissue
WAT_Nonobese [3988]	GSM623796	Abdominal subcutaneous adipose tissue	Homo sapiens	total RNA	9606	23	female	White adipose tissue
WAT_Nonobese [4082]	GSM623797	Abdominal subcutaneous adipose tissue	Homo sapiens	total RNA	9606	39	female	White adipose tissue
WAT_Nonobese [4203]	GSM623798	Abdominal subcutaneous adipose tissue	Homo sapiens	total RNA	9606	24	female	White adipose tissue
WAT_Obese [4264]	GSM623799	Abdominal subcutaneous adipose tissue	Homo sapiens	total RNA	9606	42	female	White adipose tissue
WAT_Obese [4275]	GSM623800	Abdominal subcutaneous adipose tissue	Homo sapiens	total RNA	9606	48	female	White adipose tissue
WAT_Obese [4281]	GSM623801	Abdominal subcutaneous adipose tissue	Homo sapiens	total RNA	9606	31	female	White adipose tissue
WAT_Obese [4595]	GSM623802	Abdominal subcutaneous adipose tissue	Homo sapiens	total RNA	9606	45	female	White adipose tissue
WAT_Nonobese [4613]	GSM623803	Abdominal subcutaneous adipose tissue	Homo sapiens	total RNA	9606	42	female	White adipose tissue
WAT_Obese [4615]	GSM623804	Abdominal subcutaneous adipose tissue	Homo sapiens	total RNA	9606	43	female	White adipose tissue
WAT_Obese [4625]	GSM623805	Abdominal subcutaneous adipose tissue	Homo sapiens	total RNA	9606	42	female	White adipose tissue
WAT_Nonobese [4635]	GSM623806	Abdominal subcutaneous adipose tissue	Homo sapiens	total RNA	9606	26	female	White adipose tissue
WAT_Obese [4639]	GSM623807	Abdominal subcutaneous adipose tissue	Homo sapiens	total RNA	9606	41	female	White adipose tissue
WAT_Obese [4640]	GSM623808	Abdominal subcutaneous adipose tissue	Homo sapiens	total RNA	9606	41	female	White adipose tissue
WAT_Obese [4642]	GSM623809	Abdominal subcutaneous adipose tissue	Homo sapiens	total RNA	9606	36	female	White adipose tissue
WAT_Obese [4645]	GSM623810	Abdominal subcutaneous adipose tissue	Homo sapiens	total RNA	9606	39	female	White adipose tissue
WAT_Obese [4648]	GSM623811	Abdominal subcutaneous adipose tissue	Homo sapiens	total RNA	9606	37	female	White adipose tissue
WAT_Obese [4649]	GSM623812	Abdominal subcutaneous adipose tissue	Homo sapiens	total RNA	9606	29	female	White adipose tissue
WAT_Obese [4659]	GSM623813	Abdominal subcutaneous adipose tissue	Homo sapiens	total RNA	9606	51	female	White adipose tissue
WAT_Obese [4810]	GSM623814	Abdominal subcutaneous adipose tissue	Homo sapiens	total RNA	9606	36	female	White adipose tissue
WAT_Obese [4872]	GSM623815	Abdominal subcutaneous adipose tissue	Homo sapiens	total RNA	9606	39	female	White adipose tissue
WAT_Nonobese [4873]	GSM623816	Abdominal subcutaneous adipose tissue	Homo sapiens	total RNA	9606	26	female	White adipose tissue

## Sheet: GSE27951
title	geo_accession	source_name_ch1	organism_ch1	characteristics_ch1	characteristics_ch1.1	characteristics_ch1.2	characteristics_ch1.3	characteristics_ch1.4	characteristics_ch1.5	characteristics_ch1.6	molecule_ch1	extract_protocol_ch1	taxid_ch1	age:ch1	bmi:ch1	clinical status:ch1	fasting glucose:ch1	fasting insulin:ch1	hba1c:ch1	vo2max ffm:ch1
adipose_tissue_NGT (15495)	GSM691122	subcutaneous adipose tissue	Homo sapiens	clinical status: NGT	bmi: 38.1	age: 22	fasting insulin: 117	fasting glucose: 5.2	hba1c: 5.5	vo2max ffm: 41	total RNA	Frozen tissue was homogenised in Trizol (Invitrogen) using a motor-driven homogenizer (Polytron, Kinematica, Newark, NY, USA). RNA was extracted according to manufacturer’s protocol.	9606	22	38.1	NGT	5.2	117	5.5	41
adipose_tissue_NGT (15497)	GSM691123	subcutaneous adipose tissue	Homo sapiens	clinical status: NGT	bmi: 35.3	age: 48	fasting insulin: 37	fasting glucose: 4.5	hba1c: 5.5	vo2max ffm: 27	total RNA	Frozen tissue was homogenised in Trizol (Invitrogen) using a motor-driven homogenizer (Polytron, Kinematica, Newark, NY, USA). RNA was extracted according to manufacturer’s protocol.	9606	48	35.3	NGT	4.5	37	5.5	27
adipose_tissue_NGT (15501)	GSM691124	subcutaneous adipose tissue	Homo sapiens	clinical status: NGT	bmi: 32.9	age: 39	fasting insulin: 62	fasting glucose: 5	hba1c: 5.7	vo2max ffm: 72	total RNA	Frozen tissue was homogenised in Trizol (Invitrogen) using a motor-driven homogenizer (Polytron, Kinematica, Newark, NY, USA). RNA was extracted according to manufacturer’s protocol.	9606	39	32.9	NGT	5	62	5.7	72
adipose_tissue_NGT (15594)	GSM691130	subcutaneous adipose tissue	Homo sapiens	clinical status: NGT	bmi: 37.4	age: 46	fasting insulin: 52	fasting glucose: 4.5	hba1c: 5.9	vo2max ffm: 39	total RNA	Frozen tissue was homogenised in Trizol (Invitrogen) using a motor-driven homogenizer (Polytron, Kinematica, Newark, NY, USA). RNA was extracted according to manufacturer’s protocol.	9606	46	37.4	NGT	4.5	52	5.9	39
adipose_tissue_NGT (15625)	GSM691131	subcutaneous adipose tissue	Homo sapiens	clinical status: NGT	bmi: 36.7	age: 45	fasting insulin: 59	fasting glucose: 5	hba1c: 5.7	vo2max ffm: 47	total RNA	Frozen tissue was homogenised in Trizol (Invitrogen) using a motor-driven homogenizer (Polytron, Kinematica, Newark, NY, USA). RNA was extracted according to manufacturer’s protocol.	9606	45	36.7	NGT	5	59	5.7	47
adipose_tissue_NGT (15655)	GSM691134	subcutaneous adipose tissue	Homo sapiens	clinical status: NGT	bmi: 33.2	age: 60	fasting insulin: 33	fasting glucose: 5.4	hba1c: 5.7	vo2max ffm: 26	total RNA	Frozen tissue was homogenised in Trizol (Invitrogen) using a motor-driven homogenizer (Polytron, Kinematica, Newark, NY, USA). RNA was extracted according to manufacturer’s protocol.	9606	60	33.2	NGT	5.4	33	5.7	26
adipose_tissue_NGT (16191)	GSM691143	subcutaneous adipose tissue	Homo sapiens	clinical status: NGT	bmi: 23.6	age: 37	fasting insulin: 35	fasting glucose: 5.5	hba1c: 5.5		total RNA	Frozen tissue was homogenised in Trizol (Invitrogen) using a motor-driven homogenizer (Polytron, Kinematica, Newark, NY, USA). RNA was extracted according to manufacturer’s protocol.	9606	37	23.6	NGT	5.5	35	5.5
adipose_tissue_NGT (16762)	GSM691153	subcutaneous adipose tissue	Homo sapiens	clinical status: NGT	bmi: 23.1	age: 42	fasting insulin: 28	fasting glucose: 5.1	hba1c: 5.4		total RNA	Frozen tissue was homogenised in Trizol (Invitrogen) using a motor-driven homogenizer (Polytron, Kinematica, Newark, NY, USA). RNA was extracted according to manufacturer’s protocol.	9606	42	23.1	NGT	5.1	28	5.4
adipose_tissue_NGT (17197)	GSM691154	subcutaneous adipose tissue	Homo sapiens	clinical status: NGT	bmi: 23.2	age: 64	fasting insulin: 26	fasting glucose: 4.9	hba1c: 5.3	vo2max ffm: 69	total RNA	Frozen tissue was homogenised in Trizol (Invitrogen) using a motor-driven homogenizer (Polytron, Kinematica, Newark, NY, USA). RNA was extracted according to manufacturer’s protocol.	9606	64	23.2	NGT	4.9	26	5.3	69

## Sheet: GSE45745
title	geo_accession	organism_ch1	characteristics_ch1	characteristics_ch1.1	molecule_ch1	description	platform_id	gender:ch1
NORMAL-WEIGHT-1	GSM1113560	Homo sapiens	gender: female	tissue: Vastus Lateralis Muscle	total RNA	Vastus Lateralis Gene expression data from lean female controls	GPL13667	female
NORMAL-WEIGHT-2	GSM1113561	Homo sapiens	gender: female	tissue: Vastus Lateralis Muscle	total RNA	Vastus Lateralis Gene expression data from lean female controls	GPL13667	female
NORMAL-WEIGHT-3	GSM1113562	Homo sapiens	gender: female	tissue: Vastus Lateralis Muscle	total RNA	Vastus Lateralis Gene expression data from lean female controls	GPL13667	female
NORMAL-WEIGHT-4	GSM1113563	Homo sapiens	gender: female	tissue: Vastus Lateralis Muscle	total RNA	Vastus Lateralis Gene expression data from lean female controls	GPL13667	female
NORMAL-WEIGHT-5	GSM1113564	Homo sapiens	gender: female	tissue: Vastus Lateralis Muscle	total RNA	Vastus Lateralis Gene expression data from lean female controls	GPL13667	female
NORMAL-WEIGHT-6	GSM1113565	Homo sapiens	gender: female	tissue: Vastus Lateralis Muscle	total RNA	Vastus Lateralis Gene expression data from lean female controls	GPL13667	female
PRE-GBP-1	GSM1113566	Homo sapiens	gender: female	tissue: Vastus Lateralis Muscle	total RNA	Vastus Lateralis Gene expression data from female patiens before GBP surgery	GPL13667	female
PRE-GBP-2	GSM1113567	Homo sapiens	gender: female	tissue: Vastus Lateralis Muscle	total RNA	Vastus Lateralis Gene expression data from female patiens before GBP surgery	GPL13667	female
PRE-GBP-3	GSM1113568	Homo sapiens	gender: female	tissue: Vastus Lateralis Muscle	total RNA	Vastus Lateralis Gene expression data from female patiens before GBP surgery	GPL13667	female
PRE-GBP-4	GSM1113569	Homo sapiens	gender: female	tissue: Vastus Lateralis Muscle	total RNA	Vastus Lateralis Gene expression data from female patiens before GBP surgery	GPL13667	female
PRE-GBP-5	GSM1113570	Homo sapiens	gender: female	tissue: Vastus Lateralis Muscle	total RNA	Vastus Lateralis Gene expression data from female patiens before GBP surgery	GPL13667	female

## Sheet: GSE48452
title	geo_accession	source_name_ch1	organism_ch1	molecule_ch1	taxid_ch1	platform_id	Sex:ch1	adiponectin:ch1	age:ch1	bariatric surgery:ch1	bmi:ch1	delta adipo:ch1	delta lar:ch1	delta leptin:ch1	fat:ch1	fibrosis:ch1	group:ch1	inflammation:ch1	lar:ch1	leptin:ch1	nas:ch1	other_id:ch1	tissue type:ch1
liver, C, A1359-01	GSM1178970	Control	Homo sapiens	total RNA	9606	GPL11532	male	9.24	53	NA	25.8	NA	NA	NA	1	0	Control	0	0.7140693	6.598	0	NA	liver biopsy
liver, C, A1359-02	GSM1178971	Control	Homo sapiens	total RNA	9606	GPL11532	female	12.43	51	NA	23.6	NA	NA	NA	3	NA	Control	1	0	0	1	NA	liver biopsy
liver, C, A1359-03	GSM1178972	Control	Homo sapiens	total RNA	9606	GPL11532	male	5.205	76.68055556	NA	26.92743764	NA	NA	NA	0	0	Control	0	1.728722382	8.998	0	NA	liver biopsy
liver, C, A1359-04	GSM1178973	Control	Homo sapiens	total RNA	9606	GPL11532	male	10.484	23	NA	26.6	NA	NA	NA	0	0	Control	0	2.0398703	21.386	0	NA	liver biopsy
liver, C, A1359-05	GSM1178974	Control	Homo sapiens	total RNA	9606	GPL11532	male	26.372	80	NA	25.8	NA	NA	NA	2	0	Control	0	0	0	0	NA	liver biopsy
liver, N, A1359-06	GSM1178975	Nash	Homo sapiens	total RNA	9606	GPL11532	male	11.934	68	NA	26.4	NA	NA	NA	0	0	Control	0	0.456427	5.447	0	NA	liver biopsy
liver, H, A1359-07	GSM1178976	Healthy obese	Homo sapiens	total RNA	9606	GPL11532	female	6.987681	45	NA	20.1	NA	NA	NA	1	0	Control	0	0.36	2.531324	0	NA	liver biopsy
liver, C, A1359-08	GSM1178977	Control	Homo sapiens	total RNA	9606	GPL11532	female	4.994918	44	NA	29.4	NA	NA	NA	0	0	Control	0	2.8560522	14.265746	0	NA	liver biopsy
liver, C, A1359-09	GSM1178978	Control	Homo sapiens	total RNA	9606	GPL11532	female	10.91	28	NA	17.4	NA	NA	NA	0	2	Control	0	0	0	0	NA	liver biopsy
liver, C, A1359-10	GSM1178979	Control	Homo sapiens	total RNA	9606	GPL11532	female	4.280613221	37.60277778	after surgery	29.99094613	NA	NA	NA	3	1	Control	0	0.799909458	3.424103	0	A1649-01.CEL	liver biopsy
liver, N, A1359-11	GSM1178980	Nash	Homo sapiens	total RNA	9606	GPL11532	female	5.803	42	NA	23.3	NA	NA	NA	0	1	Control	0	0.3579183	2.077	0	NA	liver biopsy
liver, H, A1359-12	GSM1178981	Healthy obese	Homo sapiens	total RNA	9606	GPL11532	female	14.41	73	NA	21	NA	NA	NA	0	1	Control	0	0.8642609	12.454	0	NA	liver biopsy
liver, H, A1359-13	GSM1178982	Healthy obese	Homo sapiens	total RNA	9606	GPL11532	female	11.952	44	NA	24.9	NA	NA	NA	0	0	Control	0	1.0701138	12.79	0	NA	liver biopsy
liver, H, A1359-14	GSM1178983	Healthy obese	Homo sapiens	total RNA	9606	GPL11532	female	39.35	60.31111111	after surgery	30.81854043	NA	NA	NA	0	0	Control	0	0.147242694	5.794	0	A1359-24.CEL	liver biopsy
liver, H, A1359-15	GSM1178984	Healthy obese, before surgery	Homo sapiens	total RNA	9606	GPL11532	female	NA	44	NA	36.1	NA	NA	NA	0	1	Healthy obese	0	NA	NA	0	NA	liver biopsy
liver, H, A1359-16	GSM1178985	Healthy obese	Homo sapiens	total RNA	9606	GPL11532	female	8.645	39	NA	55.6	NA	NA	NA	3	0	Healthy obese	0	6.4527473	55.784	0	NA	liver biopsy
liver, S, A1359-17	GSM1178986	Steatosis, before surgery	Homo sapiens	total RNA	9606	GPL11532	female	13.696	51	NA	49.6	NA	NA	NA	3	0	Healthy obese	0	3.9943779	54.707	0	NA	liver biopsy
liver, N, A1359-18	GSM1178987	Nash, before surgery	Homo sapiens	total RNA	9606	GPL11532	female	7.18948	43	NA	40.4	NA	NA	NA	0	0	Healthy obese	0	3.809177	27.386	0	NA	liver biopsy
liver, S, A1359-19	GSM1178988	Steatosis	Homo sapiens	total RNA	9606	GPL11532	female	4.867	48	before surgery	47.4	NA	NA	NA	5	1	Healthy obese	1	6.5835217	32.042	1	A1359-51.CEL	liver biopsy
liver, S, A1359-20	GSM1178989	Steatosis, before surgery	Homo sapiens	total RNA	9606	GPL11532	female	5.793	46	NA	48	NA	NA	NA	0	0	Healthy obese	0	4.5361643	26.278	0	NA	liver biopsy
liver, H, A1359-22	GSM1178990	Healthy obese, before surgery	Homo sapiens	total RNA	9606	GPL11532	female	3.665399	50	before surgery	47.8	NA	NA	NA	3	0	Healthy obese	1	5.3121837	19.471274	2	A1359-42.CEL	liver biopsy
liver, H, A1359-23	GSM1178991	Healthy obese, before surgery	Homo sapiens	total RNA	9606	GPL11532	female	6.215189	48	before surgery	43	NA	NA	NA	0	0	Healthy obese	0	4.9296939	30.638978	0	NA	liver biopsy
liver, H, A1359-24	GSM1178992	Healthy obese	Homo sapiens	total RNA	9606	GPL11532	female	11.712	60	NA	43.4	NA	NA	NA	2	0	Healthy obese	0	2.4090676	28.215	0	NA	liver biopsy
liver, S, A1649-01	GSM1178993	Steatosis, before surgery	Homo sapiens	total RNA	9606	GPL11532	female	9.813	45	before surgery	54.3	NA	NA	NA	3	NA	Healthy obese	NA	4.155508	40.778	0	A1359-50.CEL	liver biopsy
liver, H, A1359-25	GSM1178994	Healthy obese, before surgery	Homo sapiens	total RNA	9606	GPL11532	female	8.530711	51	after surgery	29	-2.809168	5.6818735	31.38996	5	0	Healthy obese	0	0.3983829	3.398489	0	A1359-18.CEL	liver biopsy
liver, N, A1359-26	GSM1178995	Nash	Homo sapiens	total RNA	9606	GPL11532	female	5.801482	46	after surgery	30.9	-1.997984	6.9874643	23.62891	0	0	Healthy obese	0	1.475435	8.55971	0	A1359-17.CEL	liver biopsy
liver, N, A1359-27	GSM1178996	Nash	Homo sapiens	total RNA	9606	GPL11532	female	6.908	41	NA	44.6	NA	NA	NA	0	0	Healthy obese	0	4.8546613	33.536	0	NA	liver biopsy
liver, H, A1359-28	GSM1178997	Healthy obese, after surgery	Homo sapiens	total RNA	9606	GPL11532	female	7.55	33	NA	54.1	NA	NA	NA	0	0	Healthy obese	0	7.1819868	54.224	0	NA	liver biopsy
liver, C, A1359-29	GSM1178998	Control	Homo sapiens	total RNA	9606	GPL11532	female	8.976	58	NA	35.4	NA	NA	NA	3	0	Healthy obese	0	1.9777184	17.752	0	NA	liver biopsy
liver, S, A1359-30	GSM1178999	Steatosis, before surgery	Homo sapiens	total RNA	9606	GPL11532	female	7.075579	50	after surgery	32.3	-3.41018	4.3884142	12.93507	0	0	Healthy obese	0	0.9237695	6.536204	0	A1359-22.CEL	liver biopsy
liver, H, A1359-31	GSM1179000	Healthy obese, after surgery	Homo sapiens	total RNA	9606	GPL11532	female	14.107555	40	after surgery	31.1	-9.174938	4.7735513	17.73769	4	0	Healthy obese	0	0.633073	8.931113	0	NA	liver biopsy
liver, N, A1359-32	GSM1179001	Nash	Homo sapiens	total RNA	9606	GPL11532	female	9.733	44	NA	41.4	NA	NA	NA	0	0	Healthy obese	0	3.8930443	37.891	0	NA	liver biopsy
liver, N, A1359-33	GSM1179002	Nash	Homo sapiens	total RNA	9606	GPL11532	female	13.173	45	after surgery	38.3	-3.36	2.7603816	22.4	0	0	Healthy obese	0	1.3951264	18.378	0	A1359-25.CEL	liver biopsy
liver, N, A1359-34	GSM1179003	Nash, before surgery	Homo sapiens	total RNA	9606	GPL11532	female	NA	48	after surgery	29.9	NA	NA	NA	0	0	Healthy obese	0	NA	NA	0	A1359-15.CEL	liver biopsy
liver, N, A1359-35	GSM1179004	Nash, before surgery	Homo sapiens	total RNA	9606	GPL11532	female	10.098	47	after surgery	40.8	-2.069	2.8364434	17.287	3	0	Healthy obese	0	2.6519113	26.779	0	A1359-30.CEL	liver biopsy
liver, H, A1359-36	GSM1179005	Healthy obese	Homo sapiens	total RNA	9606	GPL11532	female	2.47	32.97222222	after surgery	39.54840454	NA	NA	NA	0	0	Healthy obese	0	17.43534657	43.013	0	A1359-26.CEL	liver biopsy
liver, N, A1359-37	GSM1179006	Nash	Homo sapiens	total RNA	9606	GPL11532	female	6.127	38	NA	46.2	NA	NA	NA	4	0	Healthy obese	0	11.0311735	67.588	0	NA	liver biopsy
liver, H, A1359-38	GSM1179007	Healthy obese	Homo sapiens	total RNA	9606	GPL11532	female	14.111	32	after surgery	26.1	-8.595	7.2117455	35.992	0	0	Healthy obese	0	0.44072	6.219	0	A1359-20.CEL	liver biopsy
liver, N, A1359-39	GSM1179008	Nash	Homo sapiens	total RNA	9606	GPL11532	female	6.042	59	NA	40.9	NA	NA	NA	7	0	Healthy obese	0	3.6004634	21.754	1	NA	liver biopsy
liver, C, A1649-02	GSM1179009	Control, after surgery	Homo sapiens	total RNA	9606	GPL11532	male	NA	37.99166667	after surgery	37.653587	NA	NA	NA	5	0	Healthy obese	0	NA	NA	0	A1649-05.CEL	liver biopsy
liver, C, A1359-40	GSM1179010	Control	Homo sapiens	total RNA	9606	GPL11532	male	NA	47.59444444	after surgery	33.89335281	NA	NA	NA	3	0	Healthy obese	0	NA	NA	0	A1649-06.CEL	liver biopsy

[truncated: 3 more sheets: GSE59034, GSE88837, GSE109597]
